# Supplementary material for: Synthesis, Structure, and Physicochemical Characteristics of Zn1−xRexCr2Se4 Single Crystals
Source: Materials (Basel). 2023 Jun 24;16(13):4565. doi: 10.3390/ma16134565 (PMC10342625; doi:10.3390/ma16134565)
Supplement: Supplementary file 1 [file materials-16-04565-s001.zip]

Archive with 6 entries (6 files):
- 1_jedrz21_crznrese_02.cif
- 2_jedrz21_crznrese_01.cif
- 3_jedrz21_crznrese_04.cif
- 4_jedrz21_crznrese_03.cif
- 5_jedrz21_crznrese_06.cif
- Supplementary Materials.pdf
