# Supplementary material for: Synthesis, Structure, and Physicochemical Characteristics of Zn1−xRexCr2Se4 Single Crystals
Source: Materials (Basel). 2023 Jun 24;16(13):4565. doi: 10.3390/ma16134565 (PMC10342625; doi:10.3390/ma16134565)
Supplement: Supplementary file 1 [file materials-16-04565-s001.zip › 1_jedrz21_crznrese_02.cif]

 
data_jedrz21_crznrese_02
 
_audit_creation_method            'SHELXL-2019/2'
_shelx_SHELXL_version_number      '2019/2'
_chemical_name_systematic         ?
_chemical_name_common             ?
_chemical_melting_point           ?
_chemical_formula_moiety          ?
_chemical_formula_sum
 'Cr2 Re0.07 Se4 Zn0.93' 
_chemical_formula_weight          493.67

loop_
 _atom_type_symbol
 _atom_type_description
 _atom_type_scat_dispersion_real
 _atom_type_scat_dispersion_imag
 _atom_type_scat_source
 'Se'  'Se'  -0.0929   2.2259
 'International Tables Vol C Tables 4.2.6.8 and 6.1.1.4'
 'Cr'  'Cr'   0.3209   0.6236
 'International Tables Vol C Tables 4.2.6.8 and 6.1.1.4'
 'Re'  'Re'  -1.0185   7.2310
 'International Tables Vol C Tables 4.2.6.8 and 6.1.1.4'
 'Zn'  'Zn'   0.2839   1.4301
 'International Tables Vol C Tables 4.2.6.8 and 6.1.1.4'
 
_space_group_crystal_system       cubic
_space_group_IT_number            227
_space_group_name_H-M_alt         'F d -3 m'
_space_group_name_Hall            '-F 4vw 2vw 3'
 
_shelx_space_group_comment
;
The symmetry employed for this shelxl refinement is uniquely defined
by the following loop, which should always be used as a source of
symmetry information in preference to the above space-group names.
They are only intended as comments.
;
 
loop_
 _space_group_symop_operation_xyz
 'x, y, z'
 'x, -y+1/4, -z+1/4'
 '-x+1/4, y, -z+1/4'
 '-x+1/4, -y+1/4, z'
 'z, x, y'
 'z, -x+1/4, -y+1/4'
 '-z+1/4, x, -y+1/4'
 '-z+1/4, -x+1/4, y'
 'y, z, x'
 'y, -z+1/4, -x+1/4'
 '-y+1/4, z, -x+1/4'
 '-y+1/4, -z+1/4, x'
 'x, z, y'
 'x, -z+1/4, -y+1/4'
 '-x+1/4, z, -y+1/4'
 '-x+1/4, -z+1/4, y'
 'y, x, z'
 'y, -x+1/4, -z+1/4'
 '-y+1/4, x, -z+1/4'
 '-y+1/4, -x+1/4, z'
 'z, y, x'
 'z, -y+1/4, -x+1/4'
 '-z+1/4, y, -x+1/4'
 '-z+1/4, -y+1/4, x'
 'x, y+1/2, z+1/2'
 'x, -y+3/4, -z+3/4'
 '-x+1/4, y+1/2, -z+3/4'
 '-x+1/4, -y+3/4, z+1/2'
 'z, x+1/2, y+1/2'
 'z, -x+3/4, -y+3/4'
 '-z+1/4, x+1/2, -y+3/4'
 '-z+1/4, -x+3/4, y+1/2'
 'y, z+1/2, x+1/2'
 'y, -z+3/4, -x+3/4'
 '-y+1/4, z+1/2, -x+3/4'
 '-y+1/4, -z+3/4, x+1/2'
 'x, z+1/2, y+1/2'
 'x, -z+3/4, -y+3/4'
 '-x+1/4, z+1/2, -y+3/4'
 '-x+1/4, -z+3/4, y+1/2'
 'y, x+1/2, z+1/2'
 'y, -x+3/4, -z+3/4'
 '-y+1/4, x+1/2, -z+3/4'
 '-y+1/4, -x+3/4, z+1/2'
 'z, y+1/2, x+1/2'
 'z, -y+3/4, -x+3/4'
 '-z+1/4, y+1/2, -x+3/4'
 '-z+1/4, -y+3/4, x+1/2'
 'x+1/2, y, z+1/2'
 'x+1/2, -y+1/4, -z+3/4'
 '-x+3/4, y, -z+3/4'
 '-x+3/4, -y+1/4, z+1/2'
 'z+1/2, x, y+1/2'
 'z+1/2, -x+1/4, -y+3/4'
 '-z+3/4, x, -y+3/4'
 '-z+3/4, -x+1/4, y+1/2'
 'y+1/2, z, x+1/2'
 'y+1/2, -z+1/4, -x+3/4'
 '-y+3/4, z, -x+3/4'
 '-y+3/4, -z+1/4, x+1/2'
 'x+1/2, z, y+1/2'
 'x+1/2, -z+1/4, -y+3/4'
 '-x+3/4, z, -y+3/4'
 '-x+3/4, -z+1/4, y+1/2'
 'y+1/2, x, z+1/2'
 'y+1/2, -x+1/4, -z+3/4'
 '-y+3/4, x, -z+3/4'
 '-y+3/4, -x+1/4, z+1/2'
 'z+1/2, y, x+1/2'
 'z+1/2, -y+1/4, -x+3/4'
 '-z+3/4, y, -x+3/4'
 '-z+3/4, -y+1/4, x+1/2'
 'x+1/2, y+1/2, z'
 'x+1/2, -y+3/4, -z+1/4'
 '-x+3/4, y+1/2, -z+1/4'
 '-x+3/4, -y+3/4, z'
 'z+1/2, x+1/2, y'
 'z+1/2, -x+3/4, -y+1/4'
 '-z+3/4, x+1/2, -y+1/4'
 '-z+3/4, -x+3/4, y'
 'y+1/2, z+1/2, x'
 'y+1/2, -z+3/4, -x+1/4'
 '-y+3/4, z+1/2, -x+1/4'
 '-y+3/4, -z+3/4, x'
 'x+1/2, z+1/2, y'
 'x+1/2, -z+3/4, -y+1/4'
 '-x+3/4, z+1/2, -y+1/4'
 '-x+3/4, -z+3/4, y'
 'y+1/2, x+1/2, z'
 'y+1/2, -x+3/4, -z+1/4'
 '-y+3/4, x+1/2, -z+1/4'
 '-y+3/4, -x+3/4, z'
 'z+1/2, y+1/2, x'
 'z+1/2, -y+3/4, -x+1/4'
 '-z+3/4, y+1/2, -x+1/4'
 '-z+3/4, -y+3/4, x'
 '-x, -y, -z'
 '-x, y-1/4, z-1/4'
 'x-1/4, -y, z-1/4'
 'x-1/4, y-1/4, -z'
 '-z, -x, -y'
 '-z, x-1/4, y-1/4'
 'z-1/4, -x, y-1/4'
 'z-1/4, x-1/4, -y'
 '-y, -z, -x'
 '-y, z-1/4, x-1/4'
 'y-1/4, -z, x-1/4'
 'y-1/4, z-1/4, -x'
 '-x, -z, -y'
 '-x, z-1/4, y-1/4'
 'x-1/4, -z, y-1/4'
 'x-1/4, z-1/4, -y'
 '-y, -x, -z'
 '-y, x-1/4, z-1/4'
 'y-1/4, -x, z-1/4'
 'y-1/4, x-1/4, -z'
 '-z, -y, -x'
 '-z, y-1/4, x-1/4'
 'z-1/4, -y, x-1/4'
 'z-1/4, y-1/4, -x'
 '-x, -y+1/2, -z+1/2'
 '-x, y+1/4, z+1/4'
 'x-1/4, -y+1/2, z+1/4'
 'x-1/4, y+1/4, -z+1/2'
 '-z, -x+1/2, -y+1/2'
 '-z, x+1/4, y+1/4'
 'z-1/4, -x+1/2, y+1/4'
 'z-1/4, x+1/4, -y+1/2'
 '-y, -z+1/2, -x+1/2'
 '-y, z+1/4, x+1/4'
 'y-1/4, -z+1/2, x+1/4'
 'y-1/4, z+1/4, -x+1/2'
 '-x, -z+1/2, -y+1/2'
 '-x, z+1/4, y+1/4'
 'x-1/4, -z+1/2, y+1/4'
 'x-1/4, z+1/4, -y+1/2'
 '-y, -x+1/2, -z+1/2'
 '-y, x+1/4, z+1/4'
 'y-1/4, -x+1/2, z+1/4'
 'y-1/4, x+1/4, -z+1/2'
 '-z, -y+1/2, -x+1/2'
 '-z, y+1/4, x+1/4'
 'z-1/4, -y+1/2, x+1/4'
 'z-1/4, y+1/4, -x+1/2'
 '-x+1/2, -y, -z+1/2'
 '-x+1/2, y-1/4, z+1/4'
 'x+1/4, -y, z+1/4'
 'x+1/4, y-1/4, -z+1/2'
 '-z+1/2, -x, -y+1/2'
 '-z+1/2, x-1/4, y+1/4'
 'z+1/4, -x, y+1/4'
 'z+1/4, x-1/4, -y+1/2'
 '-y+1/2, -z, -x+1/2'
 '-y+1/2, z-1/4, x+1/4'
 'y+1/4, -z, x+1/4'
 'y+1/4, z-1/4, -x+1/2'
 '-x+1/2, -z, -y+1/2'
 '-x+1/2, z-1/4, y+1/4'
 'x+1/4, -z, y+1/4'
 'x+1/4, z-1/4, -y+1/2'
 '-y+1/2, -x, -z+1/2'
 '-y+1/2, x-1/4, z+1/4'
 'y+1/4, -x, z+1/4'
 'y+1/4, x-1/4, -z+1/2'
 '-z+1/2, -y, -x+1/2'
 '-z+1/2, y-1/4, x+1/4'
 'z+1/4, -y, x+1/4'
 'z+1/4, y-1/4, -x+1/2'
 '-x+1/2, -y+1/2, -z'
 '-x+1/2, y+1/4, z-1/4'
 'x+1/4, -y+1/2, z-1/4'
 'x+1/4, y+1/4, -z'
 '-z+1/2, -x+1/2, -y'
 '-z+1/2, x+1/4, y-1/4'
 'z+1/4, -x+1/2, y-1/4'
 'z+1/4, x+1/4, -y'
 '-y+1/2, -z+1/2, -x'
 '-y+1/2, z+1/4, x-1/4'
 'y+1/4, -z+1/2, x-1/4'
 'y+1/4, z+1/4, -x'
 '-x+1/2, -z+1/2, -y'
 '-x+1/2, z+1/4, y-1/4'
 'x+1/4, -z+1/2, y-1/4'
 'x+1/4, z+1/4, -y'
 '-y+1/2, -x+1/2, -z'
 '-y+1/2, x+1/4, z-1/4'
 'y+1/4, -x+1/2, z-1/4'
 'y+1/4, x+1/4, -z'
 '-z+1/2, -y+1/2, -x'
 '-z+1/2, y+1/4, x-1/4'
 'z+1/4, -y+1/2, x-1/4'
 'z+1/4, y+1/4, -x'
 
_cell_length_a                    10.49206(19)
_cell_length_b                    10.49206(19)
_cell_length_c                    10.49206(19)
_cell_angle_alpha                 90
_cell_angle_beta                  90
_cell_angle_gamma                 90
_cell_volume                      1155.07(6)
_cell_formula_units_Z             8
_cell_measurement_temperature     293(1)
_cell_measurement_reflns_used     2528
_cell_measurement_theta_min       3.3270
_cell_measurement_theta_max       40.6450
 
_exptl_crystal_description        'polyhedron'
_exptl_crystal_colour             ?
_exptl_crystal_density_meas       ?
_exptl_crystal_density_method     ?
_exptl_crystal_density_diffrn     5.678          
_exptl_crystal_F_000              1737
_exptl_transmission_factor_min    ?
_exptl_transmission_factor_max    ?
_exptl_crystal_size_max           0.140
_exptl_crystal_size_mid           0.080
_exptl_crystal_size_min           0.010
_exptl_absorpt_coefficient_mu     34.048
_shelx_estimated_absorpt_T_min    0.087
_shelx_estimated_absorpt_T_max    0.727
_exptl_absorpt_correction_type    'multi-scan'
_exptl_absorpt_correction_T_min   0.17302
_exptl_absorpt_correction_T_max   1.00000
_exptl_absorpt_process_details
;
CrysAlisPro 1.171.38.41q (Rigaku Oxford Diffraction, 2015)
Empirical absorption correction using spherical harmonics,
 implemented in SCALE3 ABSPACK scaling algorithm.
;
_exptl_absorpt_special_details    ?
_diffrn_ambient_temperature       293(1)
_diffrn_radiation_wavelength      0.71073
_diffrn_radiation_type            MoK\a
_diffrn_source                    'micro-focus sealed X-ray tube'
_diffrn_measurement_device_type   
;
SuperNova diffractometer (Agilent Technologies) with Atlas detector
;
_diffrn_measurement_method        '\w scans'
_diffrn_detector_area_resol_mean  10.4498
_diffrn_reflns_number             5143
_diffrn_reflns_av_unetI/netI      0.0115
_diffrn_reflns_av_R_equivalents   0.0440
_diffrn_reflns_limit_h_min        -19
_diffrn_reflns_limit_h_max        17
_diffrn_reflns_limit_k_min        -18
_diffrn_reflns_limit_k_max        14
_diffrn_reflns_limit_l_min        -18
_diffrn_reflns_limit_l_max        18
_diffrn_reflns_theta_min          3.363
_diffrn_reflns_theta_max          40.721
_diffrn_reflns_theta_full         25.242
_diffrn_measured_fraction_theta_max   0.991
_diffrn_measured_fraction_theta_full  1.000
_diffrn_reflns_Laue_measured_fraction_max    0.991
_diffrn_reflns_Laue_measured_fraction_full   1.000
_diffrn_reflns_point_group_measured_fraction_max   0.991
_diffrn_reflns_point_group_measured_fraction_full  1.000
_reflns_number_total              213
_reflns_number_gt                 210
_reflns_threshold_expression      'I > 2\s(I)'
_reflns_Friedel_coverage          0.000
_reflns_Friedel_fraction_max      .
_reflns_Friedel_fraction_full     .
 
_reflns_special_details
;
 Reflections were merged by SHELXL according to the crystal
 class for the calculation of statistics and refinement.
 
 _reflns_Friedel_fraction is defined as the number of unique
 Friedel pairs measured divided by the number that would be
 possible theoretically, ignoring centric projections and
 systematic absences.
;
 
_computing_data_collection     'CrysAlisPro 1.171.38.41q (Rigaku OD, 2015)'
_computing_cell_refinement     'CrysAlisPro 1.171.38.41q (Rigaku OD, 2015)'
_computing_data_reduction      'CrysAlisPro 1.171.38.41q (Rigaku OD, 2015)'
_computing_structure_solution   'SHELXS-2013 (Sheldrick, 2015)'
_computing_structure_refinement 'SHELXL-2019/2 (Sheldrick, 2015)'
_computing_molecular_graphics     ?
_computing_publication_material   ?
_refine_special_details           ?
_refine_ls_structure_factor_coef  Fsqd
_refine_ls_matrix_type            full
_refine_ls_weighting_scheme       calc
_refine_ls_weighting_details
'w=1/[\s^2^(Fo^2^)+(0.0438P)^2^+19.9177P] where P=(Fo^2^+2Fc^2^)/3'
_atom_sites_solution_primary      ?
_atom_sites_solution_secondary    ?
_atom_sites_solution_hydrogens    .
_refine_ls_hydrogen_treatment     undef
_refine_ls_extinction_method      'SHELXL-2019/2 (Sheldrick 2019)'
_refine_ls_extinction_coef        0.00060(11)
_refine_ls_extinction_expression
 'Fc^*^=kFc[1+0.001xFc^2^\l^3^/sin(2\q)]^-1/4^'
_refine_ls_number_reflns          213
_refine_ls_number_parameters      9
_refine_ls_number_restraints      0
_refine_ls_R_factor_all           0.0248
_refine_ls_R_factor_gt            0.0245
_refine_ls_wR_factor_ref          0.0764
_refine_ls_wR_factor_gt           0.0760
_refine_ls_goodness_of_fit_ref    1.172
_refine_ls_restrained_S_all       1.172
_refine_ls_shift/su_max           0.000
_refine_ls_shift/su_mean          0.000
 
loop_
 _atom_site_label
 _atom_site_type_symbol
 _atom_site_fract_x
 _atom_site_fract_y
 _atom_site_fract_z
 _atom_site_U_iso_or_equiv
 _atom_site_adp_type
 _atom_site_occupancy
 _atom_site_site_symmetry_order  
 _atom_site_calc_flag
 _atom_site_refinement_flags_posn
 _atom_site_refinement_flags_adp
 _atom_site_refinement_flags_occupancy
 _atom_site_disorder_assembly
 _atom_site_disorder_group
Zn Zn 0.125000 0.125000 0.125000 0.0138(3) Uani 0.93 24 d S T P . .
Re Re 0.125000 0.125000 0.125000 0.0138(3) Uani 0.0701 24 d S T P . .
Cr Cr 0.500000 0.500000 0.500000 0.0068(2) Uani 1 12 d S T P . .
Se Se 0.25949(3) 0.25949(3) 0.25949(3) 0.00722(17) Uani 1 6 d S T P . .
 
loop_
 _atom_site_aniso_label
 _atom_site_aniso_U_11
 _atom_site_aniso_U_22
 _atom_site_aniso_U_33
 _atom_site_aniso_U_23
 _atom_site_aniso_U_13
 _atom_site_aniso_U_12
Zn 0.0138(3) 0.0138(3) 0.0138(3) 0.000 0.000 0.000
Re 0.0138(3) 0.0138(3) 0.0138(3) 0.000 0.000 0.000
Cr 0.0068(2) 0.0068(2) 0.0068(2) -0.00011(15) -0.00011(15) -0.00011(15)
Se 0.00722(17) 0.00722(17) 0.00722(17) -0.00053(7) -0.00053(7) -0.00053(7)
 
_geom_special_details
;
 All esds (except the esd in the dihedral angle between two l.s. planes)
 are estimated using the full covariance matrix.  The cell esds are taken
 into account individually in the estimation of esds in distances, angles
 and torsion angles; correlations between esds in cell parameters are only
 used when they are defined by crystal symmetry.  An approximate (isotropic)
 treatment of cell esds is used for estimating esds involving l.s. planes.
;
 
loop_
 _geom_bond_atom_site_label_1
 _geom_bond_atom_site_label_2
 _geom_bond_distance
 _geom_bond_site_symmetry_2
 _geom_bond_publ_flag
Zn Se 2.4441(5) 4 ?
Zn Se 2.4441(5) 3 ?
Zn Se 2.4441(5) 2 ?
Zn Se 2.4441(5) . ?
Cr Se 2.5274(3) 172_556 ?
Cr Se 2.5274(3) 76 ?
Cr Se 2.5274(3) 26 ?
Cr Se 2.5274(3) 51 ?
Cr Se 2.5274(3) 147_565 ?
Cr Se 2.5274(3) 122_655 ?
 
loop_
 _geom_angle_atom_site_label_1
 _geom_angle_atom_site_label_2
 _geom_angle_atom_site_label_3
 _geom_angle
 _geom_angle_site_symmetry_1
 _geom_angle_site_symmetry_3
 _geom_angle_publ_flag
Se Zn Se 109.5 4 3 ?
Se Zn Se 109.5 4 2 ?
Se Zn Se 109.5 3 2 ?
Se Zn Se 109.5 4 . ?
Se Zn Se 109.5 3 . ?
Se Zn Se 109.5 2 . ?
Se Cr Se 180.0 172_556 76 ?
Se Cr Se 94.602(15) 172_556 26 ?
Se Cr Se 85.398(15) 76 26 ?
Se Cr Se 94.602(15) 172_556 51 ?
Se Cr Se 85.398(15) 76 51 ?
Se Cr Se 85.398(15) 26 51 ?
Se Cr Se 85.398(15) 172_556 147_565 ?
Se Cr Se 94.602(15) 76 147_565 ?
Se Cr Se 94.602(15) 26 147_565 ?
Se Cr Se 180.000(14) 51 147_565 ?
Se Cr Se 85.398(15) 172_556 122_655 ?
Se Cr Se 94.602(15) 76 122_655 ?
Se Cr Se 180.000(14) 26 122_655 ?
Se Cr Se 94.602(15) 51 122_655 ?
Se Cr Se 85.398(15) 147_565 122_655 ?
Zn Se Cr 122.070(10) . 51 ?
Zn Se Cr 122.070(10) . 26 ?
Cr Se Cr 94.424(14) 51 26 ?
Zn Se Cr 122.070(10) . 76 ?
Cr Se Cr 94.424(14) 51 76 ?
Cr Se Cr 94.424(14) 26 76 ?
 
_refine_diff_density_max    2.215
_refine_diff_density_min   -4.415
_refine_diff_density_rms    0.314

_shelx_res_file
;
TITL Jendrz21_CrZnReSe in Fd-3m    uw. powinno byc Jendrz21_CrZnReSe_02
    shelx.res
    created by SHELXL-2019/2 at 10:38:27 on 28-Mar-2023
REM Fd-3m (#227 in standard setting)
CELL 0.71073  10.492061  10.492061  10.492061  90.0000  90.0000  90.0000
ZERR    8.00   0.000193   0.000193   0.000193   0.0000   0.0000   0.0000
LATT  4
SYMM X, .25-Y, .25-Z
SYMM .25-X, Y, .25-Z
SYMM .25-X, .25-Y, Z
SYMM Z, X, Y
SYMM Z, .25-X, .25-Y
SYMM .25-Z, X, .25-Y
SYMM .25-Z, .25-X, Y
SYMM Y, Z, X
SYMM Y, .25-Z, .25-X
SYMM .25-Y, Z, .25-X
SYMM .25-Y, .25-Z, X
SYMM X, Z, Y
SYMM X, .25-Z, .25-Y
SYMM .25-X, Z, .25-Y
SYMM .25-X, .25-Z, Y
SYMM  Y, X, Z
SYMM Y, .25-X, .25-Z
SYMM .25-Y, X, .25-Z
SYMM .25-Y, .25-X, Z
SYMM Z, Y, X
SYMM Z, .25-Y, .25-X
SYMM .25-Z, Y, .25-X
SYMM .25-Z, .25-Y, X
SFAC Se Cr Re Zn
UNIT 32  16  0.56  7.44
L.S. 77
rem BOND 0.5
ACTA
FMAP 2
PLAN 40
EXYZ Zn Re
EADP Zn Re
size 0.01 0.08 0.14
temp 20
WGHT    0.043800   19.917700
EXTI    0.000604
FVAR       0.63990   0.93000
ZN    4    0.125000    0.125000    0.125000    10.03875    0.01384    0.01384 =
         0.01384    0.00000    0.00000    0.00000
RE    3    0.125000    0.125000    0.125000    10.00292    0.01384    0.01384 =
         0.01384    0.00000    0.00000    0.00000
CR    2    0.500000    0.500000    0.500000    10.08333    0.00683    0.00683 =
         0.00683   -0.00011   -0.00011   -0.00011
SE    1    0.259492    0.259492    0.259492    10.16667    0.00722    0.00722 =
         0.00722   -0.00053   -0.00053   -0.00053
HKLF 4


REM  Jendrz21_CrZnReSe in Fd-3m    uw. powinno byc Jendrz21_CrZnReSe_02
REM wR2 = 0.0764, GooF = S = 1.172, Restrained GooF = 1.172 for all data
REM R1 = 0.0245 for 210 Fo > 4sig(Fo) and 0.0248 for all 213 data
REM 9 parameters refined using 0 restraints

END

WGHT      0.0438     19.9185

REM Highest difference peak  2.215,  deepest hole -4.415,  1-sigma level  0.314
Q1    1   0.3783  0.2568  0.2793  11.00000  0.05    0.77
Q2    1   0.3722  0.2649  0.2326  11.00000  0.05    0.77
Q3    1   0.1250  0.0302  0.1250  10.25000  0.05    0.72
Q4    1   0.2473  0.2473  0.3519  10.50000  0.05    0.67
Q5    1   0.1453  0.2439  0.2439  10.50000  0.05    0.59
Q6    1   0.1359  0.0593  0.0841  11.00000  0.05    0.49
Q7    1   0.0611  0.0909  0.0909  10.50000  0.05    0.44
Q8    1   0.3169  0.3169  0.3169  10.16667  0.05    0.44
Q9    1   0.3750  0.3750  0.1667  10.25000  0.05    0.43
Q10   1   0.1989  0.1989  0.1989  10.16667  0.05    0.40
Q11   1   0.2793  0.1522  0.0978  10.50000  0.05    0.36
Q12   1   0.2827  0.1356  0.1685  11.00000  0.05    0.35
Q13   1   0.1554  0.2874  0.2211  11.00000  0.05    0.35
Q14   1   0.5280  0.6042  0.6042  10.50000  0.05    0.35
Q15   1   0.1808  0.1808  0.2185  10.50000  0.05    0.35
Q16   1   0.2827  0.1551  0.2827  10.50000  0.05    0.34
Q17   1   0.1818  0.1818  0.3316  10.50000  0.05    0.34
Q18   1   0.1425 -0.0097  0.0795  11.00000  0.05    0.33
Q19   1   0.5333  0.4007  0.5333  10.50000  0.05    0.32
Q20   1   0.1739  0.1739  0.0302  10.50000  0.05    0.32
Q21   1   0.3750  0.3750  0.2281  10.25000  0.05    0.32
Q22   1   0.1250  0.1250  0.0507  10.25000  0.05    0.32
Q23   1   0.3144  0.3144  0.0817  10.50000  0.05    0.29
Q24   1   0.1933  0.2886  0.3327  11.00000  0.05    0.29
Q25   1   0.4754  0.3890  0.5849  11.00000  0.05    0.29
Q26   1   0.3596  0.1096  0.2500  10.50000  0.05    0.28
Q27   1   0.5600  0.5600  0.5600  10.16667  0.05    0.27
Q28   1   0.5570  0.4009  0.5973  11.00000  0.05    0.27
Q29   1   0.3750  0.3750  0.3423  10.25000  0.05    0.27
Q30   1   0.2909  0.1834  0.1490  11.00000  0.05    0.26
Q31   1   0.2009  0.3282  0.3738  11.00000  0.05    0.26
Q32   1   0.0797  0.0023  0.1016  11.00000  0.05    0.26
Q33   1   0.2368  0.1356  0.3480  11.00000  0.05    0.26
Q34   1   0.5908  0.4076  0.5908  10.50000  0.05    0.26
Q35   1   0.3034  0.3262  0.3766  11.00000  0.05    0.26
Q36   1   0.3385  0.1487  0.3385  10.50000  0.05    0.23
Q37   1   0.2182  0.2182  0.0745  10.50000  0.05    0.23
Q38   1   0.3140  0.3140  0.1411  10.50000  0.05    0.22
Q39   1   0.0587  0.2868  0.2868  10.50000  0.05    0.22
Q40   1   0.0627  0.0627 -0.0266  10.50000  0.05    0.21
;
_shelx_res_checksum   71391

_shelx_hkl_file
;
  -1  -1   1 5010.23 104.874   4
  -1  -1   1 5796.79 122.344   3
  -1   1  -1 5271.46 195.946   1
  -1  -1  -1 5358.40 171.093   3
   1  -1   1 5449.50 148.204   3
  -1  -1  -1 5515.12 139.584   1
  -1   1   1 4977.25 89.0890   4
  -1  -1  -1 5540.28 103.554   2
   1  -1  -1 5184.98 99.7037   2
  -2   0   0 25.6445 13.5136   1
   0   0  -2 11.8509 8.96945   2
   0  -2   0 6.99762 7.28705   2
   0   0  -2 14.3633 11.5424   1
   0  -2   0 32.4671 24.8180   3
  -2   0   0 1.14593 6.75997   4
  -2  -2   0 23034.3 295.003   4
   0   2  -2 23514.7 366.373   1
   0  -2   2 21278.2 392.957   3
   2   0  -2 21487.9 280.300   2
   0  -2  -2 21254.8 322.368   2
  -2  -2   0 21135.1 337.247   3
  -2  -2   0 23156.3 450.597   1
  -2  -2   0 22890.8 269.364   2
  -2   0  -2 23360.8 587.764   1
  -2   0   2 21672.1 305.826   4
   2  -2   2 104538. 1244.11   3
  -2   2  -2 114997. 1503.20   1
  -2  -2  -2 124763. 1097.70   2
  -2  -2   2 112344. 1093.15   4
  -2  -2  -2 122548. 1225.92   1
  -2  -2  -2 134281. 1421.90   3
  -2   2   2 116665. 1041.95   4
  -2  -2   2 126266. 1172.40   3
   2  -2  -2 116680. 1079.21   2
   1  -1   3 32695.7 384.914   3
  -1   1  -3 30234.3 577.943   1
  -1   3  -1 30072.9 441.785   1
  -3  -1   1 31425.0 419.963   4
  -1   1   3 28319.1 347.710   4
  -1  -3  -1 31064.7 411.343   2
  -1  -1  -3 31261.7 501.639   1
  -1  -1   3 30378.9 405.037   3
   1  -3  -1 31243.7 425.792   2
  -3   1  -1 35528.9 484.985   4
  -1  -1  -3 32121.6 462.879   2
  -3   1   1 31709.8 421.723   4
  -3  -1  -1 33105.7 421.595   4
  -1  -3   1 31012.2 602.776   3
  -3   1  -1 30032.2 558.105   1
  -1  -3   1 32973.3 422.617   4
  -3  -1  -1 29790.9 699.076   1
  -1  -3  -1 31054.0 313.185   4
   1  -3  -1 29531.1 479.958   3
   3  -1  -1 31266.0 335.717   2
  -1  -3  -1 28923.7 673.997   3
  -1  -1   3 32649.1 443.641   4
   1  -3   1 28613.9 594.589   3
  -3  -1  -1 32352.0 345.326   2
   1  -1  -3 30784.1 430.617   2
  -3  -1  -1 32998.9 334.378   3
  -3   3  -1 5267.58 215.396   1
  -3   3   1 6225.95 183.894   4
   3   1  -3 5758.93 164.975   2
  -3  -1  -3 5318.05 286.874   1
  -1   3   3 3556.13 93.6492   4
  -3   1   3 5146.55 156.806   4
  -3  -1  -3 5412.70 177.877   2
  -1  -3   3 5337.67 211.847   3
   1  -3  -3 5000.02 171.205   2
   3  -1  -3 5209.28 146.767   2
  -1   3  -3 5784.04 286.891   1
  -3   1  -3 5769.82 345.240   1
  -3  -3   1 5248.10 184.648   3
   3  -3   1 5366.36 194.083   3
   1  -3   3 4972.65 231.946   3
  -3  -3   1 5491.37 178.718   1
  -1  -3  -3 5459.69 199.451   3
  -1  -3  -3 4960.88 172.605   2
  -3  -3  -1 5178.77 140.983   2
   3  -1   3 6548.32 171.849   3
  -3  -3   1 5405.23 161.030   4
  -3  -3  -1 5198.84 182.765   3
  -3  -3  -1 5544.34 145.398   4
   3  -3  -1 5147.45 155.958   2
  -3  -1   3 5085.57 167.603   4
  -3  -3  -1 5207.06 194.703   1
  -3  -3   3 1007.49 79.7676   4
  -3  -3  -3 1248.66 104.720   3
  -3  -3  -3 1133.29 81.3190   2
  -3   3  -3 1103.03 141.109   1
   3  -3   3 1060.26 107.875   3
  -3  -3   3 1211.64 98.2531   3
  -3  -3  -3 330.509 47.4011   4
  -3  -3  -3 985.105 97.0069   1
   3  -3  -3 1064.92 77.8542   2
  -3   3   3 546.182 71.2733   4
   0   0  -4 261081. 2356.63   1
  -4   0   0 275514. 2454.14   1
   0   0  -4 260814. 2395.24   2
  -4   0   0 267225. 2294.49   4
   0  -4   0 273313. 2288.78   2
  -4   0  -2 12.9922 12.5592   2
  -2  -4   0 41.2161 13.9955   4
   0  -4   2-23.0562 41.2653   3
  -2   0  -4-20.5610 38.1102   1
   0   2   4 1.71427 7.08898   4
  -2   0  -4-3.41301 18.9107   2
  -2  -4   0 27.5006 16.4440   2
  -2   0   4 3.84389 11.7562   4
  -4   0   2 37.7095 18.9856   4
   0   4  -2 18.0132 17.9449   1
  -4   0  -2 45.3001 52.3382   1
   0   2  -4 19.5288 20.5103   1
   0  -2  -4-12.3106 17.8486   2
   4   0  -2 5.80203 4.94837   2
   2   0  -4 8.90139 16.0556   2
  -4  -2   0 138.865 46.8662   1
  -4  -2   0 24.2363 7.23340   2
  -4   0  -2-4.98056 16.1010   4
   0  -4  -2 63.7444 30.6507   3
  -4  -2   0 19.0281 15.1819   4
   0  -4  -2-6.14110 14.3184   2
  -4  -2   0 8.99024 15.0812   3
  -2  -4   0 60.9209 33.0849   3
   2  -4   0-7.66496 23.4478   3
  -4   2   0-3.55535 17.4462   4
   0  -2   4 6.27692 18.0645   3
  -4   2   0 61.4918 29.7007   1
  -4  -2  -2 10536.0 276.641   4
  -2  -2  -4 10199.5 248.576   3
  -2  -4  -2 10558.4 184.973   4
  -2   2  -4 12131.4 469.589   1
  -4  -2   2 11404.2 277.611   4
  -2  -4  -2 12762.1 263.165   1
  -2  -2   4 12205.3 297.446   4
  -2   4  -2 11176.6 359.947   1
  -2  -4   2 12085.5 373.323   3
  -4   2   2 12362.1 280.063   4
  -2  -4  -2 12232.1 518.253   3
   2  -4   2 11071.5 390.757   3
   2  -2   4 12291.9 289.007   3
   2  -4  -2 11213.5 315.016   3
  -2  -2   4 11701.6 289.048   3
   4  -2  -2 11453.2 225.274   2
  -2  -4  -2 11567.7 261.530   2
  -4  -2  -2 12605.6 491.721   1
   2  -4  -2 11834.1 272.798   2
  -2  -2  -4 11665.8 336.947   1
   4  -2   2 11916.4 260.681   3
  -4  -2  -2 12055.0 198.687   3
  -4  -2  -2 11349.8 227.622   2
  -4   2  -2 11203.3 418.118   1
  -2   2   4 12361.5 232.038   4
  -2  -4   2 12230.2 284.635   4
  -2  -2  -4 11662.8 297.471   2
   2  -2  -4 11190.0 269.977   2
  -4   0   4 368729. 3194.21   4
  -4   4   0 376672. 3374.73   1
  -4   0  -4 388863. 3323.53   2
  -4  -4   0 392896. 3368.75   1
   4   0  -4 354005. 3082.12   2
   4  -4   0 377092. 3316.16   3
  -4  -4   0 402494. 3058.78   2
  -4   0  -4 371026. 4030.31   1
  -4  -4   0 396403. 3283.48   3
   0  -4  -4 359548. 3221.97   2
  -4  -4   0 379575. 3126.14   4
   0   4  -4 384396. 3341.96   1
   0  -4   4 364520. 3510.18   3
   0  -4  -4 383619. 3308.77   3
  -4   2  -4 630.054 126.448   1
  -4   4  -2 636.334 101.400   1
  -4  -4  -2 641.037 77.2323   1
   4  -4   2 501.224 74.1861   3
  -4  -4   2 654.587 77.3244   3
  -4  -4   2 634.946 67.6113   4
  -2   4   4 469.669 40.4523   4
  -4  -4  -2 594.830 62.5450   4
  -2   4  -4 814.899 124.242   1
   2  -4   4 679.983 90.8003   3
  -4  -4  -2 657.857 71.9992   3
   4   2  -4 624.365 65.3616   2
  -2  -4   4 679.708 87.2821   3
  -2  -4  -4 714.601 107.270   3
   4  -2   4 831.829 71.0834   3
  -4  -2  -4 621.828 67.7172   2
  -4  -2  -4 600.124 28.3900   3
  -2  -4   4 621.192 81.6167   4
  -4   2   4 578.468 62.8939   4
  -4  -2  -4 706.810 113.869   1
  -4  -4  -2 598.056 57.0443   2
  -4   4   2 592.066 68.4731   4
   2  -4  -4 622.508 69.5434   2
  -2  -4  -4 674.720 73.7210   2
  -4  -2   4 589.337 68.1657   4
   4  -4  -2 638.231 61.2532   2
   4  -2  -4 624.267 59.9405   2
  -2  -4  -4 791.749 82.8777   1
  -4  -4   2 655.792 63.0988   1
  -4  -4   4 177428. 1803.67   3
  -4  -4   4 171416. 1693.65   4
  -4   4  -4 159932. 2174.58   1
   4  -4  -4 169390. 1641.15   2
  -4  -4  -4 171900. 1658.11   3
  -4  -4  -4 168430. 1828.93   1
   4  -4   4 164356. 1812.05   3
  -4  -4  -4 176290. 1683.57   2
  -1   1  -5 67449.6 993.492   2
  -5  -1   1 69551.2 838.623   4
  -1  -5   1 71861.6 831.425   4
  -1   1   5 70139.6 779.090   4
  -1  -5  -1 69437.6 813.207   2
  -5  -1   1 66683.5 919.076   1
  -1  -1   5 68339.6 890.934   4
  -5  -1  -1 69465.3 840.567   4
  -5   1  -1 72067.8 882.644   4
  -5   1  -1 66544.3 1068.15   1
  -1   5  -1 66715.3 803.266   1
  -1   1  -5 67599.8 1022.38   1
   1  -5  -1 67714.0 821.308   2
  -5   1   1 69520.8 953.169   1
  -1  -5  -1 64696.8 1297.86   3
  -5   1   1 67874.8 842.354   4
  -1  -5  -1 69765.9 677.649   4
  -5  -1  -1 66134.1 1196.94   1
  -1  -5   1 75729.8 1313.40   3
  -1  -1  -5 66691.1 941.988   1
   1  -1  -5 67285.6 887.316   2
   1  -5   1 61107.4 1130.13   3
   1  -5  -1 65108.7 1025.03   3
  -1  -1  -5 70532.9 928.534   2
   1   1  -5 65906.0 936.928   2
  -5  -1  -1 68605.0 637.897   2
   5  -1   3 2063.86 87.1189   3
   1  -5   3 2079.34 183.213   3
  -3  -5   1 1979.88 109.290   4
   3  -5  -1 1811.49 114.617   2
  -1   5  -3 2470.39 183.421   1
  -1  -5  -3 2089.50 126.350   2
  -1  -5   3 1971.58 177.901   3
  -1  -3  -5 1915.76 129.976   2
   3   1  -5 2177.59 134.587   2
  -3  -5  -1 1713.41 86.8222   4
  -5  -1  -3 2100.64 234.117   1
   3  -1  -5 2001.79 117.132   2
  -3  -1  -5 2167.21 143.725   2
  -5  -3  -1 1948.24 102.078   3
  -5   3  -1 2220.69 172.011   1
  -3  -5  -1 1863.21 172.286   3
  -1  -3   5 2097.10 138.300   3
  -5  -3   1 1947.70 112.949   3
  -5   1   3 2047.50 121.054   4
  -5  -1   3 2042.10 119.202   4
   1  -3  -5 1850.42 126.449   2
  -3  -5  -1 2007.24 108.816   2
   5  -1  -3 1887.03 82.7596   2
  -5  -3   1 2120.04 122.017   4
  -5  -1  -3 2033.79 110.577   2
  -1  -5  -3 1974.98 179.118   3
  -5  -3  -1 1875.24 117.251   4
  -5  -3  -1 2043.13 83.1373   2
  -5   1  -3 1900.65 215.274   1
  -3  -1   5 1940.87 116.078   4
   3  -5  -1 2086.75 156.850   3
  -1   3  -5 1877.56 162.999   1
  -3  -5   1 2110.48 170.880   3
   1  -5  -3 1980.11 121.912   2
  -5  -3   1 1896.94 147.898   1
  -3   5  -1 1990.40 143.414   1
   5   1  -3 1841.64 69.8816   2
   3  -5   1 1900.72 154.243   3
  -1   3   5 1823.56 75.0720   4
  -3   1  -5 2095.93 212.177   1
  -5   3   1 2174.35 132.352   4
  -3  -1  -5 2004.18 175.271   1
   1  -5  -3 1779.92 148.678   3
  -5  -1  -3 2241.42 133.560   4
  -3   1   5 1977.18 111.621   4
  -3  -5  -1 2132.06 92.7171   1
   1  -3   5 2058.77 135.137   3
  -5  -3  -1 1887.98 208.708   1
  -3  -3  -5 17010.5 464.816   1
  -5   3   3 18289.7 382.345   4
  -3  -3  -5 18186.2 510.340   3
  -3  -5   3 18071.8 498.493   3
   3  -3   5 17135.8 391.717   3
  -3  -5   3 15627.0 221.712   1
   3  -5  -3 17187.9 383.783   2
  -3  -3  -5 17292.8 407.390   2
  -3  -3   5 17769.0 417.834   3
  -5  -3   3 15629.2 390.658   4
  -3  -5   3 17520.3 387.207   4
   3  -3  -5 16605.1 375.694   2
  -5  -3  -3 17561.0 340.101   2
  -3   3   5 15883.7 310.252   4
  -5  -3  -3 17745.6 573.857   1
  -3  -3   5 17399.1 407.148   4
  -3  -5  -3 18506.4 649.865   3
  -5   3  -3 15670.4 586.964   1
  -3   3  -5 17786.1 625.982   1
  -3   5  -3 15881.1 525.571   1
  -5  -3  -3 16865.4 379.905   4
   5  -3   3 17212.4 400.807   3
  -3  -5  -3 16736.8 363.813   2
  -3  -5  -3 18229.6 383.473   1
   5  -3  -3 17004.7 328.135   2
   3  -5   3 16950.4 524.548   3
  -5  -3  -3 17254.7 267.025   3
  -5  -5  -1 19428.5 355.044   2
  -5   5   1 18263.7 486.272   1
   1  -5  -5 17649.2 427.525   2
   1  -5  -5 17719.0 472.047   3
  -5  -5   1 17412.9 437.376   3
  -5   5  -1 19167.1 545.533   1
  -1  -5  -5 19113.9 447.502   2
  -5   1  -5 18241.8 524.213   2
   5  -5   1 18770.8 499.747   3
  -5  -5   1 16040.1 389.293   4
   5  -5  -1 17884.4 470.343   3
  -5   1   5 17643.0 400.939   4
  -5  -5  -1 18923.8 430.503   3
   1  -5   5 18542.3 534.854   3
  -5  -1  -5 18000.9 443.702   2
  -5  -5  -1 18118.1 366.685   4
  -5  -1   5 19110.9 434.558   4
  -5  -1  -5 18955.7 699.023   1
  -1  -5  -5 16837.8 504.505   3
   5   1  -5 18276.6 369.371   2
  -5  -5   1 19743.4 475.631   1
  -1   5  -5 18265.8 547.432   1
   5  -1  -5 17275.2 356.726   2
  -5  -5  -1 17805.3 413.109   1
  -5   1  -5 18324.9 706.440   1
  -1  -5   5 18350.5 542.195   3
   3  -5   5 40315.2 749.672   3
  -5  -3  -5 40360.7 664.781   2
  -5   5  -3 38741.8 950.657   1
  -3  -5  -5 41938.6 715.063   1
  -3  -5   5 41669.9 820.732   3
  -5  -3  -5 38926.7 382.654   3
   5  -3   5 41283.3 601.923   3
  -5  -5  -3 40310.4 631.182   3
   5   3  -5 40422.6 653.392   2
   3  -5  -5 40041.5 669.567   2
  -5  -3  -5 41142.2 904.429   1
  -5   3   5 40155.7 624.921   4
  -3   5  -5 42356.9 944.669   1
  -3  -5   5 42787.6 745.891   4
   5  -5  -3 39925.2 618.516   2
  -5   5   3 38162.6 639.273   4
  -5  -5   3 39984.7 731.818   3
  -5  -5  -3 33571.7 581.252   4
  -5  -5  -3 40982.4 599.959   2
  -5  -5   3 40682.0 676.039   4
  -5  -5   3 38456.0 622.583   1
   5  -3  -5 37237.6 596.584   2
  -5   3  -5 41320.0 1018.99   1
  -5  -5  -3 39184.3 708.845   1
   5  -5   3 38214.1 807.361   3
  -3  -5  -5 41575.0 1088.51   3
  -5  -3   5 40138.9 688.973   4
  -3  -5  -5 41697.9 691.104   2
  -5  -5  -5 71163.4 988.831   2
  -5  -5  -5 64855.1 832.984   3
  -5   5   5 72634.7 926.747   4
  -5  -5   5 71225.2 1051.29   4
   5  -5  -5 68674.0 961.616   2
  -5  -5  -5 69922.9 1106.09   1
  -5  -5   5 71884.8 1107.53   3
   5  -5   5 67604.6 1015.76   3
  -5   5  -5 67233.9 1350.51   1
  -6   0   0 38.2405 8.96856   2
   0   0  -6 68.2434 41.9520   1
  -6   0   0-24.6601 36.1948   1
  -6   0   0-20.7183 24.8946   4
   0   0  -6 16.2822 29.6122   2
   0  -6   0-34.4347 56.9641   3
  -6   0  -2 6602.83 194.126   2
  -6   0  -2 7823.01 265.836   4
   2   0  -6 7313.39 273.353   2
  -6   0   2 7009.00 246.530   4
  -2  -6   0 6871.08 399.207   3
   0   2  -6 7248.13 291.106   1
   0  -6  -2 7307.67 242.628   2
   0  -6  -2 6541.01 148.509   4
  -2   0   6 6819.06 234.021   4
   0  -6  -2 6686.92 347.029   3
  -2   0  -6 6741.52 292.087   2
  -6   2   0 7280.00 260.040   4
   0   2   6 6892.94 204.269   4
  -2  -6   0 7064.11 198.008   4
   0  -2  -6 6887.82 268.294   2
  -6   0  -2 6551.83 388.271   1
  -6   0   2 7587.29 297.095   1
   0   6  -2 7911.78 266.125   1
  -6   2   0 6891.61 305.493   1
  -2   0  -6 6925.47 334.856   1
  -2  -6   0 6986.69 233.084   2
   2  -6   0 6580.64 328.249   3
  -2   6   0 6868.45 235.797   1
   0  -6   2 7800.69 391.470   3
  -6  -2   0 7052.29 241.590   4
  -6  -2   0 7381.99 360.573   1
   2  -6  -2 70515.2 1105.01   3
  -2   2   6 67503.8 806.015   4
  -2   6  -2 64381.7 1030.14   1
  -2  -6   2 62400.8 1197.19   3
   2  -6   2 63366.0 1191.33   3
  -6   2   2 69047.3 919.946   4
  -2  -6  -2 76689.1 689.497   4
   2  -2   6 71154.9 822.230   3
  -6   2  -2 65076.9 1244.72   1
  -2  -6  -2 71661.0 1518.63   3
  -2  -2  -6 70904.5 997.780   2
   2  -2  -6 67330.7 932.956   2
  -6  -2  -2 68847.1 725.337   2
  -2  -2  -6 68702.8 1061.79   1
  -6  -2  -2 69642.2 922.443   4
   6  -2  -2 69869.8 737.723   2
  -6  -2  -2 69415.3 1521.83   1
  -2   2  -6 69280.1 1257.38   1
  -2  -6  -2 71243.6 902.152   2
  -2  -2   6 78959.5 1038.53   4
   2   2  -6 69662.1 1055.48   2
  -6  -2   2 69984.0 993.388   1
  -6  -2   2 70107.8 903.757   4
  -2  -6   2 59545.8 904.935   4
   2  -6  -2 67580.5 895.056   2
   0  -6   4 26.9409 45.1152   3
   0  -6  -4-33.0590 46.3893   3
  -6  -4   0 17.5484 22.5503   3
  -6  -4   0-38.4456 57.5635   1
  -4  -6   0 15.9196 9.55664   1
   0   4   6 1.76655 5.57728   4
   4  -6   0 10.1525 29.8996   3
  -4  -6   0 8.48931 18.8454   4
   0  -6  -4-9.39280 25.0308   2
  -4  -6   0 58.5921 52.2809   3
  -4   0  -6-3.23079 28.9758   2
   0  -4  -6-14.4881 38.9498   2
  -4   0  -6 59.0315 52.3706   1
  -6   0  -4 18.2783 24.9116   2
  -4   0   6 30.7047 27.5317   4
  -6  -4   0-16.1550 19.7397   4
  -6   0   4 11.6653 23.3068   4
  -4   6   0 30.9335 29.2607   1
   0   6  -4 61.6675 23.0499   1
  -6   0  -4-58.5277 79.3502   1
   0  -4   6-20.1281 33.3428   3
   4   0  -6 28.8545 23.8216   2
  -6   4   0 77.0527 48.4549   1
   6   0  -4-0.70076 8.49255   2
  -2  -4  -6 11439.2 359.184   2
   4   2  -6 11306.7 354.138   2
  -2  -4  -6 10178.5 371.741   3
  -2  -6  -4 11079.8 547.188   3
  -4   6  -2 11817.8 448.205   1
  -4  -6   2 11026.5 414.492   3
   6  -2  -4 10240.4 248.511   2
   6   2  -4 11247.9 227.102   2
  -2  -4   6 11306.9 381.349   3
  -6  -4   2 10997.7 392.941   1
  -6   2  -4 11055.6 538.078   1
   2  -6  -4 11414.2 408.406   3
  -4  -2  -6 11023.6 352.159   2
   4  -6  -2 11009.3 402.556   3
  -4   2   6 10975.8 296.567   4
   4  -2   6 11864.4 240.462   3
  -6  -2  -4 11330.1 557.506   1
  -4  -6  -2 11392.0 428.000   3
  -2  -4   6 12853.1 429.280   4
  -4  -2   6 11720.4 349.312   4
   4  -6   2 10520.2 435.503   3
  -2  -6   4 10768.3 448.452   3
  -6  -4  -2 10927.4 461.324   1
  -6  -4  -2 10815.3 261.353   3
  -4  -6  -2 11147.5 297.537   2
  -6  -4   2 11268.6 321.731   3
  -4  -2  -6 11431.3 466.734   1
  -2  -6  -4 11168.6 331.393   2
  -6  -4  -2 10722.8 316.250   4
  -6  -4  -2 11400.3 253.174   2
  -4  -6  -2 10793.6 252.730   4
   2  -4  -6 11066.7 341.378   2
  -2   4   6 9091.53 216.842   4
   2  -6   4 11648.7 430.874   3
  -4  -6   2 11842.6 326.441   4
  -2   4  -6 10764.8 472.857   1
   2  -6  -4 11264.5 339.604   2
   6  -4  -2 10624.7 278.047   2
   6  -2   4 10573.8 280.807   3
   6  -4   2 11156.5 355.744   3
  -6   4  -2 11333.0 482.053   1
  -6  -2  -4 11461.1 302.027   2
  -4  -6  -2 11682.6 281.901   1
  -6   2   4 11560.0 330.601   4
  -4   2  -6 11202.9 535.828   1
   4  -6  -2 10382.0 309.514   2
  -6  -4   2 11489.9 326.345   4
  -6  -2   4 10292.0 322.771   4
  -2   6  -4 12339.8 453.258   1
  -6   4   2 12244.5 348.474   4
  -2  -6   4 13262.7 416.965   4
   4  -2  -6 10983.3 318.249   2
   2  -4   6 10292.0 351.380   3
  -6   4  -4 364.157 111.639   1
   4  -4  -6 396.227 66.5282   2
  -6  -4  -4 482.470 108.733   1
  -6  -4  -4 372.404 55.8438   2
  -4  -4  -6 457.275 70.7551   3
  -4   6  -4 467.123 101.501   1
  -6   4   4 448.167 66.7774   4
  -4  -6   4 430.519 71.4985   4
  -6  -4  -4 334.201 61.7433   4
  -4  -6  -4 418.263 67.9496   1
  -4   4   6 341.536 52.0321   4
  -6  -4  -4 393.974 40.0513   3
  -4  -4  -6 427.147 85.2440   1
   4  -4   6 532.906 70.4369   3
   4  -6  -4 432.953 70.7050   2
   4  -6   4 455.909 91.8067   3
  -4  -6   4 446.450 95.2605   3
   6  -4   4 328.596 63.1533   3
  -4  -4  -6 456.583 76.4946   2
  -4  -4   6 412.507 78.6510   4
  -6  -4   4 368.684 70.6136   4
  -4  -6   4 345.703 36.9084   1
  -4  -6  -4 322.584 71.2057   3
  -4   4  -6 366.048 96.3617   1
  -4  -6  -4 331.599 58.1448   2
   6  -4  -4 348.220 52.6284   2
  -4  -6  -4 27.1026 16.4022   4
  -6   0  -6 16191.5 493.261   2
  -6   0   6 15726.8 419.635   4
  -6   6   0 14621.9 492.473   1
  -6  -6   0 15410.4 368.765   1
  -6  -6   0 16067.7 386.735   4
   6   0  -6 14966.2 345.988   2
  -6   0  -6 15713.9 675.661   1
  -6  -6   0 15484.9 426.770   3
   0   6  -6 16420.4 459.712   1
   0  -6  -6 15371.0 508.654   3
   6  -6   0 15427.4 491.047   3
   0  -6   6 15099.4 517.439   3
   0  -6  -6 15987.4 447.736   2
  -6  -2  -6 45130.4 1149.04   1
  -2  -6  -6 43638.4 1090.96   3
  -6   6  -2 44922.4 1037.07   1
  -6  -6   2 44742.7 763.975   4
   2  -6  -6 43974.3 871.503   3
  -2   6  -6 44321.7 973.573   1
  -6  -2   6 43323.5 789.618   4
  -6  -6  -2 43650.6 731.852   3
   6   2  -6 45793.4 689.818   2
  -6  -6  -2 44194.8 652.776   2
  -6  -2  -6 43998.7 772.894   2
  -6  -6   2 44161.4 813.782   3
   6  -6  -2 42784.6 852.253   3
  -6   2  -6 44500.6 1133.77   1
   2  -6  -6 43399.9 781.945   2
  -6  -6   2 44974.1 737.627   1
  -6  -6  -2 43906.9 742.983   1
   6  -2  -6 41019.3 652.460   2
   6  -6   2 43752.1 913.463   3
  -2  -6  -6 43627.1 788.370   2
  -6  -6  -2 44410.3 684.720   4
  -6   2   6 43173.3 738.251   4
   2  -6   6 47190.7 885.906   3
  -2  -6   6 42301.9 941.541   3
   4  -6  -6 1095.17 118.059   2
   6  -4  -6 1097.41 105.727   2
  -6  -6   4 1124.61 112.038   1
  -6  -4   6 1115.71 127.236   4
  -6  -4  -6 1427.54 132.987   2
   4  -6   6 1041.61 112.052   3
  -6   6   4 861.065 113.828   4
  -6   4   6 1032.08 111.001   4
  -6   4  -6 1049.03 167.422   1
  -6  -4  -6 1006.73 145.161   1
  -6  -6  -4 1075.03 103.345   2
  -6  -6  -4 1150.54 124.217   1
  -4  -6   6 1302.96 142.299   4
  -4  -6  -6 1256.64 162.291   3
   6  -6   4 1006.79 138.999   3
  -4  -6  -6 1171.47 130.604   1
  -4   6   6 230.163 41.7982   4
  -4  -6   6 1335.56 163.335   3
  -6  -6   4 1239.04 143.547   3
  -6  -6   4 1077.45 123.711   4
  -6  -6  -4 959.340 86.7923   3
  -6   6  -4 955.596 165.981   1
   6   4  -6 1070.09 108.755   2
   6  -6  -4 1050.69 105.013   2
  -4  -6  -6 1092.41 116.834   2
  -4   6  -6 1174.78 164.857   1
  -6  -6  -4 242.646 86.4953   4
   6  -4   6 1167.23 95.4568   3
  -6  -6  -6 28198.7 627.176   2
  -6  -6   6 27157.7 707.627   3
  -6   6   6 29690.7 597.053   4
  -6   6  -6 28041.5 869.416   1
  -6  -6   6 27159.9 679.869   4
   6  -6   6 28002.0 606.431   3
  -6  -6  -6 25637.9 455.845   3
   6  -6  -6 28409.7 617.334   2
  -6  -6  -6 28492.3 712.879   1
  -7  -1  -1 3259.78 84.9897   2
  -1  -7   1 4100.59 310.098   3
  -7  -1  -1 3922.21 193.786   4
  -7  -1  -1 3785.13 297.901   1
  -1  -7  -1 3642.89 179.709   2
  -7  -1   1 3629.45 190.508   4
  -7   1   1 3675.84 191.060   4
  -1   1  -7 3635.15 242.967   1
  -1   1  -7 3629.25 228.593   2
  -7   1  -1 3900.83 201.515   4
  -1  -7  -1 3520.59 314.522   3
  -1  -1  -7 3755.95 230.069   1
  -7   1  -1 3710.82 267.646   1
  -1  -1   7 3728.24 206.523   4
   1  -7  -1 3150.22 258.029   3
   1   1  -7 3712.78 224.656   2
  -1  -7  -1 3888.10 146.292   4
  -7   1   1 3717.88 232.424   1
   1  -7  -1 3645.83 182.130   2
  -1   7  -1 3524.99 171.254   1
   1  -7   1 3254.99 268.281   3
   1  -1  -7 3535.54 206.405   2
  -1  -7   1 4012.78 188.323   4
  -1  -1  -7 3947.48 223.374   2
  -7  -1   1 3381.33 222.727   1
  -1   1   7 2905.62 157.243   4
  -7   1   3 597.809 81.5463   4
   1  -7  -3 534.685 97.1201   3
  -3  -7  -1 616.831 76.1210   2
  -3   1  -7 449.518 87.1500   2
  -1  -7  -3 701.941 145.649   3
  -3   7  -1 804.337 101.417   1
   1  -7  -3 684.608 84.6270   2
  -7  -3   1 600.412 114.477   1
  -3  -7  -1 511.747 111.005   3
  -3  -7  -1 639.460 61.4443   4
  -7  -3  -1 617.633 41.5117   2
  -1  -7   3 774.872 100.336   4
  -1  -7   3 747.369 133.072   3
   3  -7  -1 570.532 98.9334   3
  -7  -3   1 551.213 79.2763   4
  -1   3  -7 817.806 122.024   1
  -1   7  -3 1002.31 113.130   1
  -7  -1  -3 609.341 85.0717   4
  -3  -7   1 692.677 75.5966   4
  -7   3   1 809.769 118.776   1
   3  -7   1 669.372 116.728   3
   1  -3  -7 629.354 91.4335   2
   3  -1  -7 609.380 84.0306   2
  -3  -1   7 667.747 86.6047   4
  -7   3   1 635.349 87.5245   4
  -1  -3   7 771.108 100.647   4
  -3  -1  -7 687.136 103.568   2
   1   3   7 430.425 49.4714   4
  -3  -1  -7 601.549 117.829   1
  -3   1   7 650.203 82.3388   4
  -1  -3  -7 772.396 99.4089   2
  -1   3   7 605.622 54.6466   4
  -7  -1   3 616.795 84.3854   4
   1  -3   7 844.996 92.7902   3
  -7  -1   3 818.183 111.784   1
  -3  -7   1 626.270 120.721   3
  -1  -7  -3 828.038 91.5455   2
  -7   3  -1 439.132 88.1588   1
   3   1  -7 709.530 96.8946   2
  -7  -1  -3 637.438 63.6530   2
  -3   1  -7 672.032 125.848   1
  -7  -3  -1 541.424 130.781   1
   7  -1  -3 655.253 48.6467   2
   1  -7   3 704.814 119.399   3
  -7   1  -3 659.066 138.497   1
  -7  -3  -1 705.190 84.6851   4
  -7  -1  -3 726.461 157.462   1
  -3   7  -3 18072.8 585.939   1
  -3  -7   3 19660.6 666.324   3
  -7   3  -3 17091.6 679.039   1
   3  -3   7 20127.7 416.924   3
   3  -7  -3 19748.7 459.559   2
   7  -3  -3 19760.3 358.249   2
  -7   3   3 20773.9 474.494   4
  -3  -3   7 20146.4 512.524   4
   3  -7   3 19269.4 620.618   3
   3   3  -7 19682.6 565.157   2
  -7  -3  -3 19980.1 475.606   4
  -3  -3  -7 19199.6 555.379   1
  -3   3  -7 18981.0 687.868   1
  -7  -3   3 18746.2 504.725   1
  -3   3   7 19714.9 372.924   4
  -3  -3  -7 20160.3 510.636   2
  -3  -7  -3 20846.7 823.895   3
  -7  -3  -3 19482.6 356.014   2
  -3  -7  -3 19237.8 442.683   2
   3  -7  -3 20060.3 587.651   3
  -7  -3   3 19798.2 458.290   4
  -7  -3  -3 19506.7 753.943   1
   3  -3  -7 19532.8 473.696   2
  -3  -7   3 21277.4 488.535   4
   7  -3   3 19559.0 436.133   3
  -3  -3  -7 19574.8 484.427   3
  -5  -7  -1 11106.9 231.574   1
   1  -5  -7 10079.2 356.518   2
  -1  -7  -5 10365.0 348.530   2
  -5   7  -1 10662.4 424.846   1
  -7  -5   1 10226.3 311.883   3
  -7  -5  -1 10509.9 314.271   4
  -1  -5  -7 10567.1 374.114   2
   1  -7   5 11576.9 443.216   3
  -7  -5   1 10306.1 514.588   1
  -1   5  -7 9989.36 435.091   1
  -7  -1   5 10303.1 335.812   4
  -1  -7   5 11533.4 491.229   3
  -5   1  -7 10023.7 529.794   1
  -5  -7  -1 10386.2 274.114   4
  -7  -5  -1 9763.62 280.839   3
  -5   1   7 10378.3 326.997   4
   5  -7   1 9934.09 438.178   3
  -7   5  -1 10005.5 447.891   1
  -1  -5   7 10410.9 408.099   3
  -7  -1  -5 9651.34 550.203   1
  -7  -5   1 10102.1 318.669   4
   1  -7  -5 10020.0 344.816   2
  -1  -5   7 11056.0 486.124   4
  -5   1  -7 10070.9 427.633   2
   5  -7  -1 10083.7 427.867   3
  -7   1  -5 11013.4 567.489   1
   7  -5   1 10147.6 361.890   3
   7  -1  -5 9539.47 223.520   2
  -5   7   1 9957.32 371.442   1
  -5  -1   7 10474.2 349.991   4
  -5  -1  -7 10234.0 523.767   1
  -1   7  -5 10481.0 383.904   1
  -5  -7   1 10608.9 428.018   3
  -1  -5  -7 10288.2 393.330   3
  -7  -1  -5 10315.2 327.283   2
  -7   5   1 9672.99 404.362   1
  -7  -5  -1 10419.1 448.132   1
  -7   1   5 10214.3 333.944   4
   7   1  -5 9497.78 204.057   2
  -5  -7  -1 11350.8 427.590   3
  -7  -5  -1 10282.9 226.630   2
  -7   1  -5 10701.4 407.000   2
   5  -1  -7 10134.1 314.857   2
  -5  -7   1 10268.4 319.689   4
  -5  -7  -1 10643.6 295.886   2
  -1  -7  -5 10073.3 498.888   3
   5   1  -7 10613.6 336.198   2
   1  -7  -5 9211.30 427.315   3
   1  -5   7 9878.48 376.568   3
  -1  -7   5 12187.5 476.799   4
  -5  -1  -7 9993.62 377.230   2
  -3  -7   5 2145.84 185.686   4
  -5  -7   3 1957.49 191.601   3
  -3  -7  -5 2018.73 154.377   2
  -3  -5   7 2017.45 184.376   3
   3  -5   7 2005.74 156.831   3
  -5   3  -7 1940.41 226.644   1
  -5   3   7 1763.48 138.001   4
  -7  -5   3 2219.39 161.519   3
  -3  -5  -7 2298.88 234.939   3
   7   3  -5 1943.70 104.834   2
  -7  -3   5 1382.08 151.071   4
   5  -7  -3 2013.88 199.659   3
  -5  -3   7 1875.84 158.204   4
  -7  -5  -3 1928.61 120.537   2
  -5  -3  -7 1988.53 162.397   2
  -5  -7  -3 1192.74 98.4544   4
   3  -7  -5 2055.94 200.590   3
  -3  -7   5 1610.26 187.734   3
   7  -5   3 1895.32 170.028   3
  -5   7  -3 2224.69 231.902   1
  -5  -7  -3 2050.76 142.838   2
  -3   5  -7 1997.34 217.325   1
  -3  -7  -5 2050.73 284.058   3
  -7   3  -5 1867.81 235.623   1
  -7  -5  -3 1928.27 111.930   3
  -5  -7  -3 2255.22 139.373   1
   5  -7  -3 1971.41 145.235   2
  -7  -3  -5 1873.51 135.562   2
   3  -7  -5 1960.49 157.237   2
   3  -5  -7 1918.80 154.906   2
  -7   5   3 2093.54 152.691   4
  -7  -5  -3 2237.85 204.596   1
  -7  -5  -3 1365.91 143.332   4
  -7   3   5 1849.57 152.115   4
  -5  -3  -7 1702.59 188.862   1
  -7   5  -3 2038.21 238.909   1
   5  -3  -7 1925.93 142.370   2
   5   3  -7 1863.65 156.473   2
   5  -3   7 1952.28 110.300   3
  -7  -3  -5 1791.99 232.902   1
  -3  -5   7 2267.20 200.383   4
  -7  -5   3 2029.91 157.058   4
  -5  -7   3 2168.77 161.238   4
  -3   5   7 1347.82 93.8967   4
   3  -7   5 1932.71 170.906   3
  -3   7  -5 1987.03 194.967   1
   7  -3   5 1974.00 124.116   3
   7  -5  -3 1935.40 127.978   2
  -3  -5  -7 1835.63 158.328   2
   5  -7   3 1766.49 195.531   3
  -7  -5   3 2126.07 193.420   1
  -5  -7  -3 1972.67 173.960   3
   7  -3  -5 1854.43 118.618   2
  -5  -7   5 534.947 119.939   3
  -7  -5  -5 535.084 77.0329   2
   5  -5  -7 589.880 87.7077   2
  -5  -7  -5 532.342 85.6335   3
  -7  -5  -5 533.599 47.4375   3
  -7  -5  -5 386.228 80.8575   1
  -5  -5  -7 435.129 51.4899   3
   5  -7  -5 543.752 87.0559   2
  -5  -5  -7 583.217 90.1275   2
  -5   5  -7 428.589 105.966   1
  -7  -5   5 679.709 94.8460   1
   7  -5   5 569.974 90.7094   3
  -5  -5  -7 542.910 114.575   1
   7   5  -5 562.195 73.4912   2
   5  -7  -5 560.462 113.055   3
   5  -7   5 529.405 94.0677   3
  -5  -5   7 487.018 86.9828   4
  -7   5   5 393.416 83.7380   4
  -5  -7  -5 579.775 89.9185   2
  -7   5  -5 503.460 133.181   1
   5  -5   7 632.199 81.1507   3
  -5   7  -5 500.136 112.368   1
  -7  -5   5 502.245 92.1626   4
   7  -5  -5 465.370 69.7249   2
  -5  -7  -5 724.953 98.2918   1
  -5  -7   5 651.571 100.011   4
  -5   5   7 579.607 74.3364   4
  -7   1  -7 11967.7 509.598   2
  -7  -7   1 13202.2 403.136   4
   1  -7   7 13401.6 485.321   3
  -7   1  -7 13303.7 641.972   1
  -7  -7   1 11865.8 290.789   1
  -7   7  -1 12035.3 520.830   1
   7  -7   1 12363.5 491.376   3
  -7   7   1 11978.9 477.244   1
   1  -7  -7 12064.2 510.136   3
  -1  -7  -7 12331.9 433.261   2
  -7  -1  -7 11653.5 619.419   1
   7  -1  -7 12393.9 336.540   2
  -7  -7  -1 12453.2 397.802   3
  -1  -7   7 12205.8 507.454   3
  -1   7  -7 13104.0 477.738   1
   7   1  -7 12537.6 337.383   2
  -7   1   7 12773.7 410.143   4
  -7  -1   7 12923.4 426.682   4
  -1  -7   7 14404.5 596.046   4
  -7  -1  -7 12589.8 448.818   2
  -1  -7  -7 11752.3 558.363   3
  -7  -7   1 12810.2 429.653   3
   1  -7  -7 13046.8 442.472   2
  -7  -7  -1 13020.3 375.381   4
  -7  -7  -1 13346.3 357.891   1
   7  -7  -1 12453.0 489.158   3
  -3  -7  -7 3210.58 347.751   3
  -7  -7  -3 2975.76 173.151   3
  -7  -7  -3 2911.19 166.358   2
  -3  -7   7 3298.81 262.099   4
  -7  -3  -7 2465.59 265.538   1
  -3  -7   7 2901.56 257.171   3
  -7   3   7 2581.86 189.714   4
   3  -7  -7 2859.70 239.900   3
   3  -7   7 3166.82 219.380   3
  -3   7  -7 2803.28 243.545   1
   7  -7   3 2687.08 244.802   3
   7  -3  -7 2763.66 165.069   2
  -3  -7  -7 2782.81 209.566   2
  -7  -3  -7 2735.81 193.131   2
  -7  -3   7 2664.40 214.393   4
  -7   3  -7 2933.46 290.214   1
  -7  -7   3 2259.35 188.866   4
  -7  -7  -3 3091.94 194.974   1
  -7   7  -3 2652.30 283.454   1
  -7  -7   3 2882.00 219.086   3
   7  -7  -3 3065.02 243.370   3
  -7  -7  -3 2310.35 157.728   4
   7   3  -7 3060.40 175.608   2
   3  -7  -7 2953.99 209.504   2
  -7  -7  -5 629.403 88.8669   2
   5  -7   7 605.287 93.4474   3
  -5   7  -7 539.654 118.661   1
   7  -7  -5 660.237 95.1063   2
  -7  -7   5 771.517 135.924   3
  -7  -7   5 554.621 109.067   4
   7   5  -7 578.518 89.5355   2
  -7   5  -7 689.799 151.507   1
   7  -7   5 706.387 119.381   3
  -7  -7  -5 677.112 105.809   1
  -7   5   7 546.732 86.0219   4
  -7   7  -5 693.316 155.106   1
  -5  -7   7 433.485 92.4466   4
   7  -5  -7 541.271 84.0606   2
  -7  -5  -7 585.781 93.4012   2
  -7  -5  -7 510.285 116.557   1
  -5  -7  -7 537.652 78.8886   3
   5  -7  -7 604.961 100.434   2
  -7  -5   7 401.195 103.639   4
  -5  -7  -7 549.124 95.3575   2
  -5   7   7 85.6238 38.3748   4
  -7  -7  -5 587.091 67.5560   3
  -5  -7   7 683.168 143.266   3
  -7  -7  -7 20908.8 579.687   2
  -7   7  -7 20553.8 779.426   1
  -7  -7   7 17809.4 626.006   4
   7  -7   7 20333.4 519.573   3
  -7  -7  -7 20203.9 640.746   1
   7  -7  -7 20445.6 555.332   2
  -8   0   0 278847. 3081.71   1
   0   8   0 277974. 2387.89   1
  -8   0   0 277481. 2681.45   4
   0  -8   0 279929. 3340.43   3
   0   0  -8 266917. 2865.99   2
   0   0   8 277246. 2743.96   4
   0  -2  -8-14.3574 41.9904   2
  -2   0  -8 63.9537 56.2760   1
  -8   0  -2 2.73594 12.6358   2
  -2   8   0 18.7306 25.8055   1
   0  -8  -2 19.1211 60.1579   3
  -8   0  -2-63.6278 75.3146   1
   0  -8  -2 0.50005 11.1460   4
  -8   2   0-5.42462 52.0181   1
   2  -8   0 191.339 87.3078   3
  -8   0   2 68.9612 49.5501   1
   0   2  -8 7.98954 50.3850   2
   0   8  -2 35.2940 18.9542   1
  -8  -2   0-7.76787 47.0210   1
  -8   0   2 77.9445 47.9700   4
   2   0  -8 44.7972 32.6091   2
  -8   2   0 58.9989 41.8699   4
   0  -8   2 18.8415 48.8477   3
  -2   0  -8 29.2359 52.0558   2
  -8   0  -2-29.0811 39.2159   4
   0  -8  -2 12.0818 31.7323   2
  -8  -2   0 20.1889 39.1499   4
  -2   0   8 39.1714 34.0436   4
  -2  -8   0-1.63357 16.0193   4
   0   2   8-10.2628 19.8088   4
  -2  -8   0 34.2496 65.0071   3
  -2  -2  -8 7456.22 333.381   2
  -8  -2   2 7463.21 357.723   1
   2  -8   2 7439.77 411.799   3
  -8   2  -2 7205.95 439.999   1
  -8  -2  -2 7798.63 515.813   1
  -2   2  -8 7541.01 408.733   2
  -2  -8   2 8212.36 309.183   4
  -2  -8  -2 6029.75 166.436   4
  -8   2   2 8245.73 390.673   1
  -2   8  -2 7368.57 334.628   1
   2  -8  -2 7395.81 286.570   2
  -8  -2   2 7572.97 298.894   4
  -2   2   8 7385.47 251.441   4
  -8  -2  -2 7509.17 300.533   4
  -8   2   2 8084.37 310.531   4
   2   2  -8 7678.17 363.047   2
  -2  -8  -2 7496.16 283.357   2
  -2   2  -8 7314.22 412.286   1
  -8  -2  -2 7128.93 165.845   2
  -2  -8   2 8226.55 441.870   3
   2  -8  -2 7001.55 389.848   3
   2  -2  -8 7489.94 321.151   2
  -2  -2  -8 7958.03 367.728   1
  -2  -8  -2 8288.83 518.662   3
  -2  -2   8 7561.45 340.208   4
   4   0  -8 123181. 1484.28   2
   0  -8  -4 123928. 1466.91   2
   0  -4  -8 121219. 1533.77   2
  -4  -8   0 110292. 1792.24   3
  -8   4   0 117274. 1717.46   1
   8   0   4 118649. 1030.41   3
   0   4  -8 118631. 1612.60   1
   0   8  -4 118232. 1243.06   1
  -4   0  -8 119094. 1662.87   2
  -8   0   4 120383. 1437.49   4
  -4   0  -8 119977. 1958.05   1
  -8  -4   0 118287. 2184.09   1
   8   0  -4 117495. 988.332   2
  -4   0   8 128878. 1467.84   4
  -8   0  -4 128587. 2195.22   1
   0  -8   4 126244. 1774.04   3
  -8  -4   0 119560. 1393.87   4
  -4  -8   0 121410. 1304.67   4
   4  -8   0 118881. 1816.54   3
   0  -4   8 117631. 1489.56   3
   0  -8  -4 120467. 1897.50   3
  -8   0  -4 119329. 1356.38   2
  -4   8   0 114285. 1488.89   1
  -8   4   0 118888. 1507.11   4
  -8  -4   2 1450.24 186.445   1
  -8   4   2 1457.74 175.711   1
  -4  -8  -2 1170.79 173.802   3
  -2  -8   4 1369.30 186.754   3
   8  -2  -4 1472.54 91.3420   2
   8  -4   2 1393.84 126.791   3
  -8   2  -4 1273.29 206.074   1
  -8   4   2 1491.11 140.828   4
   8  -2   4 1424.58 103.743   3
   4  -8  -2 1250.16 125.164   2
   2  -8  -4 1227.55 164.463   3
  -4  -8   2 1299.22 174.853   3
  -2   4   8 1210.74 89.4880   4
   4  -2  -8 1389.01 136.224   2
  -4   8  -2 1548.54 178.212   1
  -2  -8  -4 1446.59 132.292   2
  -8  -4  -2 1497.81 83.3379   2
  -2  -8  -4 1274.28 223.220   3
  -2  -4  -8 1436.03 151.804   2
  -2   8  -4 1306.36 145.032   1
  -4   2  -8 1135.90 163.242   2
  -8  -4  -2 1365.51 120.282   4
  -4  -8  -2 1405.73 121.433   2
   2  -8   4 1263.11 156.626   3
  -8  -2  -4 1332.20 99.7262   2
  -4  -8  -2 1281.09 89.7028   4
  -8  -2   4 1317.31 128.491   4
   4  -8   2 1285.46 179.059   3
  -4  -8   2 1639.91 137.210   4
  -4   2   8 1359.50 122.532   4
  -2  -8   4 1486.20 159.655   4
  -8   4  -2 1491.97 203.444   1
   2   4   8 358.389 47.1258   4
  -2   4  -8 1227.87 169.134   1
   4   2  -8 1390.32 143.682   2
  -8  -4  -2 1350.84 199.779   1
  -4  -2  -8 1492.01 189.936   1
  -4   2  -8 1270.60 194.260   1
   2  -8  -4 1305.58 132.431   2
  -8  -2   4 1533.35 166.281   1
  -8   2   4 1465.01 141.394   4
  -4  -2   8 1409.08 137.192   4
  -2  -4   8 1734.20 179.917   4
   4  -8  -2 1325.76 171.035   3
  -4  -2  -8 1103.19 131.496   2
   2  -4   8 1282.59 125.250   3
  -8  -2  -4 1416.66 218.891   1
  -8  -2  -4 1444.45 142.990   4
  -8  -4   2 1351.33 127.875   4
   2  -4  -8 1464.14 140.575   2
  -2  -4  -8 1248.19 137.450   3
  -4  -8   4 192006. 2123.41   4
  -4  -8   4 184466. 2527.96   3
  -8  -4   4 195351. 2243.33   1
  -4  -8  -4 188616. 2041.78   2
  -8   4   4 198641. 2113.28   4
   4  -8   4 189340. 2359.94   3
  -8   4  -4 178861. 2755.40   1
  -4  -4  -8 189382. 2326.37   1
  -8  -4  -4 194005. 1849.87   2
   4   4  -8 182090. 2324.27   2
  -8  -4  -4 192210. 2064.32   4
   4  -8  -4 188798. 2073.67   2
   8  -4   4 188167. 2113.25   3
  -8  -4  -4 191303. 2676.32   1
  -4   4   8 190622. 1884.14   4
  -4  -4   8 195042. 2191.68   4
  -8  -4   4 186498. 2069.84   4
   4  -4   8 187903. 1925.09   3
   4  -4  -8 186678. 2083.60   2
  -4   4  -8 191669. 2620.63   1
   8  -4  -4 190207. 1853.52   2
  -4   8  -4 186989. 2484.50   1
   4  -8  -4 192282. 2437.13   3
  -4  -8  -4 192068. 2678.79   3
  -4  -4  -8 198401. 2195.49   2
  -4  -4  -8 185421. 2001.16   3
  -8  -6   0-17.5959 38.0519   1
   0  -8  -6-43.3183 61.0759   2
  -6  -8   0 6.63711 26.9876   4
   0  -6   8-21.1962 51.1939   3
   0  -8  -6-41.4300 78.9510   3
   0   8  -6-8.67954 18.7917   1
   0  -6  -8 7.49676 48.9969   2
  -6  -8   0-66.3878 69.4809   3
   8  -6   0 8.26263 45.6278   3
  -6   8   0 2.00325 41.5780   1
   6   0  -8 2.67188 23.3098   2
  -6   0   8 17.7492 37.9244   4
  -6   0  -8-86.2487 107.407   1
  -8   0  -6 60.8110 84.2824   1
  -8  -6   0 45.0220 39.8071   3
  -8   6   0 58.2854 52.3606   1
  -8   0   6-25.5932 43.5704   4
   0  -6  -8 13.5936 41.5235   3
   0   6  -8-15.9297 26.0271   1
   0  -8   6 109.500 74.3742   3
  -8  -6   0 29.1228 33.4150   4
  -6   0  -8 31.0524 58.7999   2
   8   0  -6 13.4091 15.5138   2
  -8   0  -6-4.67823 35.8942   2
   6  -8   0-101.646 82.2346   3
  -6  -2  -8 2705.61 207.213   2
  -8  -6  -2 3097.18 232.834   1
  -8  -6   2 3105.70 202.849   4
  -6  -8  -2 2840.59 174.975   2
   2  -6   8 3230.04 221.722   3
   2  -8   6 3151.63 234.162   3
  -8  -2   6 3130.25 208.759   4
  -6  -8   2 2770.43 201.701   4
  -8   2  -6 3152.93 263.256   2
  -2  -6  -8 2921.79 266.892   3
  -8  -6   2 3008.06 260.908   1
  -8  -6  -2 3125.04 146.932   2
  -6   2   8 2875.02 195.169   4
  -2  -8   6 2715.75 284.098   4
  -2  -8  -6 3400.97 365.084   3
  -8   2  -6 3045.33 308.512   1
  -2   8  -6 3296.31 232.028   1
   8  -6   2 3174.06 230.138   3
   2  -8  -6 3160.68 264.746   3
   6  -8  -2 3220.60 264.553   3
  -8   6   2 3166.67 258.194   1
   6   2  -8 3150.58 198.470   2
  -8  -6   2 3006.98 196.273   3
  -8  -2  -6 2664.67 299.933   1
  -2  -8  -6 2997.18 212.575   2
  -6  -8  -2 3082.34 146.347   1
  -2  -6   8 2840.75 294.447   4
  -6  -8   2 2847.53 238.994   3
  -2   6  -8 2861.68 256.455   1
   2  -6  -8 2988.45 215.249   2
  -6   2  -8 3138.60 275.311   2
  -8  -6  -2 2906.58 184.668   4
  -8  -2  -6 2974.40 189.177   2
  -8   6  -2 3127.36 302.307   1
  -6  -2   8 3147.53 220.083   4
  -8   2   6 2679.77 201.479   4
  -2  -8   6 3244.81 279.089   3
  -8  -6  -2 3103.41 162.079   3
   8  -2  -6 2856.46 144.427   2
  -6   2  -8 3176.90 305.501   1
  -6  -8  -2 3028.31 223.919   3
   6  -2  -8 3025.46 186.955   2
  -6   8  -2 2984.77 282.749   1
   2  -8  -6 3192.06 217.983   2
  -6  -2  -8 2794.21 287.254   1
  -2  -6  -8 2949.37 220.485   2
   6  -8   2 3098.11 280.319   3
   8   2  -6 2722.54 117.142   2
  -6   8   2 2946.08 225.726   1
  -6  -8  -2 2268.54 152.554   4
  -2  -6   8 2837.28 236.155   3
   4  -6   8 963.370 112.140   3
  -6  -8  -4 989.371 120.722   3
   4  -8   6 853.372 120.628   3
  -6  -8  -4 961.078 109.774   2
  -6   8  -4 743.897 155.552   1
  -4   6  -8 1020.85 163.939   1
  -4  -8   6 761.676 138.555   3
  -4   8  -6 932.371 145.619   1
  -8   6  -4 779.402 168.617   1
  -4  -6  -8 1027.76 148.706   3
  -6  -4   8 854.114 127.481   4
  -8  -6   4 851.019 121.405   4
  -4  -8  -6 872.427 148.251   3
  -8  -6   4 1007.39 150.419   1
   6  -8  -4 1025.45 119.639   2
  -8  -6  -4 956.277 106.124   4
  -8  -6  -4 702.892 113.764   1
   8  -6  -4 815.355 93.7200   2
  -4   6   8 142.190 46.0132   4
  -8  -4  -6 923.185 105.238   2
  -4  -8  -6 870.089 115.751   2
  -8  -6  -4 808.059 74.1313   3
   6   4  -8 895.730 116.083   2
  -6  -4  -8 822.324 121.714   2
   4  -8  -6 1064.22 164.224   3
   6  -8  -4 959.162 161.182   3
  -6  -8   4 931.644 123.046   4
  -6  -8  -4 1110.38 111.848   1
  -4  -6  -8 965.370 129.136   2
  -8   6   4 719.628 118.362   4
   4  -6  -8 914.559 119.851   2
   6  -8   4 974.556 148.578   3
  -6   4   8 748.531 110.233   4
   4  -8  -6 938.549 126.317   2
  -6  -4  -8 1114.25 169.982   1
  -8  -6  -4 1039.92 100.991   2
   8  -4  -6 873.666 90.6519   2
  -4  -6   8 1035.59 154.007   3
  -8   4  -6 1302.19 207.257   1
  -4  -8   6 967.949 138.823   4
   6  -4  -8 992.407 115.937   2
   8  -6   4 786.762 126.746   3
  -8  -4  -6 646.151 128.091   1
  -8   4   6 750.396 113.860   4
  -8  -4   6 908.325 136.933   4
  -6   4  -8 934.302 165.092   1
  -4  -6   8 1085.55 160.406   4
  -6  -8   4 975.082 158.627   3
   6  -8  -6 7434.60 331.706   2
   6  -8   6 7243.10 345.442   3
  -6  -8  -6 6764.81 284.491   3
  -8   6  -6 7293.84 494.403   1
  -6  -8   6 7172.51 372.628   4
  -8  -6   6 6760.46 354.631   4
   6  -8  -6 7097.73 407.475   3
  -6  -6  -8 7227.15 389.490   1
  -8   6   6 7069.20 333.256   4
   6  -6  -8 7621.49 335.841   2
  -6  -6  -8 6914.55 341.552   2
   8  -6   6 7157.69 306.653   3
   6  -6   8 7867.53 287.783   3
  -8  -6  -6 7080.06 401.523   1
  -6  -6   8 7452.17 386.073   4
  -8  -6  -6 7351.81 307.488   2
   8  -6  -6 7085.19 295.545   2
  -6   6  -8 8109.48 460.503   1
   6   6  -8 7489.95 413.780   2
  -6   6   8 5515.16 270.786   4
  -6  -8  -6 7244.00 332.036   2
  -6   8  -6 7071.13 443.247   1
  -6  -8   6 7286.44 427.559   3
  -8   0  -8 139397. 2002.71   2
   0  -8  -8 138725. 2250.68   3
   8  -8   0 138002. 2028.70   3
   0  -8   8 147942. 1998.72   3
  -8   0  -8 138499. 2386.48   1
  -8   8   0 134347. 2065.30   1
  -8   0   8 142975. 1810.34   4
   0  -8  -8 132219. 1812.44   2
  -8  -8   0 146218. 1715.57   4
  -8  -8   0 135072. 1733.21   3
   8   0  -8 135515. 1512.02   2
  -8  -8   2 3374.39 247.530   3
   8  -2  -8 3360.76 188.844   2
  -8  -2  -8 2653.72 305.096   1
  -8  -8  -2 3498.06 191.866   1
   2  -8  -8 3685.26 313.867   3
  -8   2  -8 3543.85 338.056   1
  -8  -2   8 3608.93 249.666   4
   8  -8  -2 3349.40 281.511   3
  -8   2  -8 3270.00 309.300   2
  -8  -8   2 3496.32 236.134   4
  -8   8  -2 3390.22 333.336   1
   8  -8   2 3515.92 293.332   3
  -2  -8   8 3199.16 278.952   3
  -8  -8  -2 3061.40 191.467   4
  -8   2   8 3384.10 234.924   4
  -2  -8  -8 3821.68 394.989   3
  -8  -8  -2 3341.26 204.250   3
   8   2  -8 3201.75 177.250   2
   2  -8   8 3757.80 254.169   3
  -2  -8   8 4232.03 347.675   4
  -8   8   2 3133.23 264.413   1
   2  -8  -8 3432.11 246.419   2
  -2   8  -8 3512.52 259.953   1
  -2  -8  -8 3641.48 254.683   2
  -8  -2  -8 3300.63 238.455   2
  -8  -8  -4 53640.4 817.097   3
  -4   8  -8 58787.9 1190.50   1
   4  -8  -8 54936.5 1210.92   3
  -8  -8  -4 58509.4 903.148   2
  -4  -8  -8 60015.1 1373.91   3
   8  -8   4 56895.1 1269.93   3
  -8  -4  -8 56254.7 1020.65   2
  -8   8  -4 58468.1 1512.34   1
  -8  -8  -4 62616.4 1005.46   1
   8  -8  -4 59056.1 1216.91   3
  -8   4  -8 56442.8 1354.72   1
  -8  -4  -8 55756.3 1376.96   1
   8  -4  -8 56557.5 899.125   2
  -8  -4   8 58069.1 1127.59   4
  -4  -8  -8 56101.3 1061.23   2
  -4  -8   8 59547.1 1231.02   4
   4  -8  -8 59292.0 1077.42   2
  -8  -8   4 50143.4 1016.49   4
   4  -8   8 59085.3 1014.65   3
  -4  -8   8 54975.3 1255.75   3
  -8  -8   4 54737.6 1104.51   3
  -8   4   8 61767.6 1047.53   4
   8  -6  -8 2519.08 189.979   2
  -8   8  -6 2961.56 321.707   1
   6  -8   8 2605.59 194.807   3
  -8   6  -8 2394.68 275.405   1
  -8  -8   6 1977.81 216.698   4
  -6   8  -8 2491.17 257.387   1
   6  -8  -8 2461.67 210.451   2
   8  -8  -6 2545.74 269.539   3
  -8   6   8 2467.90 190.630   4
   8  -8   6 2448.30 206.523   3
   8  -8  -6 2423.91 191.754   2
  -8  -6   8 2242.17 227.545   4
  -6  -8  -8 2262.15 206.748   2
  -6  -8   8 2407.71 239.296   4
  -8  -8  -6 2336.10 209.158   1
   6  -8  -8 2325.07 257.702   3
  -8  -6  -8 2398.13 253.646   1
  -8  -6  -8 2191.14 188.912   2
  -8  -8  -6 2462.26 191.231   2
  -8   8  -8 72820.0 1595.67   1
   8  -8  -8 71999.0 1208.81   2
  -8  -8  -8 70249.4 1329.73   1
  -8  -8  -8 70043.3 1222.66   2
  -9  -1  -1 13725.4 431.330   4
  -1  -1  -9 12660.7 477.172   2
  -9  -1   1 12887.4 537.649   1
  -9   1   1 13286.3 533.734   1
  -1   1  -9 12856.2 518.959   2
   1  -9  -1 12167.1 594.288   3
   1   1  -9 12799.5 496.437   2
  -9   1   1 13365.7 438.667   4
  -9   1  -1 13128.5 290.747   2
  -9  -1  -1 12530.6 628.849   1
  -9   1  -1 13505.9 440.920   4
  -1   9  -1 13758.2 390.647   1
  -1  -9  -1 13961.5 651.258   3
   1  -1  -9 13337.9 473.214   2
  -9   1  -1 12523.1 578.454   1
  -1   1   9 11574.5 376.322   4
  -1  -9   1 14400.8 614.698   3
  -1  -9  -1 14302.5 325.478   4
  -1   1  -9 13492.6 521.886   1
   1  -9   1 12933.7 591.264   3
  -1  -1   9 15607.4 503.867   4
  -1  -9   1 14988.3 444.670   4
  -9  -1   1 14137.7 440.824   4
  -9   3   1 28312.3 805.574   1
  -9   1   3 30607.9 677.898   4
   1  -9  -3 28590.7 912.618   3
   3  -9   1 27168.7 885.968   3
  -3   9  -1 31425.1 715.179   1
   3  -1  -9 31132.4 720.150   2
  -3  -9   1 28908.5 906.791   3
  -3  -1   9 29643.5 649.900   4
   1  -9   3 29680.7 815.389   3
  -3   1  -9 30161.1 841.995   2
  -9  -1  -3 32847.1 1115.78   1
  -9  -3  -1 30087.4 1115.30   1
   1   3  -9 29903.1 850.695   2
  -9   1  -3 30302.3 596.036   2
  -9   3  -1 29936.9 899.455   1
  -9   1  -3 27772.6 985.238   1
   1  -9  -3 29937.4 648.394   2
  -9   1   3 33586.3 863.412   1
  -3  -9   1 32564.0 614.052   4
  -9  -1  -3 30124.9 677.998   4
  -9  -1   3 29596.7 658.248   4
  -3  -1  -9 29629.1 855.984   1
  -9  -3   1 30722.0 967.255   1
  -1  -9  -3 30000.4 638.855   2
  -3   9   1 29538.4 630.200   1
  -3   1   9 31934.1 638.104   4
  -1   3  -9 30577.4 922.311   2
  -9  -3   1 30481.5 654.303   4
  -1  -9   3 30433.3 863.032   3
  -9   3  -1 28755.6 701.786   4
  -9   3   1 30593.5 682.437   4
   3   1  -9 29139.8 723.995   2
  -1   3  -9 29720.8 829.224   1
   1  -9  -3 23211.6 368.328   4
  -9  -3  -1 30797.1 641.859   4
  -1  -9  -3 29146.1 1033.33   3
  -1   3   9 22762.5 474.099   4
  -1  -3  -9 30493.8 738.365   2
  -9  -1   3 30981.6 798.596   1
  -3  -9  -1 30457.2 973.548   3
   3  -9  -1 28398.3 885.835   3
  -1  -3   9 32310.1 843.168   4
  -9  -1  -3 29334.4 451.431   2
  -1   9  -3 30535.7 609.479   1
   1  -3  -9 29769.4 717.571   2
  -3  -9  -1 31481.7 517.951   4
  -3   1  -9 30046.2 913.727   1
  -1  -9   3 34109.0 774.830   4
  -3  -1  -9 29752.1 758.658   2
  -3   3   9 1141.40 105.163   4
  -9  -3  -3 1420.44 136.344   4
   3  -9   3 1305.93 184.103   3
   3  -9  -3 1421.83 140.633   2
  -9  -3   3 1296.47 133.276   4
  -9   3   3 1641.99 155.253   4
  -3   9  -3 1370.48 163.007   1
  -9   3  -3 1223.63 208.666   1
   3   3  -9 1353.35 170.569   2
  -3  -3  -9 1299.04 127.621   3
   3  -9  -3 1110.24 168.680   3
  -3  -9   3 1238.75 192.702   3
  -9   3   3 1504.86 195.707   1
  -3  -9  -3 1514.39 234.434   3
  -3  -3  -9 1479.30 166.480   2
  -3   3  -9 1473.04 205.646   2
  -9  -3  -3 1383.44 84.1200   2
   3  -3  -9 1444.71 154.969   2
  -3  -3  -9 1304.87 172.911   1
  -3  -9  -3 1436.76 134.169   2
  -3   3  -9 1326.88 197.008   1
  -9  -3  -3 1204.59 209.074   1
   9  -3   3 1389.77 119.449   3
  -3  -9   3 1573.67 148.564   4
  -3  -3   9 1573.73 167.765   4
  -9  -3   3 1568.81 183.204   1
  -9  -1  -5 49387.1 802.747   2
   5   1  -9 49786.5 932.968   2
  -9  -1   5 51127.0 924.579   4
  -5   1  -9 49948.6 1308.51   1
  -9  -1  -5 51967.7 1399.88   1
  -5  -1  -9 48346.6 1023.34   2
  -9  -5  -1 52898.6 1333.12   1
  -1  -9   5 57761.7 1217.36   3
  -1  -9  -5 48453.6 1372.83   3
  -5  -9  -1 49179.8 1159.88   3
  -9   1  -5 49416.3 1344.38   1
  -1  -9  -5 50317.8 924.263   2
  -5   9   1 46157.6 951.747   1
  -9   1  -5 52714.8 988.475   2
   5  -9   1 50950.7 1244.43   3
  -9  -5  -1 50550.5 868.495   4
   1  -9  -5 48325.1 1203.61   3
   5  -9  -1 52734.6 1214.45   3
   5  -1  -9 50391.1 916.453   2
  -1  -5  -9 50363.7 1017.11   3
   9  -5   1 47082.9 897.395   3
  -9   5   1 48892.7 1109.00   1
  -5   9  -1 49690.3 1070.81   1
  -5  -9  -1 51150.7 760.149   4
  -5  -1  -9 50599.9 1294.88   1
   1  -5   9 43351.3 900.121   3
   1  -9  -5 50542.1 930.429   2
  -9  -5   1 54174.5 1459.56   1
  -9  -5   1 48558.9 887.895   4
  -5   1   9 52918.4 925.672   4
  -5  -9   1 50092.5 888.722   4
  -5   1  -9 46800.5 1130.25   2
  -9   1   5 52356.6 940.502   4
  -9   5  -1 51455.9 1222.58   1
  -5  -9   1 46361.2 1157.89   3
  -1   5  -9 45227.8 1077.55   1
   1  -5  -9 51371.1 999.750   2
  -1  -5  -9 50539.5 1004.77   2
  -1  -5   9 56618.4 1285.40   4
  -1  -9   5 55569.3 1175.97   4
  -1   9  -5 48488.2 844.593   1
  -5  -1   9 53777.3 967.552   4
   1  -9   5 52523.9 1074.19   3
  -3  -5  -9 9469.55 468.377   3
  -3   5   9 7534.77 240.249   4
  -5  -9   3 7529.04 448.546   3
   3  -9  -5 9011.58 367.844   2
  -5  -9  -3 8380.54 444.649   3
   9  -3  -5 8702.18 261.593   2
   3  -9   5 8093.34 392.047   3
  -3  -9   5 8689.98 407.010   4
  -5  -3  -9 8255.79 462.413   1
  -9  -3  -5 7787.22 528.847   1
   5  -3  -9 8596.01 354.737   2
   3  -9  -5 7682.80 445.960   3
   5   3  -9 8563.59 387.448   2
  -5   3  -9 8942.19 525.743   2
   3   5  -9 9337.40 507.900   2
   5  -9  -3 8675.02 464.991   3
  -9   5  -3 8107.86 529.647   1
  -9  -3   5 8931.76 421.893   1
  -3   9  -5 8773.69 390.193   1
  -9  -3   5 8127.71 349.228   4
  -5   3   9 8514.12 323.514   4
  -9   5   3 9478.00 469.012   1
  -5   3  -9 9238.80 524.415   1
  -3  -5  -9 8547.04 390.674   2
  -5  -9  -3 8886.34 331.785   2
  -9   3   5 8884.91 364.179   4
  -9  -5   3 9559.62 530.349   1
  -3  -9  -5 8738.13 356.688   2
   9  -5   3 8514.21 368.680   3
   5  -9  -3 8611.25 344.605   2
  -3  -9  -5 10660.3 671.619   3
   3  -5   9 8490.43 328.349   3
   5  -9   3 8201.73 476.734   3
  -9   3  -5 8602.06 540.911   1
  -9  -5  -3 8820.62 245.437   2
  -9  -5  -3 8418.37 486.650   1
  -3   5  -9 8507.37 470.719   1
  -5  -3  -9 8209.78 379.251   2
  -5  -9   3 9356.39 376.189   4
  -9  -5   3 8347.83 352.892   4
  -5   9  -3 8741.24 495.954   1
  -5  -3   9 9250.44 396.672   4
   3  -5  -9 8958.50 382.294   2
  -3  -5   9 9497.79 455.147   4
  -9  -3  -5 8362.05 284.997   2
  -3  -9   5 8428.12 483.243   3
  -9  -5  -3 8473.99 341.554   4
  -9   5   3 9362.38 395.190   4
   5  -5   9 23096.8 504.618   3
  -5   5   9 21821.8 502.490   4
  -9  -5   5 21122.9 601.621   4
  -5  -9  -5 22324.8 719.364   3
  -9   5  -5 22099.4 917.459   1
   9  -5   5 22789.6 630.729   3
   5  -9   5 23318.5 701.966   3
  -9  -5  -5 21717.4 795.580   1
   5  -9  -5 22294.1 760.971   3
  -5  -5   9 23663.0 685.208   4
  -5  -9  -5 23142.0 600.786   2
  -5   5  -9 24288.2 819.499   1
   9  -5  -5 23194.4 502.453   2
  -5  -9   5 23247.5 664.047   4
   5   5  -9 22207.9 713.696   2
  -5  -5  -9 21244.7 688.962   1
   5  -9  -5 23660.8 620.767   2
  -9  -5  -5 22812.7 499.589   2
  -5   9  -5 23087.6 783.624   1
  -5  -5  -9 20865.3 629.274   2
  -9  -5   5 21449.9 693.028   1
   5  -5  -9 22616.8 612.007   2
  -9   5   5 25482.2 640.396   4
  -5  -9   5 20618.1 776.385   3
  -9  -7  -1 711.141 91.9512   3
  -1  -7   9 380.661 165.787   4
   7   1  -9 675.193 101.207   2
  -7  -1  -9 568.032 108.755   2
   1  -9  -7 621.354 108.863   2
  -1  -7  -9 694.845 117.850   2
  -1  -9  -7 673.185 110.829   2
   1  -9  -7 490.099 124.095   3
   1  -7   9 628.184 113.075   3
  -7  -9  -1 619.813 88.7286   4
   1  -7  -9 680.731 119.129   2
  -9  -7  -1 807.293 116.453   1
  -7  -9   1 807.751 132.808   3
  -1   7  -9 731.681 120.455   1
  -9  -1  -7 881.685 185.162   1
  -7  -9  -1 591.919 103.856   3
   7  -9   1 862.112 162.746   3
   9  -7  -1 774.729 130.777   3
   1  -9   7 872.411 138.546   3
  -9   1   7 539.359 98.8556   4
  -9  -1  -7 695.942 108.275   2
  -9   1  -7 718.441 164.814   1
  -9  -1   7 680.556 115.974   4
  -1  -9  -7 712.235 180.813   3
  -7   1  -9 707.810 141.702   2
  -9   1  -7 817.864 138.113   2
  -1  -7  -9 459.618 125.771   3
   7  -9  -1 678.413 136.142   3
   1  -7  -9 727.282 138.891   3
  -7   9  -1 680.122 144.416   1
   7  -1  -9 751.522 102.127   2
  -1  -9   7 776.044 141.835   3
  -9  -7   1 736.649 108.273   4
  -7  -1  -9 715.169 161.764   1
  -9   7  -1 951.127 185.572   1
  -9  -7  -1 696.843 103.561   4
  -9   7   1 844.672 150.004   1
  -7  -1   9 689.535 121.357   4
   9  -7   1 654.164 116.247   3
  -7   1  -9 756.383 180.887   1
  -7   9   1 622.447 117.708   1
  -7   1   9 737.688 112.977   4
  -1  -9   7 408.377 107.916   4
  -7  -9   1 715.093 109.248   4
  -9  -7   1 710.786 100.570   3
  -1  -7   9 679.277 115.751   3
  -3   9  -7 6649.93 352.126   1
   7   3  -9 6919.60 317.458   2
  -3  -9   7 6492.22 427.556   3
  -9   7  -3 6408.54 491.490   1
   9  -3  -7 6607.86 250.898   2
  -7  -9   3 6768.37 402.884   3
   3  -9   7 7153.69 355.522   3
   3  -7  -9 7117.80 358.507   2
   3  -9  -7 6991.77 353.176   2
   7  -9   3 6768.68 441.339   3
  -7  -3   9 6968.44 369.488   4
  -3  -7  -9 6941.30 499.101   3
   9  -7   3 6559.27 387.986   3
  -9  -7  -3 6303.66 293.087   4
   7  -9  -3 6884.62 429.767   3
   9  -7  -3 6966.28 385.828   3
   3  -9  -7 6286.81 426.371   3
  -3   7  -9 6805.23 398.347   1
  -9   7   3 7047.89 410.426   1
  -9  -7  -3 6575.15 336.793   1
  -3  -7   9 7120.94 446.632   4
   3  -7  -9 6988.74 408.006   3
  -9   3   7 6897.06 351.265   4
   7  -3  -9 6756.55 303.179   2
  -7   3   9 6305.30 327.388   4
  -9  -3  -7 6752.66 308.081   2
  -7  -3  -9 6446.69 461.487   1
  -3  -9  -7 6914.73 575.663   3
  -9   3  -7 6529.29 427.110   2
  -7  -9  -3 6655.99 319.546   3
  -9  -7   3 6724.28 335.041   4
  -9  -3   7 6754.11 346.197   4
  -7  -9   3 5250.53 329.520   4
  -3  -9  -7 6759.46 341.767   2
  -3  -7  -9 6351.08 346.394   2
  -3  -9   7 7360.86 428.386   4
  -7  -9  -3 6778.06 290.119   2
  -7   3  -9 7086.79 465.170   1
   3  -7   9 7405.80 333.990   3
  -7   9   3 7035.44 384.020   1
  -9  -3  -7 6476.56 483.771   1
  -7  -3  -9 6239.42 341.964   2
  -9   3  -7 7034.24 480.921   1
  -7   9  -3 6755.88 485.563   1
  -3  -7   9 6504.84 390.837   3
  -9  -7  -3 6272.28 236.239   3
  -7   3  -9 6409.35 451.901   2
   7   5  -9 12930.9 486.970   2
  -9   5  -7 12827.7 651.978   1
  -7   5   9 13951.0 445.744   4
   5  -9   7 14284.2 503.770   3
  -5  -9  -7 12420.9 501.459   3
  -7   9  -5 13538.3 684.993   1
  -7  -5  -9 12441.5 588.973   1
   7  -9   5 13815.6 569.228   3
  -7  -5   9 13446.1 541.014   4
  -9   5   7 14632.2 498.853   4
  -7  -9   5 12902.5 597.236   3
   7  -9  -5 12458.7 443.969   2
  -9  -5   7 12985.3 496.108   4
  -9  -5   7 13102.7 527.443   1
  -5  -9  -7 13074.1 483.044   2
   7  -9  -5 13878.5 615.310   3
  -9  -7  -5 13044.8 524.831   1
  -5  -9   7 11882.4 599.902   3
   9  -5  -7 12263.2 383.660   2
   5  -7   9 13916.2 425.589   3
  -9  -5  -7 12222.5 618.588   1
  -9   7  -5 14088.2 752.961   1
   7  -5  -9 13860.5 465.761   2
  -7  -9  -5 13321.7 448.623   2
  -5  -7  -9 12846.0 494.793   2
  -5   7  -9 13667.3 596.211   1
   5  -9  -7 12273.8 597.981   3
   5  -9  -7 13193.2 481.478   2
  -9  -7  -5 13874.5 413.080   2
  -5   9  -7 13857.8 571.275   1
  -9  -7   5 12798.6 489.901   4
  -7  -9  -5 12221.9 404.576   3
   5  -7  -9 13382.0 494.102   2
  -7  -9   5 12213.7 502.390   4
  -5  -9   7 13222.5 542.025   4
  -5  -7   9 13318.9 564.166   4
  -7  -5  -9 12420.5 487.638   2
  -7   5  -9 13282.9 622.696   1
  -9  -5  -7 12926.4 433.162   2
  -9   7   5 13859.4 513.633   4
   9  -7   5 14003.4 550.463   3
   7  -7  -9 174.046 70.9910   2
  -9  -7  -7 180.977 61.0226   2
   7  -9  -7 294.558 84.7287   2
  -7  -9   7 227.680 108.425   3
  -7  -7  -9 280.845 99.9217   1
   7  -9   7 143.291 62.2653   3
   9  -7  -7 242.617 66.0564   2
  -7  -9  -7 103.369 54.3456   2
  -9  -7  -7 251.622 93.0551   1
  -7  -7   9 15.1770 65.9055   4
  -9  -7   7 261.313 98.0073   4
   7  -9  -7 259.913 122.004   3
  -7   9  -7 156.733 79.6818   1
  -7   7  -9 243.274 110.894   1
  -9   7  -7 48.2507 69.8696   1
  -9   7   7 72.5630 37.8784   4
  -7  -9   7 111.301 65.5828   4
  -7  -7  -9 179.310 74.1087   2
   7   7  -9 143.835 65.2626   2
   1  -9   9 16973.0 588.788   3
  -9   1  -9 15745.2 745.670   1
  -1  -9   9 16678.6 629.001   3
  -1  -9  -9 16456.8 856.890   3
   9  -9   1 15765.1 659.924   3
   1  -9  -9 16140.7 761.913   3
   9  -9  -1 15777.9 655.768   3
  -9   1  -9 15248.5 670.376   2
  -9  -9  -1 15253.4 485.465   4
  -9  -9   1 16231.4 551.032   4
  -9  -1   9 17545.3 592.720   4
   1  -9  -9 16925.7 592.367   2
  -1  -9  -9 15543.2 572.410   2
  -9  -1  -9 15228.7 764.173   1
  -9   9  -1 15774.6 715.689   1
  -9  -9  -1 14626.0 479.235   3
  -9  -1  -9 15378.3 595.384   2
  -1  -9   9 15848.3 792.276   4
  -9   1   9 17094.5 572.900   4
  -9   9   1 14123.4 631.199   1
  -9  -9   1 14135.5 518.459   3
  -3  -9   9 23993.0 821.929   3
  -9   9  -3 24469.0 1004.17   1
   3  -9   9 25902.2 692.767   3
  -9   3   9 24256.1 717.617   4
  -9   3  -9 24080.8 912.524   2
  -3  -9  -9 25640.4 1116.04   3
   3  -9  -9 25315.9 733.121   2
  -9   9   3 23397.6 799.651   1
  -3   9  -9 25218.6 735.460   1
   3  -9  -9 24234.7 917.743   3
  -9  -3  -9 24514.8 701.390   2
  -9   3  -9 23950.0 898.975   1
  -3  -9  -9 24761.9 724.791   2
  -9  -3   9 25601.1 746.010   4
   9  -3  -9 23643.3 555.900   2
  -9  -3  -9 22585.4 942.311   1
   9  -9  -3 24814.4 844.545   3
  -3  -9   9 25945.3 914.153   4
  -9  -9  -3 22555.5 538.539   3
  -9  -9   3 26591.1 742.765   4
  -9  -9   3 23731.9 717.544   3
   9  -9   3 22847.9 831.653   3
  -9   9  -5 39682.2 1307.54   1
  -5  -9   9 36372.0 1086.20   3
   5  -9   9 41804.3 856.676   3
  -5  -9   9 39355.0 1085.19   4
   9  -9   5 43045.7 1078.64   3
  -9  -9   5 41240.0 983.091   4
  -9   5   9 38941.9 885.201   4
  -9   5  -9 39604.1 1170.12   1
   5  -9  -9 38160.7 1133.23   3
   9  -9  -5 38712.7 1117.02   3
  -9  -5  -9 39064.6 897.011   2
   9  -5  -9 41767.8 827.601   2
   5  -9  -9 39939.1 949.487   2
  -9   9   5 38761.4 1067.03   1
  -5   9  -9 42075.3 1039.11   1
  -9  -5   9 34183.4 930.025   4
  -5  -9  -9 37811.4 929.992   2
  -9   5  -9 39549.3 1173.68   2
  -9  -5  -9 36838.5 1157.29   1
  -9   9  -7 2913.76 330.472   1
  -9  -7   9 2100.20 243.539   4
   7  -9  -9 2467.33 288.645   3
   7  -9  -9 2467.91 224.690   2
  -9  -9   7 1551.94 202.140   4
  -9  -7  -9 2678.31 279.592   1
   9  -7  -9 2561.38 213.497   2
  -7  -9   9 2505.80 267.817   4
   9  -9  -7 2461.99 207.095   2
   9  -9  -7 2598.59 290.535   3
  -7   9  -9 2967.42 298.188   1
  -9  -7  -9 2530.76 221.588   2
  -7  -9  -9 2429.21 229.876   2
  -9  -9  -7 2641.43 214.778   2
  -9   7  -9 2660.14 305.223   1
  -9   9  -9 16084.2 758.140   1
  -9  -9  -9 15487.5 574.902   2
   9  -9  -9 14731.8 720.324   3
   9  -9  -9 15047.1 552.408   2
 -10   0   0 34.1287 45.4260   4
   0   0 -10 86.2886 74.9919   2
   0  10   0 7.09760 13.0177   1
   0 -10   0 7.34804 63.1401   3
 -10   0   0 69.6731 83.7244   1
   0 -10   0-72.6206 36.3527   4
   0   0  10-1.25114 50.2873   4
   2   0 -10 7702.16 383.807   2
  -2   0 -10 7481.47 408.064   2
   0 -10  -2 6906.61 489.412   3
  -2 -10   0 8119.64 494.964   3
   2 -10   0 7316.77 489.942   3
 -10   0  -2 6668.13 492.518   1
 -10   0  -2 7167.47 344.440   4
 -10   2   0 7850.03 359.924   4
 -10  -2   0 8028.48 529.959   1
   0 -10  -2 7452.63 318.083   2
 -10   0   2 8201.36 444.294   1
   0  -2 -10 8263.32 396.181   2
   0  -2  10 8158.30 428.093   4
   0   2 -10 7617.42 439.889   2
  -2   0 -10 8161.07 452.876   1
 -10  -2   0 7833.83 339.384   4
 -10   0   2 8094.65 358.203   4
   0 -10   2 7986.36 441.889   3
 -10   2   0 7354.16 443.827   1
   0 -10  -2 7616.86 217.964   4
   0   2  10 6812.35 282.896   4
  -2 -10   0 8688.92 291.365   4
  -2   0  10 7882.40 329.312   4
  -2  10   0 7557.50 305.241   1
  -2 -10   2 29008.6 903.268   3
   2   2 -10 28438.0 819.163   2
  -2 -10  -2 31927.1 1067.07   3
   2 -10   2 30045.4 911.735   3
  -2  -2  10 31968.0 796.225   4
 -10  -2  -2 29608.9 1117.97   1
  -2   2 -10 28486.2 903.047   2
   2 -10  -2 26617.0 936.113   3
  -2  10  -2 28057.8 708.549   1
 -10  -2  -2 28312.5 674.390   4
 -10   2  -2 26278.1 969.127   1
  -2 -10  -2 27360.2 629.235   2
  -2   2 -10 29731.8 909.640   1
 -10  -2   2 28246.7 692.607   4
 -10  -2   2 28801.7 881.313   1
  -2   2  10 26470.3 584.501   4
 -10   2   2 31017.1 735.871   4
  -2 -10   2 32403.2 703.094   4
 -10   2   2 29647.1 876.861   1
   2  -2 -10 29828.6 761.709   2
  -2  -2 -10 28318.1 764.882   2
 -10   0   4-52.6008 63.9379   4
 -10  -4   0-10.3549 81.5086   1
   0  -4 -10 29.7187 62.8405   2
  -4 -10   0 12.0025 67.4443   3
   4   0 -10-6.10442 37.1343   2
   0 -10   4 16.0283 58.4302   3
 -10   0  -4-18.3687 24.6882   2
  -4   0 -10 27.8567 67.1375   2
  -4   0 -10-24.4713 67.6982   1
   4 -10   0-6.85102 70.0059   3
   0   4 -10-52.9628 98.7243   2
  -4 -10   0 9.28300 25.8292   4
 -10   4   0-68.1982 104.179   1
   0 -10  -4-2.53917 73.8369   3
   0 -10  -4 9.69753 48.2408   2
  -4  10   0-1.87015 32.0204   1
 -10  -4   0 7.68599 37.2083   4
  -4   0  10-10.7614 45.0576   4
   0   4  10 8.46276 15.3299   4
 -10   0  -4 20.7374 72.2446   1
   0  -4  10-136.718 129.837   4
 -10   0   4 65.3011 65.8549   1
  -4  -2 -10 1424.52 177.633   2
 -10  -2  -4 1959.28 288.669   1
  -4 -10   2 1768.77 236.377   3
  -2 -10   4 2457.46 260.469   3
   4   2 -10 1828.75 190.857   2
 -10   4  -2 1603.31 250.769   1
 -10   4   2 2023.38 233.857   1
 -10  -2   4 1927.85 213.697   1
  -4 -10  -2 1463.22 213.843   3
  -2 -10  -4 1969.49 293.146   3
  -4   2 -10 1773.39 237.314   2
  -4 -10   2 1978.71 171.527   4
 -10   2  -4 1479.69 238.299   1
 -10   2  -4 1762.12 173.936   2
   2 -10  -4 1934.98 253.184   3
   4 -10  -2 2036.41 256.048   3
  -2 -10   4 1723.07 189.356   4
  -2  -4 -10 1567.18 164.854   3
  10  -4   2 1571.92 149.519   3
  -4  10  -2 2054.64 224.274   1
 -10   2   4 2017.34 241.069   1
 -10  -4  -2 1518.75 240.291   1
  -4   2 -10 1818.82 239.218   1
  -2  -4 -10 1808.90 195.598   2
 -10  -4   2 1633.69 248.903   1
   4 -10   2 1512.04 213.985   3
 -10  -4   2 1770.73 167.401   4
   4  -2 -10 1801.26 175.430   2
  -2   4 -10 1805.02 247.501   2
  -4  10   2 1869.95 172.131   1
 -10   4   2 1939.18 187.479   4
 -10  -4  -2 1875.80 161.080   4
   2   4 -10 1669.97 219.329   2
 -10   2   4 1827.80 174.702   4
 -10  -2   4 1491.86 164.479   4
  -4  -2 -10 1961.17 239.683   1
  -2 -10  -4 1787.58 164.633   2
  -2   4 -10 1595.68 203.413   1
  -4 -10  -2 1043.72 89.0228   4
   2 -10  -4 1975.95 179.835   2
  -4   2  10 1714.69 153.942   4
  -2  -4  10 1787.21 211.551   4
  -4  -2  10 1918.98 180.432   4
   2 -10   4 1755.78 205.383   3
   2  -4 -10 1946.15 191.428   2
  -2  10  -4 1747.47 152.702   1
  -4 -10  -2 1827.05 155.813   2
 -10   4   4 230.772 109.902   1
 -10   4  -4 15.9978 88.9944   1
  -4  -4 -10 305.146 110.153   1
  -4 -10   4 38.9943 69.5657   3
 -10  -4   4 99.0453 50.1458   1
  -4  -4 -10 252.625 96.8070   2
  -4 -10  -4 83.1314 53.6122   3
   4 -10   4 83.0128 71.9323   3
   4  -4 -10 202.046 70.4999   2
 -10  -4  -4 211.077 111.277   1
  -4  10  -4 28.9308 46.8807   1
  10  -4   4 151.061 51.1681   3
   4 -10  -4 132.041 83.0103   3
  -4   4 -10 260.161 90.8009   2
  -4   4 -10 221.602 101.761   1
 -10  -4  -4 112.861 60.7707   4
 -10   4   4 217.039 68.5114   4
   4   4 -10 269.765 89.3822   2
 -10  -4   4 134.235 60.6506   4
  -4   4  10 49.1439 44.1791   4
   4 -10  -4 133.373 63.0938   2
  -4 -10  -4 200.559 67.9965   2
  -4 -10   4 141.596 66.8955   4
  -4  -4  10 313.723 103.857   4
   0 -10  -6-33.6530 53.6535   2
  -6 -10   0 2.73578 32.4610   4
 -10   6   0-137.277 102.022   1
  -6 -10   0-181.122 116.205   3
   0 -10   6 56.6450 76.1472   3
   6   0 -10 30.4253 44.8357   2
  -6   0  10 34.4680 56.3497   4
 -10   0  -6-26.2238 43.4271   2
  -6   0 -10 61.2525 64.1991   2
   0  -6 -10 4.01499 50.8820   3
  -6  10   0 9.80235 44.4196   1
   6 -10   0-6.75694 64.7113   3
   0 -10  -6 63.3617 75.3962   3
   0 -10   6-158.499 117.901   4
  10  -6   0 132.464 60.9235   3
 -10   0  -6 64.7330 86.8477   1
  -6   0 -10-18.8189 106.550   1
 -10  -6   0-18.7380 55.9065   1
 -10   0   6-23.4770 52.9845   4
 -10  -6   0 15.9843 37.1955   4
   0  -6  10-34.8216 61.6743   3
   0  -6 -10-103.589 94.9251   2
   0  -6  10-238.388 164.852   4
   6   2 -10 17757.0 555.268   2
 -10   2  -6 16172.2 765.217   1
  -6 -10  -2 18480.5 682.421   3
 -10   6   2 17993.8 698.634   1
 -10   2  -6 17575.1 647.211   2
 -10  -6   2 18932.1 818.095   1
  -6  -2 -10 17318.8 766.940   1
 -10  -6  -2 17439.9 668.398   1
   6 -10   2 17399.0 759.672   3
 -10  -2   6 19428.0 711.271   1
   2 -10  -6 17079.0 738.631   3
   6 -10  -2 17981.6 735.739   3
  -6  10   2 17940.7 613.518   1
  -6  10  -2 18389.1 743.151   1
  -6   2  10 18691.0 561.065   4
 -10   6  -2 17178.7 796.746   1
  -6   2 -10 18602.9 790.480   1
 -10  -2   6 17785.3 568.034   4
  -2  -6 -10 18011.7 705.207   3
 -10   2   6 19618.4 595.148   4
   2  -6  10 18050.5 538.860   3
 -10  -6  -2 17966.7 519.755   4
  -6 -10   2 16064.4 684.387   3
  -2   6 -10 17866.0 668.366   1
 -10  -6   2 17665.4 553.160   4
   2 -10   6 18871.0 630.499   3
  -2 -10  -6 18023.6 571.446   2
  -6 -10   2 16541.5 557.185   4
  -6  -2  10 19493.2 624.313   4
   2 -10  -6 18347.2 570.343   2
  -2 -10   6 19690.8 723.893   3
  -2  -6 -10 17376.9 607.530   2
   6  -2 -10 19301.6 569.807   2
  -2 -10   6 20902.8 770.151   4
  -2  -6  10 21515.9 826.343   4
  -6   2 -10 17380.2 749.309   2
 -10  -2  -6 16924.3 454.489   2
 -10  -2  -6 17672.2 833.967   1
   2  -6 -10 17585.3 592.528   2
  10  -6   2 17802.3 581.804   3
  -2 -10  -6 19161.9 992.001   3
  -6  -2 -10 16791.9 606.900   2
  -6 -10  -4 10051.7 392.895   2
  -6 -10   4 8698.06 520.109   3
  -4 -10   6 10490.6 574.234   3
  -6 -10  -4 10132.1 470.084   3
 -10   4  -6 9466.34 597.217   1
   6   4 -10 10131.4 451.864   2
   6 -10   4 10763.4 544.930   3
 -10  -4   6 10057.2 492.924   1
  -6  10  -4 11291.5 600.505   1
  -4 -10  -6 9455.04 584.650   3
 -10   6  -4 9098.70 613.480   1
   4   6 -10 11356.0 611.758   2
  -6   4 -10 10807.3 614.156   2
  -4   6 -10 11027.4 548.203   1
   4 -10  -6 9863.99 556.001   3
   6 -10  -4 9619.22 547.699   3
 -10  -6   4 10023.7 431.985   4
 -10   6   4 10631.3 540.840   1
  -6 -10   4 10335.1 446.333   4
 -10  -4  -6 9379.03 588.917   1
 -10   6   4 10569.4 450.387   4
  10  -6   4 9912.75 464.695   3
   4 -10   6 10405.5 452.205   3
   4 -10  -6 10341.0 433.058   2
  -6  -4 -10 9441.83 526.612   1
  -6   4  10 10293.2 391.550   4
  -4 -10  -6 10184.1 424.335   2
 -10  -4   6 9420.22 417.354   4
 -10  -6  -4 9560.71 387.282   4
  -6  -4  10 11209.4 489.615   4
   4  -6 -10 10719.1 452.262   2
   6  -4 -10 10292.8 421.291   2
  -6   4 -10 10402.0 565.479   1
  -4 -10   6 9847.16 466.396   4
 -10  -4  -6 9832.58 336.143   2
  -4  -6  10 11248.8 529.522   4
 -10   4   6 11281.5 444.874   4
  -4  -6 -10 9639.32 445.248   2
 -10  -6  -4 9730.34 509.917   1
  -4  10  -6 10060.5 449.317   1
   4  -6  10 9351.29 350.229   3
  -6  -4 -10 9153.23 434.513   2
  -6  10  -6 11593.5 572.683   1
  -6  -6 -10 10015.7 463.337   2
  -6 -10  -6 9782.23 428.689   3
 -10   6  -6 10609.7 650.033   1
   6   6 -10 11881.9 562.166   2
   6 -10  -6 10700.8 581.040   3
  -6 -10   6 9941.65 569.807   3
 -10  -6  -6 9934.12 541.055   1
 -10   6   6 11422.0 466.231   4
   6 -10  -6 10827.0 445.038   2
   6 -10   6 11394.8 494.100   3
   6  -6 -10 11390.0 464.724   2
  -6 -10   6 10208.4 489.652   4
  -6 -10  -6 10613.1 435.216   2
  -6   6 -10 11152.2 563.384   1
 -10  -6   6 10367.2 457.857   4
  -6  -6  10 11978.0 551.634   4
   0 -10  -8 36.9861 67.0251   2
 -10   8   0-95.0453 98.8076   1
   0  -8 -10 27.8084 70.4146   2
   0  -8  10-63.2412 59.1249   3
  -8  10   0-75.5376 85.5763   1
 -10   0  -8-74.9085 78.4403   1
  -8 -10   0-14.1198 44.9690   3
   0 -10   8 64.5116 71.3489   3
   8   0 -10-18.8772 43.0415   2
 -10   0  -8-39.3504 62.3049   2
  -8   0 -10-129.298 103.025   2
   0 -10  -8 104.654 109.044   3
   8 -10   0 52.6896 77.6010   3
   0  -8 -10 17.9680 60.4935   3
  10  -8   0 25.5724 61.4459   3
  -8   0 -10 71.4016 114.943   1
 -10  -8   0-10.7037 38.0457   4
 -10   0   8-12.5831 57.2194   4
  -8 -10   0-75.6506 46.0179   4
  -8   0  10-32.3654 58.5100   4
   0  -8  10-29.3389 100.097   4
   0 -10   8-69.1944 112.129   4
   2  -8  10 4270.26 274.013   3
  -8 -10   2 3951.72 314.676   3
 -10   8   2 3667.27 324.491   1
   8   2 -10 4017.12 241.015   2
  -2 -10   8 3987.35 328.573   3
   2 -10   8 3827.11 278.923   3
 -10   2   8 4312.05 293.533   4
  -8  10   2 3735.63 304.941   1
  -8   2 -10 3529.62 345.688   2
 -10   2  -8 3896.92 332.914   2
   8  -2 -10 4053.70 241.938   2
   8 -10   2 3206.87 319.262   3
  -2  -8 -10 4043.94 419.970   3
  10  -8   2 3774.19 310.533   3
   2 -10  -8 4041.08 378.618   3
   8 -10  -2 3812.71 342.425   3
 -10   8  -2 3849.09 393.573   1
   2  -8 -10 4283.67 376.527   3
  10  -8  -2 3592.40 305.608   3
  -2  -8  10 3974.89 381.039   4
  -8  10  -2 3995.62 375.482   1
  -8  -2  10 4440.93 314.348   4
   2  -8 -10 4145.06 302.781   2
  -2   8 -10 3967.84 288.931   1
 -10  -8   2 3762.09 274.345   4
 -10  -8  -2 3352.81 229.778   4
  -2 -10  -8 4088.48 484.597   3
  -8  -2 -10 3611.05 377.999   1
 -10  -2  -8 3844.41 256.637   2
  -8   2  10 2968.05 277.893   4
   2 -10  -8 4024.35 293.346   2
 -10  -2   8 3872.48 296.294   4
  -8 -10   2 4350.86 293.458   4
  -2 -10  -8 3773.91 274.951   2
  -8  -2 -10 3554.72 288.424   2
  -2  -8 -10 3729.93 288.624   2
  -8 -10  -2 3435.24 247.811   3
  -8   2 -10 4287.11 387.590   1
  -2  -8  10 3942.11 305.251   3
  -2 -10   8 3429.66 341.539   4
 -10  -2  -8 3545.51 372.375   1
 -10   2  -8 3696.11 362.064   1
   4 -10  -8 368.260 100.523   2
 -10   8   4 550.990 139.695   1
   4  -8 -10 573.013 126.419   2
  -8  10  -4 430.442 136.101   1
   8  -4 -10 474.966 94.5575   2
 -10  -4   8 470.156 118.116   1
  -8 -10   4 595.894 150.223   3
  -4 -10   8 338.528 103.972   3
  -4  -8 -10 341.667 98.3066   2
   4  -8  10 457.604 87.4697   3
  -8 -10  -4 357.608 72.9112   3
  -8  10   4 631.247 135.895   1
 -10  -4  -8 363.551 82.3325   2
   4 -10   8 486.313 104.961   3
  -8  -4 -10 506.159 118.383   2
  -4 -10  -8 312.802 86.9239   3
  -8   4  10 412.985 103.763   4
   8 -10   4 512.619 133.232   3
  10  -8   4 421.995 108.636   3
 -10   4   8 385.515 101.689   4
  -8  -4 -10 433.615 143.953   1
  -4  -8  10 767.826 173.686   4
  -8   4 -10 483.066 142.236   2
 -10   4  -8 496.436 153.446   1
 -10   4  -8 421.007 123.057   2
   4 -10  -8 564.118 146.159   3
   8 -10  -4 481.858 138.566   3
   4  -8 -10 522.078 144.123   3
  10  -8  -4 563.572 140.141   3
 -10  -8  -4 444.609 92.3390   1
 -10  -8  -4 277.496 68.4957   4
  -4   8 -10 480.904 114.325   1
 -10   8  -4 334.952 132.346   1
 -10  -4  -8 452.848 133.488   1
  -4  10  -8 416.747 92.7431   1
 -10  -4   8 379.045 99.2904   4
  -8 -10  -4 439.067 84.1744   2
  -8 -10   4 497.140 112.776   4
  -8  -4  10 518.393 134.638   4
  -4 -10   8 526.862 148.047   4
  -4 -10  -8 468.741 104.044   2
  -8   4 -10 528.577 152.326   1
 -10  -8   4 415.265 103.857   4
  -8   6 -10-52.1677 70.1237   1
   8  -6 -10 30.2435 40.5283   2
  -6 -10  -8-15.1733 52.7950   2
   6 -10  -8 277.224 130.365   3
  -6   8 -10 12.8803 59.4251   1
  -6  10  -8 73.1346 66.8609   1
  -6 -10   8-195.479 125.484   3
  -6  -8 -10 46.8293 62.2230   2
  -8  -6 -10 0.97417 49.1281   2
  -8  -6 -10 52.3974 88.0778   1
 -10   6   8 65.1298 48.9382   4
   6 -10   8 75.6044 55.3985   3
 -10  -8   6-37.9410 66.6810   4
 -10   6  -8 17.1600 70.1396   1
   6  -8 -10 40.1507 49.5261   2
   6 -10  -8 27.7237 50.6060   2
  -8 -10   6 204.770 114.404   3
 -10  -8  -6 93.2414 60.2142   1
 -10   8   6 245.036 118.489   1
   6   8 -10 7.20408 78.8204   2
  -8  -6  10-12.1984 65.8972   4
   8 -10  -6 145.719 113.769   3
 -10  -6  -8 45.0234 65.8185   1
 -10   8  -6-174.539 131.241   1
   6  -8 -10 107.672 98.3285   3
  10  -8  -6 103.723 104.171   3
  -6 -10   8-128.853 103.013   4
  -8  10  -6 0.46592 90.6152   1
   8 -10   6 19.3147 39.8579   3
 -10  -6  -8 33.3808 36.0337   2
 -10  -6   8-15.4473 67.2435   4
  -8 -10   6 24.1890 71.7532   4
  10  -6  -8 3.67388 28.7352   2
  -6  -8  10-82.3365 96.2444   4
  -8 -10  -6 62.3349 43.7729   2
 -10  -8  -8 1319.05 191.091   1
   8  -8 -10 925.674 147.569   2
  -8  -8  10 1271.20 205.838   4
  -8  10  -8 1352.71 216.697   1
  -8  -8 -10 1082.18 158.643   2
 -10   8  -8 1357.11 231.935   1
   8 -10  -8 1029.61 210.920   3
  10  -8  -8 979.837 130.442   2
  -8 -10  -8 1193.75 159.583   2
   8 -10  -8 1171.02 160.189   2
 -10  -8   8 1195.95 185.633   4
  -8 -10   8 903.567 169.150   4
  -8   8 -10 1230.50 199.990   1
 -10   0 -10 10730.3 563.055   2
 -10  10   0 10997.1 626.312   1
   0 -10 -10 12350.9 802.025   3
  10 -10   0 10936.0 587.822   3
 -10   0  10 11582.9 538.154   4
   0 -10 -10 11415.6 528.717   2
   0 -10  10 11108.6 683.571   4
 -10   0 -10 10957.9 653.953   1
 -10 -10   0 10199.6 465.977   4
   0 -10  10 11675.6 518.647   3
 -10 -10   0 10500.0 438.413   3
   2 -10  10 6796.25 366.069   3
 -10   2 -10 6009.83 462.950   2
  -2 -10 -10 6939.24 635.208   3
 -10  -2 -10 6590.17 402.305   2
  10 -10   2 5899.91 445.276   3
   2 -10 -10 6931.98 556.954   3
  10 -10  -2 6328.23 455.786   3
   2 -10 -10 6662.14 402.071   2
 -10  10  -2 5941.90 504.648   1
 -10   2 -10 6484.95 488.752   1
 -10   2  10 7463.59 414.273   4
 -10 -10   2 6639.09 409.474   4
 -10  -2  10 6254.98 400.252   4
  -2 -10 -10 6073.74 384.141   2
  -2 -10  10 6096.70 507.604   4
 -10  -2 -10 5505.14 478.795   1
 -10  10   2 5993.37 435.228   1
 -10 -10   2 6345.79 374.528   3
 -10 -10  -2 5782.83 290.972   3
  -2 -10  10 6743.77 418.713   3
   4 -10 -10 453.860 117.355   2
 -10   4 -10 759.612 180.121   1
   4 -10  10 642.639 107.139   3
 -10  10  -4 399.276 150.402   1
  -4 -10 -10 521.848 124.378   2
  -4 -10  10 469.113 131.516   3
 -10  -4 -10 468.373 104.920   2
 -10  10   4 544.195 142.579   1
  10 -10   4 345.275 103.534   3
 -10   4 -10 502.989 140.372   2
   4 -10 -10 539.866 161.120   3
  10 -10  -4 734.281 179.478   3
 -10  -4 -10 559.557 161.443   1
 -10   4  10 369.974 107.859   4
 -10 -10   4 540.678 127.866   4
 -10  -4  10 502.468 122.922   4
  -4 -10  10 578.687 171.922   4
 -10 -10   6 4004.88 326.963   4
 -10   6 -10 3908.31 377.274   2
   6 -10 -10 3593.86 389.525   3
  10 -10  -6 4020.49 389.255   3
 -10  10   6 3765.70 356.118   1
 -10   6 -10 3859.59 375.102   1
  -6  10 -10 3995.04 323.343   1
 -10  -6  10 3982.29 335.935   4
  -6 -10 -10 3567.83 295.779   2
   6 -10 -10 4078.91 311.165   2
  -6 -10  10 3865.01 376.103   4
 -10  -6 -10 3527.95 273.873   2
 -10  -6 -10 3662.22 366.157   1
 -10  10  -6 4203.16 420.036   1
   8 -10 -10 6675.55 399.267   2
 -10  10  -8 6657.68 511.019   1
   8 -10 -10 5855.63 492.500   3
  10 -10  -8 6378.09 513.838   3
  -8 -10  10 5719.38 475.604   4
  -8 -10 -10 6037.81 387.495   2
 -10 -10   8 6565.27 450.695   4
 -10  -8  10 6762.70 463.386   4
  -8  10 -10 6683.67 459.992   1
 -10   8 -10 6554.46 497.473   1
 -10 -10  10 1650.72 256.378   4
  10 -10 -10 997.135 229.095   3
 -10  10 -10 1136.08 210.925   1
 -11   1   1 74.7603 70.0982   1
   1  -1 -11 45.1948 59.6766   2
  -1  -1 -11 59.5443 59.8855   2
 -11  -1  -1 39.9936 90.2230   1
  -1 -11   1 81.1483 85.1641   3
  -1 -11  -1 186.777 101.608   3
   1   1 -11 314.710 106.337   2
   1 -11   1 255.220 125.126   3
  -1   1 -11 205.529 107.023   2
   1 -11  -1 99.7284 95.0488   3
   1   1  11 29.4112 52.8933   4
 -11  -1   1 202.023 113.601   1
  -1  11   1 117.725 39.7199   1
 -11   1  -1 150.520 100.421   1
 -11   1   1 77.7725 54.9153   4
 -11   1  -1 138.500 62.5600   4
 -11  -1  -1 216.291 77.3334   4
 -11  -1   1 117.848 67.1761   4
  -1 -11  -1 96.3901 33.0830   4
  -1   1  11 164.086 60.0940   4
  -1 -11   1 107.851 49.0443   4
  -1  -1  11 74.0853 61.3085   4
   1 -11  -1 88.2826 39.0580   4
   1  -1  11-31.9131 93.9442   4
 -11  -3   1 9774.40 406.243   4
 -11   1   3 10288.2 546.716   1
  -3  -1 -11 8985.64 461.211   2
  -3 -11   1 9468.49 541.569   3
  -1 -11   3 9517.13 501.730   3
  -3 -11  -1 9695.46 567.093   3
  -3   1 -11 8923.23 511.264   2
   1 -11   3 9744.96 498.482   3
 -11  -1  -3 9783.19 651.878   1
  -3  11   1 9863.74 385.136   1
  -1 -11  -3 9979.65 625.923   3
   3 -11   1 8890.39 541.032   3
 -11  -3  -1 10285.3 707.841   1
  -1   3 -11 9730.00 571.722   2
   1 -11  -3 8473.64 564.729   3
   3 -11  -1 9999.12 597.446   3
 -11   1  -3 8740.79 593.258   1
 -11   3   1 10011.0 554.786   1
 -11  -1  -3 8559.37 392.916   4
  -3  -1 -11 10321.4 544.896   1
 -11  -3   1 9881.83 641.800   1
  -1 -11  -3 8853.65 374.611   2
  -3  -1  11 10538.8 426.771   4
   1 -11  -3 8871.96 384.513   2
 -11   3  -1 9118.18 569.786   1
  -3  11  -1 9923.55 439.342   1
 -11   3   1 10590.7 442.327   4
  -3   1 -11 9373.43 542.612   1
 -11   1   3 10194.5 427.097   4
 -11  -3  -1 9237.62 401.455   4
   1   3 -11 9893.40 546.575   2
  -3 -11  -1 8700.37 285.778   4
   3   1 -11 9755.99 462.482   2
  -3   1  11 10003.0 387.796   4
  -3 -11   1 11489.2 392.521   4
  -1 -11   3 11394.5 490.268   4
  -1  -3  11 11812.6 566.730   4
 -11  -1   3 10123.0 424.719   4
 -11  -1   3 9621.86 518.802   1
   1  -3 -11 10193.7 469.134   2
  -1  -3 -11 9818.08 465.123   2
  -1   3  11 4287.76 221.969   4
   1   3  11 4155.67 227.141   4
   3  -1 -11 9864.48 452.134   2
  -3   3 -11 2039.72 253.465   1
 -11   3   3 2132.92 254.456   1
   3   3 -11 2448.98 257.862   2
  -3 -11  -3 2302.89 301.070   3
  -3  11  -3 2101.58 202.398   1
   3 -11   3 1942.08 225.001   3
  -3   3 -11 2036.30 269.507   2
   3 -11  -3 2040.67 272.693   3
  -3   3  11 739.104 97.9127   4
 -11  -3  -3 1688.37 190.773   4
 -11   3  -3 1617.48 256.644   1
  11  -3   3 1889.41 150.845   3
  -3  -3  11 2590.32 234.537   4
  -3 -11  -3 2014.86 179.099   2
 -11   3   3 2252.81 209.006   4
 -11  -3   3 1789.32 184.580   4
 -11  -3   3 2097.55 257.089   1
  -3 -11   3 2171.03 191.857   4
 -11  -3  -3 2276.06 312.743   1
   3  -3 -11 2408.14 227.757   2
  -3  -3 -11 1910.59 205.120   2
  -3 -11   3 2124.10 259.680   3
  -5  11   1 1563.49 174.762   1
  -1 -11   5 1545.64 207.803   3
   1 -11   5 1567.04 195.366   3
  -1  -5  11 1428.93 237.744   4
 -11  -5   1 1740.43 294.296   1
 -11  -1   5 1638.96 221.002   1
   1   5 -11 1883.18 264.372   2
 -11  -1  -5 1382.42 244.729   1
  -5 -11   1 1067.97 184.936   3
  -5 -11  -1 1237.16 199.875   3
 -11   1   5 1734.97 240.414   1
  -1  -5 -11 1484.19 184.904   3
  11  -5   1 1493.31 160.647   3
  -5 -11   1 1320.47 153.383   4
 -11   5   1 1359.53 209.267   1
  -5  11  -1 1449.99 195.689   1
  -5  -1 -11 1313.82 180.691   2
  -5  -1 -11 1232.94 217.370   1
  -5   1 -11 1434.38 217.016   2
  -1 -11  -5 1423.66 264.943   3
   5 -11   1 1457.30 234.931   3
   1 -11  -5 1514.18 247.610   3
   5 -11  -1 1620.18 247.345   3
  -5   1 -11 1513.06 228.405   1
  -1   5 -11 1277.56 218.001   2
 -11  -5  -1 1161.81 153.629   4
   1 -11  -5 1458.96 169.307   2
  -1 -11  -5 1424.57 162.410   2
 -11   1   5 1531.15 181.119   4
 -11  -5   1 1443.12 173.791   4
 -11  -1   5 1327.51 172.534   4
   5  -1 -11 1725.50 184.400   2
  -5   1  11 1494.66 160.773   4
  -5  -1  11 1642.08 181.358   4
 -11  -5  -1 1611.50 256.710   1
   1  -5 -11 1697.54 196.781   2
 -11   1  -5 1191.32 223.223   1
  -1  -5 -11 1401.24 182.791   2
 -11   5  -1 1506.37 251.371   1
  -1 -11   5 1178.94 206.124   4
   5   1 -11 1764.02 187.522   2
 -11   5   3 217.954 118.320   1
  -5  11  -3 256.623 91.5841   1
  -5  -3 -11 739.624 169.230   1
  -5 -11   3 216.251 82.3854   3
   3  -5 -11 230.885 78.5403   2
  -3 -11   5 372.463 135.843   3
   5  -3 -11 275.481 80.5624   2
  -3  -5 -11 196.805 84.6011   2
  -5  -3 -11 239.473 91.8322   2
 -11   5  -3 209.311 112.391   1
  -5 -11  -3 194.604 99.0281   3
  -3   5 -11 289.366 94.8338   1
   3 -11   5 205.425 72.1082   3
 -11   3   5 435.269 151.016   1
   5   3 -11 360.452 92.8238   2
  -3 -11  -5 230.620 108.684   3
 -11   3   5 430.177 102.171   4
   5 -11   3 446.757 139.529   3
 -11  -5  -3 356.390 133.335   1
 -11  -3  -5 194.907 99.2362   1
  -5   3  11 267.589 79.9146   4
  -5  11   3 309.048 89.6069   1
  -5   3 -11 219.021 103.204   2
   3   5 -11 291.153 111.084   2
   3 -11  -5 151.601 119.216   3
   5 -11  -3 202.965 97.9262   3
  11  -5   3 208.141 55.2762   3
 -11   3  -5 119.733 57.1482   2
 -11  -5   3 180.678 107.090   1
  -3   5 -11 253.375 120.295   2
  -5   3 -11 370.285 139.926   1
 -11   5   3 74.6840 68.5676   4
 -11  -5  -3 74.2264 60.4158   4
 -11  -3   5 274.343 92.3292   1
 -11  -5   3 291.359 92.5520   4
 -11  -3   5 307.744 89.4066   4
  -5 -11  -3 231.914 69.2998   2
   3 -11  -5 382.753 102.792   2
  -5 -11   3 234.369 74.8366   4
  -5  -3  11 306.407 86.6410   4
 -11   3  -5 177.816 84.5033   1
  -3 -11   5 370.879 104.803   4
  -3  -5  11 353.655 119.813   4
  -3 -11  -5 282.415 81.5869   2
  -5 -11  -5 2909.08 226.564   2
  -5  11  -5 2851.89 262.963   1
   5   5 -11 3010.41 292.705   2
  -5 -11  -5 2866.94 290.701   3
   5 -11   5 2567.88 246.626   3
 -11   5  -5 2598.85 338.670   1
  -5   5 -11 3056.40 345.574   2
  -5  -5  11 2811.58 267.997   4
 -11   5   5 2531.63 230.675   4
  -5 -11   5 2530.50 302.348   3
 -11   5   5 2752.16 302.550   1
   5 -11  -5 2801.73 232.573   2
   5 -11  -5 2355.97 286.928   3
  -5 -11   5 2860.78 253.931   4
   5  -5 -11 2917.94 244.981   2
 -11  -5   5 2547.74 229.705   4
  -5  -5 -11 2528.07 245.118   2
 -11  -5  -5 2663.61 312.980   1
  -5   5 -11 3065.73 306.229   1
 -11  -5   5 2725.11 309.406   1
  -1 -11  -7 1124.02 154.431   2
   1 -11   7 1671.89 206.431   3
 -11   1  -7 1334.79 172.223   2
 -11   1   7 1227.08 167.699   4
   1  -7 -11 1151.93 170.764   2
  -7 -11   1 1065.22 179.406   3
  -1  -7 -11 1028.82 161.031   2
  -1 -11   7 1259.87 182.854   3
  -7 -11  -1 915.753 156.739   3
 -11   1  -7 1075.06 213.759   1
 -11   7   1 801.117 170.839   1
 -11  -1  -7 935.234 195.961   1
   1  -7 -11 1364.50 218.091   3
  11  -7  -1 1268.65 173.784   3
  -7  -1 -11 831.923 152.549   2
 -11  -1   7 1225.61 205.425   1
  -7   1 -11 1028.55 192.029   2
 -11  -7   1 1025.90 151.288   4
  -1 -11  -7 991.904 240.491   3
   7 -11   1 988.591 200.194   3
   1 -11  -7 886.198 207.950   3
   7 -11  -1 995.296 204.318   3
  -1  -7 -11 987.002 184.018   3
  11  -7   1 931.738 147.568   3
  -7  -1 -11 985.798 206.861   1
 -11  -7  -1 902.268 132.419   4
   7  -1 -11 1169.66 145.978   2
  -7   1 -11 1178.41 220.655   1
  -7 -11   1 1211.72 154.119   4
  -7   1  11 766.540 149.522   4
  -7  11   1 1231.66 179.778   1
 -11   7  -1 986.153 205.229   1
 -11  -1   7 1034.88 162.233   4
  -7  -1  11 983.735 157.121   4
   7   1 -11 1221.22 150.526   2
  -7  11  -1 1084.32 190.723   1
  -1  -7  11 924.897 200.338   4
  -1 -11   7 1057.54 189.350   4
   1 -11  -7 1103.87 153.503   2
 -11   3  -7 14106.6 734.718   1
  -7 -11   3 14059.4 678.760   3
  -3 -11   7 16056.7 692.734   3
 -11   7   3 14507.2 677.091   1
  -3  -7 -11 14411.3 585.279   2
  -3 -11  -7 16842.8 941.341   3
   7 -11   3 13712.4 678.789   3
 -11   3  -7 14183.0 633.842   2
  -7   3  11 16007.2 553.848   4
 -11  -7   3 15104.7 566.748   4
  11  -7   3 14606.9 591.936   3
  -7  11  -3 15518.7 759.106   1
 -11  -3   7 15512.3 684.865   1
   3   7 -11 16511.3 816.795   2
  -7  11   3 14844.1 609.630   1
   3 -11  -7 14029.5 729.379   3
   7 -11  -3 14665.6 713.787   3
 -11   7  -3 12935.7 757.495   1
 -11  -7  -3 12756.4 497.743   4
   3  -7 -11 15475.5 697.122   3
  11  -7  -3 14333.4 593.744   3
   3 -11   7 14603.4 573.964   3
 -11  -3  -7 13961.9 763.674   1
  -3 -11  -7 13984.5 534.136   2
 -11   3   7 15181.9 563.572   4
  -3   7 -11 15067.9 626.543   1
  -3 -11   7 14031.9 640.651   4
  -7  -3 -11 13836.6 720.060   1
  -7 -11  -3 14037.1 570.669   3
  -7   3 -11 14084.7 733.641   2
  -7 -11   3 9821.08 477.298   4
  -7  -3  11 15231.7 613.679   4
   3  -7 -11 15013.4 587.978   2
  -7   3 -11 15753.6 725.649   1
   7  -3 -11 15795.5 542.743   2
 -11  -3   7 14635.5 562.344   4
  -3  -7  11 15707.8 739.470   4
 -11  -7  -3 13622.3 565.834   1
   3 -11  -7 14456.2 551.679   2
  -7  -3 -11 13202.3 578.138   2
   3  -7  11 16365.0 500.834   3
   7   3 -11 14842.6 537.851   2
  -7 -11   5 3177.49 330.392   3
  -5 -11   7 3387.62 342.970   3
 -11   5  -7 3630.45 379.135   1
   7   5 -11 3683.51 286.714   2
  -7 -11  -5 3358.15 249.751   3
   5 -11   7 4023.81 295.054   3
  -7  11  -5 3949.13 362.980   1
  -5 -11  -7 3081.37 288.009   3
  -7  -5 -11 3340.76 330.246   1
   7 -11   5 3900.37 319.307   3
  -7  -5  11 3937.25 328.437   4
 -11   7  -5 3683.75 400.871   1
   5   7 -11 3619.93 361.367   2
  -7   5 -11 3757.81 378.818   2
   5 -11  -7 3246.00 347.735   3
   7 -11  -5 3482.33 355.266   3
 -11   7   5 3596.57 341.220   1
  -5 -11   7 3604.06 314.213   4
  -7  -5 -11 3436.44 288.432   2
 -11   5   7 3503.42 281.519   4
  -7 -11  -5 3664.22 255.770   2
   5 -11  -7 3746.03 280.441   2
  -5  -7 -11 3430.58 288.595   2
  -5 -11  -7 3411.01 263.048   2
 -11  -7   5 3282.47 277.818   4
 -11  -5   7 3539.68 290.341   4
  -5   7 -11 4151.53 340.174   1
   5  -7 -11 3684.00 287.605   2
  -7 -11   5 2859.30 272.101   4
   7  -5 -11 3819.36 275.270   2
 -11  -7  -5 3374.83 297.729   1
  -7   5 -11 3471.26 331.095   1
  -5  -7  11 3880.30 339.018   4
 -11  -5  -7 2943.68 333.949   1
  -7 -11  -7 4158.08 288.643   2
 -11   7  -7 3886.98 403.632   1
 -11   7   7 4401.02 384.716   1
   7 -11   7 5134.24 334.331   3
 -11   7   7 4421.87 318.830   4
   7 -11  -7 3802.35 391.318   3
  -7 -11   7 3299.95 317.406   4
   7 -11  -7 4241.25 295.703   2
 -11  -7  -7 4005.55 348.561   1
   7  -7 -11 4491.77 314.831   2
  -7  -7  11 4528.08 382.174   4
  -7   7 -11 4340.36 364.381   1
 -11  -7   7 3601.02 312.651   4
  -7  -7 -11 4170.18 314.600   2
  -7  11  -7 4638.95 368.372   1
  -7 -11   7 3085.28 339.591   3
  -9 -11   1 2581.56 257.238   3
  -9 -11  -1 2719.35 236.281   3
  -1 -11   9 2642.64 259.482   3
   1 -11   9 2778.91 254.147   3
 -11  -9  -1 1981.27 218.258   4
 -11   1  -9 2415.80 264.186   2
  -9   1 -11 2841.60 308.356   2
   1 -11   9 2852.41 355.161   4
  -1 -11  -9 3042.58 432.549   3
   9 -11   1 2420.93 296.874   3
  -9   1 -11 2632.23 319.545   1
  -1  -9 -11 3041.29 386.005   3
   1 -11  -9 3171.16 413.521   3
   9 -11  -1 2664.29 311.865   3
  11  -9   1 2566.54 271.150   3
   1  -9 -11 2800.42 349.851   3
  11  -9  -1 2605.82 276.360   3
 -11   1   9 2522.29 252.948   4
 -11   9  -1 2729.19 338.286   1
  -9  11  -1 2623.94 319.014   1
   1 -11  -9 2842.19 264.333   2
 -11  -9   1 2258.62 252.841   4
  -9 -11   1 2073.94 236.652   4
  -9   1  11 2321.66 259.480   4
  -1 -11  -9 2850.48 261.655   2
  -9  -1  11 2766.67 267.811   4
   1  -9 -11 2821.95 272.622   2
  -1  -9 -11 3098.20 281.929   2
 -11   9   1 2589.02 298.569   1
 -11  -1   9 2759.18 269.022   4
  -9  11   1 2438.45 282.625   1
 -11  -1  -9 2590.75 327.273   1
  -1 -11   9 2678.20 345.300   4
  -1  -9  11 2844.56 360.901   4
   1  -9  11 2343.83 347.467   4
 -11   1  -9 2874.40 332.162   1
  -9  -1 -11 2750.83 337.470   1
 -11  -1  -9 2615.46 241.742   2
  -1  -9  11 2744.42 255.443   3
  -9  -1 -11 2494.54 275.833   2
   1  -9  11 2997.91 241.961   3
   3 -11  -9 249.770 98.6164   2
 -11  -3  -9 147.365 89.9623   1
  -3 -11  -9 245.693 97.2653   2
  -9  11   3 227.004 97.5107   1
   3  -9 -11 68.9142 68.4483   2
  -3  -9 -11 305.986 104.304   2
  -9 -11   3 353.569 121.511   3
   3  -9  11 220.751 63.5300   3
  -3 -11   9 126.174 73.7147   3
  -9 -11  -3 255.906 73.2329   3
 -11   3  -9 293.563 134.291   1
   3 -11   9 329.521 96.1675   3
  -9  11  -3 247.335 86.3568   1
 -11   9  -3 132.151 95.0081   1
  -9  -3 -11 263.732 96.4153   2
 -11  -3   9 249.026 107.399   1
  -3 -11  -9 216.081 127.334   3
   9 -11   3 86.0991 55.0955   3
  11  -9   3 76.0929 67.9912   3
  -9   3 -11 102.775 78.2402   2
 -11   3  -9 367.552 112.265   2
  -9  -3 -11 173.307 106.038   1
   3 -11  -9 159.955 90.1097   3
   9 -11  -3 190.009 83.7423   3
   3  -9 -11 137.863 108.485   3
  11  -9  -3 309.688 120.709   3
 -11   3   9 241.522 88.0039   4
  -9   3  11 74.2836 67.2426   4
  -9   3 -11 457.294 153.941   1
 -11  -9   3 282.852 98.1682   4
 -11   9   3 187.468 87.8034   1
 -11  -3   9 206.636 90.4331   4
  -9 -11   3 272.780 101.620   4
  -9  -3  11 182.606 86.7016   4
  -3 -11   9 211.474 95.5024   4
  -3  -9  11 241.110 103.189   4
  -5 -11  -9 22.7990 61.6153   2
   9  -5 -11 103.506 54.9139   2
   5  -9 -11 20.0884 67.5078   2
  -9 -11   5 177.496 102.469   3
  -5  -9 -11 94.2828 72.7952   2
  -5 -11   9-136.905 126.811   3
  -9  11   5 270.209 125.620   1
   5 -11   9 9.67812 41.9418   3
  -9  -5 -11-16.9470 51.8218   2
 -11   5  -9 128.488 97.8078   1
  -9  -5 -11 46.9420 82.2546   1
   9 -11   5-3.54362 69.4528   3
  -9   5 -11 108.743 94.3422   2
 -11   5  -9 132.280 78.4189   2
  -5   9 -11 24.9857 45.0911   1
   5 -11  -9 3.87320 77.8898   3
   9 -11  -5-118.491 124.575   3
   5   9 -11-49.4209 111.770   2
   5  -9 -11 184.329 118.588   3
  11  -9  -5 283.187 123.422   3
 -11  -5  -9-47.0665 95.2388   1
 -11   9   5 92.3486 83.3683   1
 -11   5   9 71.7785 54.6298   4
 -11  -9   5 85.5240 65.3666   4
 -11  -5   9 10.0207 66.4528   4
  -9  11  -5-27.3893 104.704   1
  -9   5 -11 33.3574 68.0853   1
  -9 -11   5 76.3431 55.0487   4
  -9  -5  11 155.436 96.3526   4
  -5 -11   9-229.577 132.878   4
  -5  -9  11-105.034 145.927   4
 -11   9  -5 26.5217 88.3708   1
   5 -11  -9 127.837 77.8724   2
  -7 -11  -9 705.053 133.948   2
  -7  -9 -11 761.234 146.111   2
  -9  -7 -11 653.834 159.886   1
 -11   7  -9 869.878 200.228   1
 -11  -7  -9 805.870 173.593   1
   7 -11  -9 852.257 194.621   3
   9 -11  -7 587.556 173.932   3
  -9   7 -11 839.095 189.122   2
   7  -9 -11 801.913 192.651   3
  11  -9  -7 1014.23 206.748   3
 -11   7  -9 855.389 177.765   2
  -9  -7 -11 828.482 147.088   2
  -9  11  -7 883.852 180.632   1
  -9   7 -11 792.242 169.143   1
 -11   9  -7 672.218 179.219   1
   7  -9 -11 758.380 145.344   2
  -7   9 -11 731.026 152.370   1
 -11  -9   7 759.252 153.495   4
 -11  -7   9 641.207 146.726   4
  -9 -11   7 717.630 161.318   4
  -9  -7  11 723.813 186.625   4
  -7 -11   9 637.686 163.203   4
  -7  -9  11 610.824 163.535   4
   7 -11  -9 778.779 145.032   2
 -11   9   7 909.297 195.149   1
   9  -7 -11 709.438 125.059   2
   9 -11  -9 3387.49 401.670   3
   9  -9 -11 3309.66 373.248   3
  11  -9  -9 3321.59 374.318   3
   9 -11  -9 3117.12 271.107   2
   9  -9 -11 3519.22 289.655   2
 -11  -9   9 3360.24 331.572   4
  -9 -11   9 1836.14 278.391   4
  -9  -9 -11 2997.24 278.493   2
  -9  -9  11 2789.63 346.762   4
  -9   9 -11 3658.50 356.669   1
  -9  11  -9 3688.16 353.814   1
 -11   9  -9 3685.75 393.615   1
   1 -11  11 6907.77 387.214   3
 -11   1 -11 5888.78 453.248   2
  11 -11   1 5917.15 471.006   3
   1 -11 -11 7130.66 672.515   3
  11 -11  -1 6541.79 496.117   3
  -1 -11 -11 6678.32 430.823   2
 -11  11  -1 6151.82 534.733   1
 -11 -11   1 5671.86 371.831   4
 -11   1  11 6134.31 410.706   4
 -11  -1  11 6196.76 438.434   4
   1 -11 -11 7108.84 445.479   2
 -11   1 -11 6609.51 509.759   1
  -1 -11  11 6570.86 546.370   4
   1 -11  11 7156.49 565.925   4
 -11  -1 -11 6934.97 542.747   1
 -11  11   1 6189.01 500.073   1
 -11  -1 -11 6606.95 447.766   2
  -1 -11  11 6634.01 407.890   3
   3 -11  11 2638.83 230.603   3
 -11   3 -11 2473.04 306.364   2
  11 -11   3 2449.55 290.723   3
 -11  11  -3 2195.38 325.753   1
   3 -11 -11 2630.08 384.012   3
  11 -11  -3 2526.26 315.883   3
 -11  -3 -11 2430.16 333.819   1
 -11   3  11 2393.15 248.282   4
 -11 -11   3 2247.03 275.424   4
   3 -11 -11 2818.83 288.062   2
  -3 -11 -11 2500.75 265.278   2
  -3 -11  11 2365.49 314.091   4
 -11  -3  11 2082.54 299.624   4
 -11   3 -11 2757.11 328.559   1
 -11  11   3 2326.15 300.118   1
  -3 -11  11 3178.43 303.028   3
  -5 -11 -11 36.2773 58.4547   2
 -11  11   5 118.406 101.184   1
 -11  -5 -11 79.3023 71.5216   1
 -11   5 -11 105.574 79.3461   2
   5 -11 -11 92.8971 96.7376   3
  11 -11  -5 68.7433 84.3069   3
 -11  11  -5-124.001 126.227   1
 -11 -11   5 110.510 76.3987   4
 -11  -5  11 15.5105 71.2080   4
  -5 -11  11-267.208 163.360   4
 -11   5 -11 11.8210 93.5662   1
   5 -11 -11 43.9376 56.2485   2
 -11  11  -7 8556.08 596.425   1
   7 -11 -11 9550.64 514.635   2
 -11   7 -11 9487.76 613.130   1
 -11   7 -11 8973.83 577.345   2
 -11  11   7 9195.93 604.643   1
   7 -11 -11 9459.57 677.906   3
  11 -11  -7 8993.27 659.193   3
 -11  -7 -11 8062.36 556.406   1
 -11 -11   7 10068.5 573.888   4
  -7 -11 -11 8875.89 500.325   2
 -11  -7  11 10209.7 596.957   4
  -7 -11  11 9233.82 668.544   4
 -11  11   9 528.618 170.449   1
 -11  11  -9 207.551 99.8617   1
   9 -11 -11 490.806 179.484   3
  11 -11  -9 582.518 195.310   3
 -11   9 -11 402.930 138.050   2
  11  -9 -11 514.646 165.558   3
   9 -11 -11 383.414 105.698   2
 -11 -11   9 331.777 123.993   4
 -11  -9  11 290.047 118.310   4
  -9 -11  11 397.828 171.506   4
 -11   9 -11 322.676 112.883   1
 -11  11 -11 2208.57 311.767   2
   0   0 -12 55107.9 1269.00   2
   0 -12   0 57196.0 1401.99   3
 -12   0   0 53442.6 1505.86   1
 -12   0   0 58238.9 1129.54   4
   0 -12   0 55100.7 936.574   4
 -12   2   0 3.56277 58.8032   4
 -12   0   2-197.595 126.449   1
 -12   0  -2 11.4917 120.200   1
   0  -2 -12-43.4789 79.1677   2
   2   0 -12 45.6866 64.7600   2
 -12  -2   0-59.8120 94.3433   1
  -2 -12   0 67.3427 90.9656   3
 -12   0  -2-27.8885 63.6030   4
   0 -12   2-28.2735 75.7686   3
  -2   0 -12-183.789 123.888   2
   0 -12  -2 31.5603 68.2698   3
   2 -12   0 34.0718 80.8599   3
   0   2 -12 45.3888 81.7990   2
 -12   2   0 86.0774 114.291   1
 -12   0   2-0.12596 56.6390   4
  -2 -12   0-4.15864 27.9431   4
  -2   0  12 42.1583 49.2888   4
   0   2  12 14.4794 26.4207   4
 -12  -2   0-37.1561 51.5047   4
   0  -2  12-40.8300 86.6849   4
   0 -12   2-31.1313 64.8252   4
 -12   2   2 2652.54 234.309   4
   2   2 -12 2671.26 277.979   2
  -2 -12   2 2194.52 259.756   3
  -2 -12  -2 2520.76 304.906   3
   2 -12   2 2192.26 248.971   3
 -12  -2  -2 2639.26 362.563   1
   2 -12  -2 2051.07 287.665   3
 -12   2  -2 2167.69 308.902   1
  -2  12   2 2500.10 188.674   1
 -12  -2  -2 2297.54 204.629   4
 -12  -2   2 2369.69 300.703   1
  -2   2 -12 2409.21 297.934   2
 -12  -2   2 2378.03 214.647   4
  -2   2  12 1672.10 154.586   4
  -2 -12   2 2556.10 205.966   4
  -2  -2  12 2186.95 229.394   4
 -12   2   2 2538.59 296.108   1
   2   2  12 855.276 131.093   4
   2  -2 -12 2313.68 237.665   2
  -2  -2 -12 2244.27 240.908   2
  -4   0 -12 89541.4 1778.92   2
   0 -12  -4 89703.8 1439.48   2
  -4 -12   0 95340.6 1928.22   3
   0 -12   4 100773. 1741.96   3
 -12  -4   0 91574.8 1468.02   4
 -12  -4   0 101246. 2455.01   1
   0   4 -12 103624. 2077.88   2
   0 -12  -4 93335.0 2137.08   3
   4 -12   0 94299.7 2035.76   3
   4   0 -12 97420.9 1634.21   2
  -4   0 -12 96254.9 1958.25   1
 -12   4   0 94600.4 2022.12   1
 -12   0   4 98149.4 1552.65   4
  -4   0  12 100826. 1555.06   4
 -12   0  -4 95507.3 2157.69   1
  -4  12   0 95814.4 1562.19   1
   0 -12   4 92595.3 1706.23   4
   0  -4 -12 102868. 1718.36   2
   0  -4  12 96375.2 1940.23   4
 -12   0   4 108685. 2030.99   1
 -12   2  -4 1395.05 257.399   1
 -12   2   4 1502.61 183.406   4
  -2 -12   4 1650.70 231.750   3
 -12   2   4 1521.50 241.079   1
  -4  12   2 1467.35 166.676   1
   2  -4 -12 1381.84 185.923   2
  -4 -12   2 1197.15 208.279   3
  -4   2 -12 1328.75 215.746   1
 -12  -2   4 1371.62 214.181   1
  12  -4   2 1324.41 142.758   3
  -4  -2 -12 1350.24 193.168   2
  -4 -12  -2 1146.01 213.109   3
   2 -12   4 1373.95 192.486   3
   4   2 -12 1246.15 175.179   2
 -12   4   2 1276.83 180.097   4
  -2 -12  -4 1586.36 268.697   3
   4 -12   2 1435.82 229.338   3
  -4   2 -12 1157.04 212.950   2
 -12  -4   2 1405.93 268.009   1
   2 -12  -4 1113.28 215.732   3
   4 -12  -2 1406.65 239.086   3
   2   4 -12 1244.22 218.156   2
  -2   4 -12 1487.24 244.117   2
 -12   4   2 1123.06 209.906   1
 -12   4  -2 983.426 210.490   1
  -4  -2 -12 1477.19 234.227   1
   2 -12  -4 1596.16 178.458   2
 -12  -4  -2 1157.22 149.179   4
 -12  -4   2 1403.40 169.803   4
 -12  -2   4 1218.47 175.670   4
 -12  -2  -4 1543.57 268.440   1
  -4 -12   2 1645.87 165.008   4
 -12  -4  -2 1460.01 265.052   1
  -4  -2  12 1403.90 182.810   4
  -2 -12   4 1469.76 181.216   4
  -2  -4  12 1794.16 226.360   4
   4  -2 -12 1638.60 204.147   2
  -2  -4 -12 1558.43 206.106   2
  -4   2  12 818.671 116.855   4
  -2 -12  -4 1435.85 164.621   2
  -4 -12   4 39551.4 1164.50   3
  -4 -12  -4 38260.2 1251.59   3
 -12   4   4 43828.1 1279.79   1
   4 -12   4 40379.0 1082.59   3
 -12   4  -4 36592.9 1296.14   1
  -4   4 -12 41368.0 1320.74   2
 -12  -4  -4 35516.6 882.274   4
   4 -12  -4 37816.5 1258.74   3
  -4 -12  -4 38456.1 864.163   2
 -12  -4   4 40354.3 1299.40   1
 -12   4   4 43586.7 1002.12   4
  -4   4 -12 41562.3 1181.14   1
 -12  -4   4 38490.9 923.118   4
   4   4 -12 42422.7 1164.65   2
  -4  -4  12 44674.8 1106.55   4
   4  -4 -12 42404.5 1034.84   2
  -4  -4 -12 38063.4 1007.04   2
  -4 -12   4 43053.9 1003.30   4
 -12  -4  -4 38315.3 1337.35   1
  -6  12   0-61.4108 54.1604   1
   0  -6 -12-80.1458 94.4112   2
  -6 -12   0-210.279 149.287   3
   0 -12   6 180.807 101.058   3
   6   0 -12-13.1825 44.2252   2
  -6   0 -12-200.041 129.467   2
  -6   0 -12-97.7509 119.163   1
   0 -12  -6 43.1777 93.8828   3
   6 -12   0-12.1272 81.4430   3
   0   6 -12-94.4644 102.868   2
   0  -6 -12 76.4565 69.4692   3
  12  -6   0 53.8596 57.6886   3
 -12   0  -6-11.6839 91.4882   1
 -12  -6   0-55.4663 79.8058   1
 -12   0   6 45.2192 72.7815   1
 -12  -6   0 27.6701 47.2427   4
 -12   0   6-64.8245 65.8758   4
  -6   0  12 29.3694 52.9688   4
 -12   6   0 282.772 153.976   1
   0 -12  -6 10.3258 52.6613   2
   0  -6  12-171.790 133.883   4
   0 -12   6 25.3500 68.7370   4
 -12  -6   2 2617.94 243.547   4
  -6 -12   2 1974.95 258.403   3
  -2 -12   6 3007.26 302.951   3
 -12   2  -6 2310.23 302.421   1
  -6 -12  -2 2389.68 292.725   3
  -6  12   2 2640.22 253.866   1
 -12  -2   6 3052.85 319.159   1
   2 -12   6 2716.87 258.591   3
  -6   2 -12 2673.71 323.123   2
 -12   2   6 2768.57 247.999   4
  -2 -12  -6 2863.84 393.085   3
   6 -12   2 2240.21 290.592   3
   2   6 -12 2747.65 331.085   2
   2 -12  -6 2561.08 342.880   3
   6 -12  -2 2665.79 336.444   3
   2  -6 -12 2633.59 261.639   2
  -2   6 -12 2889.52 349.930   2
  12  -6   2 2679.64 232.444   3
  -6  12  -2 2837.85 306.920   1
 -12   2   6 2858.42 338.572   1
 -12   6  -2 2354.74 329.456   1
   2  -6 -12 3095.14 319.067   3
  12  -6  -2 2761.12 255.799   3
   2 -12  -6 2699.81 247.356   2
 -12  -2   6 2685.42 252.489   4
  -6   2 -12 2760.36 317.966   1
  -6   2  12 3006.97 248.046   4
  -6 -12   2 2198.58 214.998   4
  -6  -2  12 2817.88 265.630   4
 -12  -6  -2 2758.26 225.953   4
  -6  -2 -12 2703.88 324.193   1
  -2 -12  -6 2450.01 224.568   2
  -2  -6 -12 2486.36 254.127   2
  -2 -12   6 2309.57 267.707   4
  -2  -6  12 2724.62 328.004   4
   6  -2 -12 2877.46 247.217   2
 -12  -6  -2 2767.84 305.770   1
 -12   6   2 2801.90 320.116   1
 -12  -2  -6 2823.74 356.156   1
  -6  -2 -12 2376.21 256.689   2
   6   2 -12 2755.88 246.063   2
  -6 -12  -4 1201.25 196.594   3
 -12   6  -4 1074.59 240.493   1
 -12  -4  -6 1088.37 224.243   1
  -6  12  -4 1023.69 174.011   1
 -12   6   4 915.185 185.440   1
  -6  -4 -12 1062.34 201.161   1
   4  -6 -12 1055.97 165.677   2
  -6 -12   4 863.878 187.406   3
   6  -4 -12 1068.69 157.723   2
  -4 -12   6 1136.07 206.480   3
  -4  -6 -12 637.164 128.799   2
  -6  -4 -12 875.361 159.286   2
 -12   4   6 1276.43 226.894   1
 -12  -4   6 884.348 181.087   1
   4 -12   6 907.896 155.470   3
  -4   6 -12 1075.21 178.021   1
  -4 -12  -6 759.921 178.634   3
   6   4 -12 944.102 151.326   2
   6 -12   4 821.153 145.826   3
  -6  12   4 1238.38 183.392   1
 -12   4  -6 806.522 178.941   1
   4   6 -12 1073.54 207.327   2
  -6   4 -12 996.711 213.596   2
   4 -12  -6 1029.49 225.085   3
   6 -12  -4 955.557 202.269   3
  -4   6 -12 1032.83 221.625   2
  -6   4 -12 1204.18 206.876   1
  -6 -12  -4 1059.98 143.532   2
   4 -12  -6 1280.56 171.122   2
 -12   6   4 1063.61 165.048   4
 -12  -6  -4 818.510 131.425   4
 -12   4   6 943.053 158.849   4
  -4  -6  12 1418.15 225.809   4
 -12  -6   4 831.167 151.511   4
 -12  -6  -4 1118.13 206.137   1
 -12  -4   6 1051.42 162.506   4
  -6 -12   4 951.029 154.804   4
  -6  -4  12 1002.01 173.887   4
  -4 -12   6 977.286 160.098   4
  -4 -12  -6 1046.45 152.728   2
 -12   6   6 302.276 98.9350   4
   6  -6 -12 461.669 111.980   2
 -12   6   6 424.509 144.412   1
  -6 -12   6 122.378 87.0006   3
  -6  -6 -12 323.900 97.6669   2
  -6 -12  -6 421.332 114.065   3
   6 -12   6 201.478 72.2195   3
   6   6 -12 523.368 143.587   2
   6 -12  -6 121.236 82.6138   3
  -6   6 -12 629.764 172.053   2
  -6   6 -12 397.877 119.065   1
 -12  -6  -6 257.384 98.3264   1
 -12   6  -6 270.474 113.544   1
   6 -12  -6 436.360 108.586   2
 -12  -6   6 163.017 90.4448   4
  -6 -12   6 404.754 120.754   4
  -6  -6  12 536.861 140.202   4
  -6 -12  -6 397.168 103.891   2
  -8 -12   0 27239.3 915.853   3
  -8   0 -12 25975.7 977.401   2
   0 -12   8 29846.1 878.592   3
 -12   0   8 29961.4 880.853   4
   0 -12  -8 28436.6 1315.69   3
   8 -12   0 27026.7 1067.61   3
   0  -8 -12 28337.2 1120.28   3
  -8   0  12 30851.8 892.561   4
  12  -8   0 28435.3 899.347   3
   0 -12   8 31276.6 1129.44   4
 -12   0   8 32772.2 1138.94   1
 -12   8   0 26733.2 1059.40   1
  -8  12   0 28976.3 1002.05   1
 -12  -8   0 26749.2 801.433   4
   0 -12  -8 28006.4 817.743   2
  -8   0 -12 30029.9 1104.48   1
   0  -8 -12 30026.6 910.336   2
   8   0 -12 32231.0 807.289   2
   0  -8  12 31049.6 1171.51   4
 -12   0  -8 27835.8 1075.69   1
  -8 -12   2 3247.27 334.495   3
  -2 -12   8 3410.24 316.977   3
  -8 -12  -2 3597.56 297.225   3
 -12   2   8 3699.41 297.179   4
   2 -12   8 3801.14 305.487   3
  -8   2 -12 3133.41 359.595   2
  -2  -8  12 2970.12 353.204   4
  -2 -12  -8 4507.97 528.792   3
   8 -12   2 3362.03 360.535   3
   2 -12  -8 3604.04 435.241   3
   8 -12  -2 3302.57 373.032   3
  12  -8   2 3260.94 297.164   3
 -12   2   8 4143.12 402.331   1
   2   8 -12 4159.28 423.646   2
 -12  -2   8 3956.19 386.958   1
  -8  12  -2 3578.40 370.978   1
 -12   8  -2 2931.31 376.603   1
   2  -8 -12 4216.38 413.036   3
  12  -8  -2 3472.67 319.749   3
   8  -2 -12 4171.17 282.632   2
 -12  -8  -2 2859.52 253.226   4
   2 -12  -8 3702.78 296.821   2
 -12  -8   2 3802.72 305.041   4
  -2 -12  -8 3625.88 294.208   2
  -8  -2 -12 3383.94 378.428   1
  -8   2  12 3511.90 297.335   4
  -8 -12   2 3842.27 298.367   4
  -8  -2  12 4301.58 332.159   4
  -8   2 -12 3954.73 384.069   1
   2  -8 -12 3772.89 319.994   2
  -2  -8 -12 3815.41 319.733   2
  -2 -12   8 3069.53 340.788   4
 -12   8   2 3461.14 357.177   1
 -12  -2  -8 3648.53 399.485   1
 -12  -2   8 3556.43 308.208   4
  -8  12   2 3845.41 341.003   1
  -8  -2 -12 3256.73 316.822   2
 -12   2  -8 3539.61 376.728   1
  -8 -12   4 45369.8 1324.51   3
  -4 -12   8 54616.9 1380.99   3
 -12   4   8 54970.4 1476.86   1
  -8 -12  -4 48553.7 1065.71   3
   4 -12   8 59374.9 1237.39   3
 -12   8   4 49945.0 1372.85   1
  -4 -12  -8 46520.4 1384.61   3
  -8  12  -4 56212.1 1507.11   1
   8 -12   4 51995.3 1331.61   3
  -8   4 -12 52214.0 1501.57   2
 -12   4  -8 50452.1 1294.57   2
 -12   8  -4 47899.3 1576.06   1
  -8  12   4 52726.7 1315.07   1
   4   8 -12 58242.5 1634.04   2
   4 -12  -8 52809.4 1601.16   3
   8 -12  -4 53903.5 1522.65   3
   4  -8 -12 52992.1 1463.10   3
  12  -8  -4 51174.4 1276.67   3
  -4  -8  12 54032.3 1473.60   4
 -12   4   8 51323.0 1179.12   4
   4 -12  -8 54386.3 1187.37   2
  -8  -4 -12 49494.9 1448.26   1
  -4   8 -12 57387.8 1271.78   1
  -4 -12  -8 50523.8 1130.29   2
 -12  -8   4 53595.0 1228.44   4
 -12  -4   8 52172.7 1199.79   4
  -8 -12   4 60203.4 1279.86   4
  -8  -4  12 47804.8 1263.46   4
   4  -8 -12 54282.7 1235.14   2
  -8   4 -12 54249.4 1408.44   1
   8  -4 -12 58323.8 1153.91   2
  -4  -8 -12 50055.6 1200.13   2
  -4 -12   8 50030.3 1337.61   4
 -12  -4  -8 47697.4 1502.74   1
  -8  -4 -12 50035.1 1246.56   2
 -12   4  -8 51018.7 1465.29   1
  -8  12  -6 2891.46 309.102   1
   6 -12   8 3054.58 268.681   3
 -12   8  -6 2442.91 344.685   1
   8 -12   6 2597.20 255.992   3
   6   8 -12 3162.38 365.792   2
  -8   6 -12 2455.69 316.065   2
 -12   6  -8 2834.55 302.722   2
 -12   8   6 2276.79 295.630   1
   8 -12  -6 2387.60 322.449   3
   6  -8 -12 2771.56 335.496   3
  12  -8  -6 2925.84 324.324   3
   6 -12  -8 1999.58 305.285   3
  -8  12   6 2415.21 280.239   1
 -12   6   8 2796.65 329.347   1
 -12   6   8 2287.25 249.432   4
  -8 -12  -6 2668.25 229.947   2
   6 -12  -8 2779.48 261.746   2
  -6 -12  -8 2415.20 239.890   2
 -12  -8   6 2736.81 273.951   4
 -12  -6   8 2557.99 263.512   4
  -6   8 -12 2781.86 287.776   1
   6  -8 -12 2432.69 253.206   2
   8  -6 -12 2908.34 257.460   2
 -12  -6  -8 2447.39 314.087   1
  -8  -6  12 2943.84 319.343   4
  -8   6 -12 2711.66 305.760   1
  -6 -12   8 2224.89 276.671   4
  -6  -8  12 2887.37 337.232   4
  -6  -8 -12 2410.70 258.863   2
  -8  -6 -12 2365.65 253.670   2
  -8 -12   6 1195.87 201.488   4
  -8 -12   6 1896.80 274.170   3
 -12   6  -8 2770.51 344.451   1
  -6 -12   8 2385.76 297.283   3
  -8   8 -12 15111.0 780.449   2
   8 -12  -8 14809.9 838.109   3
   8  -8 -12 15003.7 774.072   3
  12  -8  -8 16697.9 810.327   3
 -12   8   8 15569.4 784.918   1
  -8  -8 -12 13958.6 625.653   2
 -12  -8  -8 14167.7 660.630   1
  -8 -12  -8 15260.0 596.133   2
   8  -8 -12 16098.9 638.974   2
 -12  -8   8 15905.6 699.732   4
  -8  -8  12 15580.0 806.473   4
  -8   8 -12 15924.9 731.945   1
 -12   8  -8 15098.1 826.237   1
   0 -12 -10-60.9300 77.5385   2
   0 -10 -12-26.4352 66.2253   2
   0 -10  12 25.3287 44.2257   3
 -10 -12   0 56.1135 68.5535   3
   0 -12  10-51.0005 65.1877   3
 -10   0 -12-37.4103 84.9931   2
   0 -12 -10-91.9273 116.657   3
  10 -12   0-97.1988 94.2271   3
  12 -10   0-77.1150 89.1301   3
 -10   0 -12 52.3128 99.3952   1
 -12  10   0 179.059 119.105   1
 -10  12   0 93.0971 87.1307   1
 -12 -10   0-7.39702 41.6461   4
 -12   0  10 15.7057 62.7888   4
 -10   0  12 94.6153 86.9607   4
 -12   0 -10 52.9884 106.610   1
   0 -10  12 184.781 126.717   4
   0 -12  10 6.97500 80.5571   4
  -2 -12 -10 560.310 130.232   2
 -12   2 -10 769.695 201.349   1
 -12  -2  10 470.006 150.329   4
   2 -10 -12 662.127 148.452   2
  -2 -10 -12 532.484 135.708   2
   2 -10  12 593.537 109.681   3
 -10 -12   2 521.293 144.956   3
 -12  10   2 550.879 155.985   1
 -10 -12  -2 496.472 103.703   3
  -2 -12  10 647.496 145.625   3
   2 -12  10 773.140 140.345   3
 -10  12   2 455.439 139.294   1
 -12  -2  10 765.461 182.298   1
 -10  -2 -12 655.600 154.890   2
 -10  12  -2 502.472 150.874   1
 -12  10  -2 287.901 140.194   1
 -10   2 -12 433.124 126.831   2
  10 -12   2 310.811 120.262   3
  12 -10   2 490.607 131.477   3
   2 -12 -10 815.531 244.460   3
  10 -12  -2 738.345 193.533   3
 -10  -2 -12 729.951 193.237   1
   2 -10 -12 316.962 143.941   3
  12 -10  -2 549.910 148.163   3
 -10   2 -12 599.223 167.842   1
 -12 -10   2 343.378 129.407   4
  -2 -12  10 483.551 153.531   4
 -12  -2 -10 642.934 191.722   1
 -12   2  10 571.139 133.371   4
 -10   2  12 695.104 134.987   4
 -10 -12   2 593.711 136.047   4
 -10  -2  12 456.169 141.951   4
  -2 -10  12 625.134 172.925   4
   2 -10  12 1033.58 231.080   4
   2 -12  10 570.575 191.453   4
   2 -12 -10 557.238 129.623   2
 -10  12  -4 588.009 171.448   1
  -4 -12 -10 621.630 140.796   2
 -12  10  -4 390.883 156.788   1
  -4 -10 -12 520.817 141.904   2
 -12   4 -10 668.158 179.353   1
 -10 -12   4 692.255 165.203   3
  -4 -12  10 359.926 112.439   3
   4 -12  10 468.792 109.743   3
 -10  -4 -12 430.745 109.215   2
 -10  -4 -12 495.312 159.476   1
  10 -12   4 619.982 148.616   3
 -12   4 -10 372.265 113.274   2
 -10   4 -12 369.198 114.294   2
   4 -12 -10 416.611 161.435   3
  10 -12  -4 292.950 124.740   3
   4 -10 -12 431.723 158.844   3
  12 -10  -4 504.641 153.139   3
   4  10 -12 558.504 173.528   2
 -12  -4 -10 320.213 136.189   1
   4 -10 -12 418.930 126.906   2
 -10   4 -12 444.356 137.901   1
 -12   4  10 370.363 104.555   4
 -12 -10   4 486.552 137.607   4
 -10 -12   4 534.355 137.086   4
 -10  -4  12 358.668 120.725   4
 -12  -4  10 347.076 120.963   4
 -10  12   4 452.579 144.437   1
 -12  10   4 438.342 140.937   1
  -4 -12  10 143.472 99.4456   4
  -4 -10  12 292.082 102.945   4
   4 -12 -10 474.279 115.355   2
 -10  12  -6 3001.95 345.618   1
 -12  10  -6 2724.74 357.472   1
 -12  10   6 3213.01 355.338   1
 -10   6 -12 2705.76 333.951   2
 -12   6 -10 2784.75 314.700   2
 -10  12   6 2943.65 334.560   1
   6 -12 -10 2915.51 389.921   3
  10 -12  -6 2600.67 352.999   3
   6 -10 -12 2447.67 377.643   3
  12 -10  -6 3289.38 377.447   3
 -10  -6 -12 2746.65 339.027   1
 -10 -12   6 3230.95 323.598   4
   6 -12 -10 2923.57 287.710   2
   6 -10 -12 3016.52 299.149   2
 -12  -6 -10 2518.23 330.603   1
 -12 -10   6 3143.51 318.670   4
 -12  -6  10 3068.75 322.468   4
 -10  -6  12 3342.36 342.228   4
  -6 -10 -12 2749.33 285.361   2
 -10   6 -12 2640.29 320.322   1
  -6 -12 -10 2630.67 272.118   2
  -6 -12  10 2991.29 348.928   4
  -6 -10  12 3277.80 390.469   4
 -10  -6 -12 2618.56 269.693   2
 -12   6 -10 3326.76 373.621   1
 -12  10   8 1769.16 282.174   1
 -10  12   8 1576.72 261.230   1
 -12  10  -8 1435.40 253.371   1
   8 -12 -10 1394.62 272.205   3
  10 -12  -8 1416.64 269.361   3
 -10   8 -12 1323.74 234.510   2
 -12   8 -10 1270.23 223.541   2
   8 -10 -12 1391.70 268.453   3
  12 -10  -8 1775.73 294.201   3
  10  -8 -12 1549.50 260.715   3
  12  -8 -10 1720.31 285.248   3
 -12  -8 -10 1361.18 217.126   1
   8 -10 -12 1596.89 216.760   2
   8 -12 -10 1423.45 198.885   2
  -8 -10 -12 1353.13 196.387   2
 -10  -8  12 1766.03 274.335   4
 -10   8 -12 1222.50 217.558   1
 -12   8  10 1502.70 261.429   1
  -8 -12 -10 1500.66 198.052   2
 -12   8 -10 1761.21 286.192   1
 -12 -10   8 1302.85 220.155   4
 -12  -8  10 1355.25 219.897   4
 -10 -12   8 1315.97 231.815   4
  -8 -10  12 1343.90 264.037   4
  -8 -12  10 1430.94 258.049   4
 -12  10 -10 207.357 113.079   1
 -10  12  10 236.883 122.758   1
 -10  10 -12 76.9936 63.5458   1
  10 -12 -10 36.8962 87.9874   3
  10 -10 -12 218.367 140.038   3
 -10  10 -12 9.54558 64.2401   2
  12 -10 -10 222.127 149.672   3
 -12  10 -10 36.5046 57.3141   2
 -12 -10  10-64.1961 91.3191   4
 -12  10  10 179.476 121.248   1
 -10 -12  10-5.90417 69.8504   4
 -10 -10  12 338.289 151.945   4
  12 -12   0 25895.6 1070.72   3
 -12  12   0 25772.5 1162.54   1
 -12   0  12 25927.6 920.925   4
   0 -12 -12 31720.9 1038.34   2
 -12   0 -12 29147.1 1143.61   1
   0 -12  12 30804.4 1204.19   4
   0 -12  12 27840.2 835.286   3
  12 -12   2 3625.60 387.302   3
   2 -12 -12 4577.35 604.605   3
 -12  12  -2 4046.15 456.785   1
  12 -12  -2 3994.41 427.100   3
 -12  12   2 4199.46 450.770   1
 -12 -12   2 3066.86 295.015   4
   2 -12 -12 4237.32 371.497   2
 -12  -2  12 4453.96 388.656   4
  -2 -12 -12 4120.25 366.204   2
 -12  -2 -12 4200.80 443.957   1
 -12   2 -12 3928.40 407.257   1
  -2 -12  12 4249.41 436.356   4
 -12   2  12 2725.39 285.374   4
   2 -12  12 4999.21 474.537   4
   2 -12  12 4168.54 304.233   3
 -12   4 -12 10067.8 620.654   2
 -12  12  -4 10397.0 710.406   1
   4 -12 -12 11819.6 904.482   3
  12 -12  -4 12043.0 752.290   3
 -12   4 -12 11571.3 693.333   1
   4 -12 -12 12196.3 618.946   2
 -12 -12   4 11108.8 604.100   4
 -12  -4 -12 10223.1 707.628   1
 -12  -4  12 12015.5 648.743   4
  -4 -12 -12 12392.9 627.415   2
  -4 -12  12 11362.8 732.831   4
 -12  12   4 10738.5 693.319   1
 -12  12   6 2881.08 350.770   1
 -12  12  -6 2768.38 344.772   1
 -12   6 -12 2994.23 337.713   2
   6 -12 -12 2997.14 450.692   3
  12 -12  -6 3021.74 392.754   3
 -12  -6 -12 2829.83 359.797   1
   6 -12 -12 3396.45 328.612   2
 -12 -12   6 2961.34 328.294   4
  -6 -12 -12 3222.17 318.902   2
 -12  -6  12 3821.73 380.593   4
  -6 -12  12 2474.60 364.386   4
 -12   6 -12 3480.16 379.581   1
 -12  12   8 17727.4 896.062   1
 -12   8 -12 16260.9 813.261   2
  -8 -12 -12 16331.7 706.160   2
   8 -12 -12 18528.0 1026.58   3
  12 -12  -8 19458.2 1032.41   3
  12  -8 -12 19604.1 975.186   3
   8 -12 -12 17494.0 729.579   2
 -12 -12   8 17424.7 829.182   4
 -12  -8  12 17223.1 844.617   4
 -12   8 -12 18282.3 875.485   1
   1   1 -13 27893.5 937.133   2
  -1   1 -13 27791.9 971.445   2
  -1 -13   1 27234.8 919.338   3
  -1 -13  -1 27387.6 988.287   3
   1 -13   1 27808.8 951.571   3
   1 -13  -1 27011.2 1016.90   3
 -13  -1  -1 25533.3 1131.10   1
 -13  -1  -1 26320.7 756.724   4
 -13   1  -1 23971.6 1061.36   1
 -13  -1   1 26722.8 1115.16   1
 -13   1   1 27853.7 1099.77   1
 -13   1   1 29455.5 812.801   4
 -13  -1   1 28608.8 791.467   4
  -1   1  13 23355.6 658.785   4
  -1 -13   1 27458.7 664.042   4
  -1  -1  13 28194.9 856.788   4
   1   1  13 25413.5 739.008   4
   1  -1  13 27006.4 920.663   4
   1 -13   1 23620.1 720.827   4
 -13   1  -1 25801.8 781.482   4
   1  -1 -13 28751.2 895.533   2
  -1  -1 -13 27099.9 905.388   2
  -3  -1 -13 5235.54 396.310   2
   3   1 -13 5599.41 390.841   2
  -3   1 -13 5861.83 457.790   2
  -3 -13   1 6195.56 451.063   3
  -1 -13   3 5720.41 416.127   3
  -3 -13  -1 5841.02 456.580   3
   1 -13   3 5462.17 402.769   3
   1   3 -13 6190.23 477.247   2
 -13  -1  -3 5639.76 522.684   1
  -1   3 -13 5928.02 478.461   2
  -1 -13  -3 5924.06 491.478   3
   3 -13   1 5967.89 474.188   3
 -13  -3  -1 6168.62 598.501   1
   1 -13  -3 5531.47 482.882   3
 -13   1  -3 4945.81 486.607   1
   3 -13  -1 5802.13 505.121   3
 -13   3   1 5849.03 373.115   4
 -13  -3   1 5226.94 539.383   1
 -13   3  -1 5505.10 510.189   1
 -13  -3  -1 5268.70 331.413   4
 -13   1   3 5987.90 365.908   4
 -13  -3   1 5587.56 338.708   4
 -13  -1   3 5389.67 342.055   4
 -13   3   1 6220.96 522.518   1
 -13  -1   3 5964.05 489.605   1
  -3   1  13 4638.62 289.439   4
  -3  -1  13 6127.00 370.407   4
 -13   1   3 5590.91 480.584   1
  -1 -13   3 5921.22 375.021   4
  -1  -3  13 6105.91 449.362   4
   1  -3  13 5004.36 419.636   4
   1 -13   3 4260.85 376.480   4
   3   1  13 3845.49 313.062   4
   1  -3 -13 6067.76 405.514   2
  -1  -3 -13 5709.57 397.853   2
   3  -1 -13 6112.33 402.925   2
 -13  -3  -3 13952.2 841.410   1
  -3 -13   3 13826.4 679.737   3
   3   3 -13 14062.3 683.712   2
  -3 -13  -3 13636.2 738.694   3
   3 -13   3 13279.5 635.643   3
  -3   3 -13 13201.0 739.708   2
   3 -13  -3 11949.1 736.357   3
 -13   3  -3 12407.7 770.700   1
 -13  -3   3 13702.1 807.767   1
  -3   3 -13 12506.7 662.754   1
 -13  -3  -3 11309.6 495.636   4
 -13   3   3 14623.8 578.928   4
 -13  -3   3 13039.9 537.061   4
  -3 -13   3 14946.1 543.618   4
  -3  -3  13 15040.6 648.085   4
   3  -3 -13 14909.3 629.161   2
 -13   3   3 14731.3 789.747   1
  -3  -3 -13 13201.1 609.778   2
 -13   1   5 13623.5 744.471   1
 -13  -1  -5 12136.3 738.896   1
 -13  -5  -1 12295.4 787.277   1
  -5 -13   1 11461.4 655.600   3
   1 -13   5 12835.4 643.549   4
  -1 -13   5 13264.4 619.625   3
  -5   1 -13 11620.6 661.182   2
  -5 -13  -1 11279.9 652.845   3
 -13   1  -5 11010.0 697.649   1
   1 -13   5 12997.4 593.816   3
 -13  -5   1 12676.7 859.292   1
  -1 -13  -5 12817.4 793.282   3
   1   5 -13 12660.3 738.216   2
   5 -13   1 12179.8 707.263   3
  -1   5 -13 12294.1 732.685   2
   1 -13  -5 11632.4 760.788   3
   5 -13  -1 11700.5 729.801   3
   1 -13  -5 11971.3 507.828   2
  13  -5   1 12617.7 502.493   3
  -1  -5  13 11339.4 657.405   4
 -13   5  -1 10982.1 725.608   1
  -5  -1 -13 10942.2 646.560   1
  -1 -13  -5 12041.2 504.955   2
 -13  -5  -1 11176.6 493.105   4
  -5   1 -13 12099.0 678.727   1
 -13   1   5 12721.6 545.160   4
 -13  -5   1 11370.9 498.249   4
 -13  -1   5 12634.7 535.742   4
 -13   5   1 12764.9 751.240   1
  -5   1  13 7027.04 395.590   4
  -5  -1  13 12850.7 566.641   4
  -5  13   1 12433.3 546.421   1
   1  -5 -13 13445.7 612.920   2
  -1 -13   5 11471.7 589.334   4
  -1  -5 -13 11739.4 571.136   2
   1  -5  13 11257.3 674.878   4
   5  -1 -13 12748.1 561.237   2
 -13  -1   5 12742.0 709.558   1
   5   1 -13 12321.6 556.993   2
  -5  -1 -13 10685.0 591.929   2
   5   3 -13 19861.5 755.365   2
  -5 -13   3 19146.2 843.317   3
  -3 -13   5 21327.2 823.446   3
  -5 -13  -3 17599.4 829.636   3
 -13   3   5 21940.5 958.413   1
   3 -13   5 19436.0 733.548   3
 -13   3  -5 17509.8 895.409   1
  -3 -13  -5 20896.9 991.055   3
  -5   3 -13 19847.1 921.055   2
   3   5 -13 21729.6 929.840   2
   5 -13   3 19579.3 818.508   3
  -5  13   3 20663.5 710.615   1
  -3   5 -13 21967.3 982.955   2
   3 -13  -5 17701.5 923.969   3
   5 -13  -3 18821.9 935.430   3
 -13   5  -3 18523.3 961.004   1
 -13   5   3 19771.3 715.332   4
  -3  -5  13 20940.4 840.439   4
   3 -13  -5 19785.8 669.714   2
  -3   5 -13 20034.3 787.199   1
 -13  -5  -3 17295.8 607.313   4
  -3 -13  -5 18544.3 632.525   2
 -13   3   5 21011.8 709.009   4
  -5   3 -13 19765.7 854.629   1
 -13  -5   3 19652.9 687.358   4
 -13  -3   5 18822.0 671.589   4
 -13  -3   5 19951.6 907.887   1
  -5 -13   3 19753.1 668.855   4
  -5  -3  13 21703.7 786.651   4
  -3 -13   5 18439.3 694.571   4
   3  -5 -13 20837.1 758.250   2
   5  -3 -13 20343.5 726.012   2
  -3  -5 -13 18440.8 725.274   2
 -13   5   3 20425.5 923.755   1
  -5  -3 -13 18194.3 735.042   2
 -13  -5  -3 18231.3 912.479   1
 -13  -3  -5 18335.3 942.804   1
  -5 -13   5 29379.1 1036.60   3
   5   5 -13 31064.2 1045.17   2
  -5 -13  -5 26652.1 1008.32   3
   5 -13   5 30832.3 945.952   3
 -13   5   5 31329.6 1138.20   1
 -13   5  -5 26979.4 1158.93   1
  -5   5 -13 31238.1 1171.55   2
   5 -13  -5 28336.8 1162.48   3
  -5 -13  -5 28098.3 782.804   2
 -13   5   5 30438.8 899.350   4
  -5   5 -13 30301.0 1007.08   1
 -13  -5   5 28081.1 842.923   4
  -5 -13   5 28598.5 900.200   4
  -5  -5  13 32413.9 1067.01   4
   5  -5 -13 30625.1 905.363   2
  -5  -5 -13 27044.1 899.200   2
 -13  -5  -5 28133.4 1127.40   1
  -7 -13   1 7058.74 520.708   3
  -1 -13   7 9627.90 515.333   3
  -7 -13  -1 8717.77 549.780   3
  -7   1 -13 8456.53 580.150   2
   1 -13   7 9935.98 511.257   3
 -13  -1   7 10442.6 654.036   1
  -1 -13  -7 10510.4 798.558   3
   7 -13   1 8485.90 609.829   3
   1 -13  -7 8599.77 702.268   3
   7 -13  -1 8195.15 609.556   3
   1   7 -13 9709.88 653.132   2
 -13   1   7 10384.3 671.261   1
  -1   7 -13 10756.8 687.124   2
 -13  -7  -1 8938.72 453.042   4
  13  -7   1 9431.68 487.435   3
   1  -7 -13 9235.82 605.843   3
  13  -7  -1 9493.04 501.390   3
  -7  13  -1 9479.31 579.596   1
 -13   7  -1 8554.60 642.159   1
   1 -13  -7 9073.59 468.573   2
  -1 -13  -7 9516.84 476.360   2
 -13  -7   1 8992.58 463.347   4
 -13   1   7 9865.37 494.926   4
  -7  -1 -13 8915.81 608.994   1
 -13  -1   7 9490.41 495.241   4
 -13   7   1 9519.34 650.222   1
  -7   1 -13 8882.18 596.412   1
  -7   1  13 10339.0 496.624   4
  -7  -1  13 7540.12 449.960   4
  -7  13   1 10061.1 551.200   1
   1  -7 -13 9810.17 529.349   2
  -1  -7 -13 9021.22 508.357   2
   7  -1 -13 10188.0 485.567   2
  -1 -13   7 9527.41 590.940   4
  -1  -7  13 8916.91 620.007   4
   1  -7  13 8552.39 623.844   4
   1 -13   7 8541.42 605.068   4
   7   1 -13 9739.78 470.474   2
 -13  -1  -7 9486.51 642.769   1
  -7  -1 -13 8404.06 543.458   2
 -13   1  -7 8441.72 601.985   1
 -13   3   7 1138.33 176.391   4
 -13  -3  -7 1044.87 225.219   1
   3  -7 -13 1285.66 196.237   2
  -7 -13   3 701.118 157.158   3
  -7  -3 -13 830.301 192.816   1
   7  -3 -13 1054.65 159.560   2
  -3 -13   7 1119.61 190.093   3
  -3  -7 -13 921.120 171.146   2
 -13   7  -3 667.591 193.550   1
  -7 -13  -3 835.171 156.363   3
   3 -13   7 1062.01 179.430   3
  -7  -3 -13 1054.34 196.855   2
  13  -7  -3 1180.98 195.129   3
  -3 -13  -7 1082.58 241.450   3
   7 -13   3 1146.73 213.324   3
  -7   3 -13 774.471 188.407   2
  -7   3 -13 969.522 198.241   1
   3 -13  -7 799.854 216.588   3
   3   7 -13 1054.67 225.765   2
   7 -13  -3 1033.21 238.367   3
  -3   7 -13 1092.10 237.695   2
 -13   7   3 818.275 188.785   1
   3  -7 -13 1335.13 234.302   3
 -13  -3   7 1037.88 201.555   1
 -13   3  -7 929.507 199.597   1
  -7 -13   3 1260.51 172.343   4
 -13  -7  -3 712.762 143.140   4
 -13  -7   3 1032.74 169.914   4
 -13  -3   7 946.859 166.363   4
   3 -13  -7 1009.68 166.359   2
  -7  -3  13 1162.38 198.045   4
  -3 -13  -7 928.677 154.135   2
  -7  13   3 1048.61 180.556   1
  -3 -13   7 820.252 163.184   4
  -3  -7  13 1042.53 208.076   4
   7   3 -13 1088.62 159.709   2
 -13   3   7 1290.00 254.596   1
  -7 -13   5 1906.67 280.859   3
  -5 -13   7 2388.15 294.265   3
 -13   5  -7 2399.49 334.285   1
  -7 -13  -5 2371.83 244.630   3
 -13   7   5 2806.38 336.269   1
   5 -13   7 2705.20 271.468   3
   7 -13   5 2212.68 254.298   3
   5   7 -13 2906.24 354.399   2
  -7   5 -13 2647.80 335.363   2
  -5   7 -13 2713.85 340.651   2
   5 -13  -7 2309.58 350.199   3
   7 -13  -5 2351.67 343.568   3
 -13   5   7 2781.78 347.856   1
   5 -13  -7 2446.65 246.892   2
  -7  13   5 2744.29 291.262   1
  13  -7  -5 2698.82 292.412   3
 -13   5   7 2792.58 268.892   4
  -5 -13  -7 2362.28 239.471   2
  -5   7 -13 2674.16 294.337   1
 -13  -7   5 2448.77 260.297   4
 -13  -5   7 2460.83 260.054   4
  -7   5 -13 2501.75 291.934   1
  -7 -13   5 1390.93 212.913   4
   5  -7 -13 2709.50 277.990   2
  -7  -5  13 2408.13 288.487   4
   7  -5 -13 2683.48 260.095   2
  -5 -13   7 2301.66 272.807   4
  -5  -7  13 2702.54 324.538   4
  -5  -7 -13 2304.46 262.064   2
 -13  -5  -7 2170.76 314.425   1
  -7  -5 -13 2093.04 253.299   2
 -13   7  -5 2114.80 326.348   1
 -13   7  -7 3956.47 433.963   1
   7 -13   7 4465.97 343.276   3
  -7   7 -13 3492.78 385.571   2
 -13   7   7 3861.86 404.407   1
   7 -13  -7 3216.86 410.447   3
  -7 -13  -7 3763.32 296.362   2
 -13  -7   7 4004.88 341.297   4
  -7   7 -13 4163.33 368.111   1
 -13  -7  -7 3589.90 360.904   1
   7  -7 -13 4285.61 336.990   2
  -7 -13   7 2722.81 306.680   4
  -7  -7  13 4478.00 427.730   4
  -7  -7 -13 3618.82 328.730   2
  -7 -13   7 3178.60 356.097   3
  -9 -13   1 20569.2 832.701   3
  -9 -13  -1 20570.0 758.411   3
  -1 -13   9 22708.1 800.080   3
  -9   1 -13 20040.3 913.986   2
   1 -13   9 21185.4 748.178   3
  -1 -13  -9 23681.3 1294.38   3
   9 -13   1 19853.6 936.335   3
   1 -13  -9 20842.5 1218.60   3
   9 -13  -1 20875.3 989.738   3
  13  -9   1 21221.9 830.951   3
   1   9 -13 23069.4 1017.14   2
  -1   9 -13 23995.3 1007.11   2
 -13  -1   9 24930.1 1051.60   1
  13  -9  -1 21543.5 852.762   3
  -9  13  -1 20680.5 942.673   1
 -13   9  -1 19133.3 987.888   1
 -13   1   9 23597.9 1032.36   1
 -13  -9  -1 18885.3 681.485   4
 -13   9   1 20640.6 972.622   1
 -13  -9   1 20680.6 779.954   4
   1 -13  -9 20851.2 755.708   2
 -13   1   9 21486.0 784.114   4
  -9  13   1 22265.8 926.416   1
  -1 -13  -9 22363.7 782.383   2
 -13  -1   9 21341.0 809.760   4
  -9  -1 -13 20808.5 955.411   1
  -9   1  13 22594.5 776.937   4
  -9  -1  13 21819.6 817.814   4
  -9   1 -13 23043.0 959.939   1
   1  -9 -13 23314.2 851.662   2
  -1  -9 -13 22547.4 833.827   2
  -1 -13   9 22024.3 980.528   4
  -1  -9  13 22307.4 1022.27   4
 -13  -1  -9 21039.2 975.919   1
   1  -9  13 23292.1 1068.25   4
   1 -13   9 24129.2 1024.12   4
 -13   1  -9 20322.0 938.139   1
  -9  -1 -13 18572.4 843.143   2
  -9 -13   3 5576.68 455.419   3
  -3 -13   9 6320.37 447.023   3
  -9 -13  -3 5512.84 353.648   3
   3 -13   9 6239.02 392.383   3
  -9   3 -13 5583.56 484.701   2
   9 -13   3 5972.31 464.811   3
  -9  13  -3 5636.51 482.252   1
   3   9 -13 6677.80 558.901   2
 -13   9  -3 5298.07 520.813   1
   3 -13  -9 5924.13 608.647   3
   9 -13  -3 5725.22 527.224   3
   3  -9 -13 5966.04 576.916   3
  13  -9  -3 6013.89 456.321   3
 -13   3   9 6189.08 519.846   1
  -3   9 -13 6736.09 542.209   2
 -13   3   9 5598.50 397.391   4
   3 -13  -9 6471.08 422.762   2
  -9  -3 -13 5045.28 483.271   1
  -3 -13  -9 6113.76 403.107   2
 -13  -9   3 6401.41 439.175   4
  -9 -13   3 6457.72 413.013   4
  -9  -3  13 5800.27 449.914   4
  -9   3 -13 6578.62 495.661   1
   3  -9 -13 7009.27 462.651   2
  -3  -9 -13 5785.03 417.619   2
 -13  -3  -9 5761.78 525.975   1
  -3 -13   9 5304.37 453.504   4
  -3  -9  13 5894.42 505.173   4
 -13   9   3 6429.81 520.639   1
  -9  -3 -13 5982.33 453.850   2
 -13  -3   9 5630.25 417.698   4
  -9  13   3 6012.19 463.146   1
 -13   3  -9 5986.17 502.136   1
 -13   9   5 10943.2 672.021   1
   5 -13   9 12288.1 546.675   3
 -13   9  -5 10528.0 742.403   1
   9 -13   5 11564.1 580.502   3
  -9   5 -13 11639.3 703.582   2
  -9  13   5 11020.3 631.494   1
   5   9 -13 14368.8 834.724   2
   5 -13  -9 10741.7 784.395   3
   9 -13  -5 11892.0 775.904   3
  -5   9 -13 12144.0 724.435   2
   5  -9 -13 12382.5 781.556   3
  13  -9  -5 12149.5 672.494   3
 -13   5   9 11695.7 717.135   1
  -9  -5 -13 10977.3 687.849   1
 -13   5   9 8667.31 504.031   4
   5 -13  -9 11932.0 576.924   2
  -5 -13  -9 10852.8 540.331   2
 -13  -9   5 11944.3 611.341   4
 -13  -5   9 11932.4 604.564   4
   5  -9 -13 12448.3 621.921   2
  -9 -13   5 13154.0 630.419   4
  -9  -5  13 12401.4 662.780   4
  -9   5 -13 11418.3 647.869   1
 -13  -5  -9 9918.01 681.931   1
  -5  -9 -13 11389.6 591.032   2
  -5 -13   9 11380.2 684.117   4
  -5  -9  13 13342.9 787.321   4
  -9  -5 -13 11181.0 598.780   2
 -13   5  -9 11806.5 719.537   1
  -9 -13   5 9502.23 629.316   3
  -5 -13   9 12191.3 662.117   3
 -13   9  -7 6881.75 567.960   1
 -13   9   7 7320.17 557.157   1
  -9   7 -13 7381.26 552.343   2
  -7   9 -13 8250.24 587.912   2
   7 -13  -9 7072.34 614.888   3
   9 -13  -7 6782.40 598.992   3
   7  -9 -13 7086.57 585.886   3
  13  -9  -7 8152.65 590.339   3
  -9  13   7 7363.04 526.879   1
 -13   7   9 7278.51 562.754   1
 -13  -7  -9 6291.86 498.771   1
  -7 -13  -9 7027.02 432.503   2
 -13  -9   7 7601.30 501.024   4
   7  -9 -13 8101.18 496.349   2
  -7   9 -13 7798.07 490.019   1
 -13  -7   9 6982.48 482.275   4
  -9 -13   7 8235.86 545.979   4
  -9  -7  13 6140.17 495.475   4
  -9   7 -13 7697.12 526.175   1
  -7  -9 -13 6798.13 456.775   2
  -7 -13   9 5565.71 478.717   4
  -7  -9  13 8705.89 637.811   4
  -9  -7 -13 6613.12 454.036   2
 -13   7  -9 7715.16 586.733   1
   7 -13  -9 7053.97 435.113   2
  -9   9 -13 17777.7 860.052   2
   9 -13  -9 19245.8 1022.91   3
 -13   9   9 19566.4 947.241   1
   9  -9 -13 17326.4 901.339   3
  13  -9  -9 20170.1 954.625   3
  -9  13   9 19048.1 889.641   1
 -13  -9   9 18500.8 822.103   4
  -9   9 -13 18847.6 816.642   1
  -9 -13   9 14974.2 800.467   4
  -9  -9 -13 16734.8 725.287   2
 -13   9  -9 17546.6 893.868   1
   1 -11 -13 245.040 102.196   2
  -1 -11 -13 298.850 98.5664   2
 -11 -13   1 419.938 120.728   3
  -1 -13  11 227.979 92.0820   3
   1 -13  11 273.697 95.9973   3
 -11  -1 -13 314.371 112.591   2
 -11   1 -13 268.790 114.428   2
 -11  13  -1 177.603 97.4052   1
  11 -13   1 43.8999 80.7647   3
 -13  -1  11 249.141 130.442   1
   1 -13 -11 582.391 239.824   3
 -13  11  -1 165.754 110.749   1
  13 -11   1 232.320 106.953   3
  11 -13  -1 246.828 118.474   3
 -11  -1 -13 241.594 119.804   1
  13 -11  -1 310.132 121.826   3
   1  11 -13 434.004 162.305   2
 -11   1 -13 340.416 139.181   1
 -13  -1 -11 304.003 137.757   1
 -13  11   1 316.075 153.740   1
 -11  13   1 285.927 130.852   1
 -13 -11   1 189.152 78.3244   4
 -13   1  11 193.413 79.0046   4
 -13  -1  11 226.011 110.549   4
 -11   1  13 209.577 92.7601   4
 -13   1 -11 152.277 90.5860   1
 -11  -1  13 213.725 106.611   4
 -13   1  11 508.109 177.145   1
  -1 -13  11 463.452 149.330   4
  -1 -11  13 277.057 151.088   4
   1 -11  13 522.509 186.950   4
   1 -13  11 354.184 143.441   4
   1 -13 -11 325.435 114.971   2
  -1 -13 -11 238.240 104.292   2
   3 -13  11 2704.43 256.072   3
 -11   3 -13 2538.02 320.286   2
 -13  11  -3 1932.90 320.919   1
  11 -13   3 2524.98 301.076   3
 -11  13  -3 2872.33 370.102   1
   3 -13 -11 3002.59 487.537   3
  11 -13  -3 2795.47 376.251   3
   3  11 -13 3111.74 386.465   2
   3 -11 -13 2800.84 441.859   3
  13 -11  -3 2722.39 344.675   3
 -13   3  11 1637.14 222.508   4
   3 -13 -11 2657.46 293.086   2
 -13 -11   3 2913.19 305.174   4
 -11  -3 -13 2348.95 338.944   1
  -3 -13 -11 2863.32 299.941   2
 -13  -3  11 2784.72 310.023   4
 -13   3  11 2797.34 364.662   1
 -11  -3  13 2795.16 322.187   4
   3 -11 -13 3009.34 320.919   2
  -3 -11 -13 2413.91 280.043   2
 -13  11   3 2499.76 340.760   1
 -13  -3 -11 2648.96 364.676   1
 -11   3 -13 2324.75 308.491   1
 -11  13   3 2567.31 336.119   1
  -3 -13  11 2368.71 327.247   4
  -3 -11  13 2268.66 320.158   4
 -13   3 -11 2633.96 336.171   1
   3 -11  13 2784.67 379.884   4
   3 -13  11 2540.93 387.889   4
  -3 -13  11 2452.17 271.943   3
 -13  11  -5 2802.72 376.349   1
 -11   5 -13 3007.12 354.776   2
   5 -13 -11 3062.41 453.406   3
  11 -13  -5 2828.08 377.872   3
   5 -11 -13 3217.91 450.807   3
  13 -11  -5 3419.16 395.459   3
 -11  -5 -13 2382.45 331.987   1
 -13   5  11 3100.81 389.642   1
   5 -13 -11 3757.13 342.820   2
  -5 -13 -11 3030.73 299.019   2
   5 -11 -13 3418.19 333.361   2
 -13 -11   5 3021.05 329.693   4
 -13  -5  11 3123.82 346.751   4
 -11 -13   5 3164.21 329.524   4
 -13  -5 -11 3006.89 377.960   1
 -11  -5  13 3529.68 371.282   4
  -5 -11 -13 3128.76 317.674   2
 -11   5 -13 3458.01 369.170   1
  -5 -13  11 2851.96 365.215   4
  -5 -11  13 3522.80 425.599   4
 -13   5 -11 3255.19 373.019   1
 -13  11   5 2924.45 362.008   1
 -11  13   5 3097.23 365.012   1
  -7 -11 -13 37.3247 54.6796   2
 -13  -7 -11 40.5244 52.9284   1
 -11  13   7 46.5964 83.5836   1
 -11   7 -13 49.2816 73.3424   2
   7 -13 -11 85.2361 99.8051   3
  11 -13  -7-62.1416 124.646   3
   7 -11 -13 66.9821 116.923   3
  13 -11  -7 181.807 126.351   3
  -7  11 -13 142.497 110.297   2
 -13  11  -7 98.5733 90.8869   1
 -13   7  11 147.265 120.119   1
 -11   7 -13 91.6086 85.1015   1
 -13 -11   7 153.205 88.5323   4
 -13  -7  11-8.49112 84.4645   4
   7 -13 -11 157.790 89.6366   2
 -11 -13   7 52.8083 66.4868   4
 -11  -7  13 62.5958 81.9839   4
  -7 -13  11-2.00959 72.2414   4
  -7 -11  13-28.1383 99.1545   4
   7 -11 -13 90.6884 69.1371   2
 -13  11   7 79.3948 99.1082   1
  -7 -13 -11 97.4799 64.4726   2
 -13   7 -11-105.987 123.969   1
  13 -13   1 5597.37 508.274   3
  13 -13  -1 5478.91 524.755   3
 -13  13  -1 4790.34 511.955   1
 -13  13   1 6299.00 595.693   1
 -13  -1  13 4202.10 389.641   4
   1 -13 -13 7521.50 518.352   2
  -1 -13 -13 6955.14 494.895   2
 -13  -1 -13 6546.48 545.572   1
 -13   1 -13 7082.49 555.545   1
  -1 -13  13 5847.29 514.969   4
   1 -13  13 6358.38 537.087   4
 -13  13  -3 7760.01 628.893   1
   3 -13 -13 10050.4 979.531   3
  13 -13  -3 9268.61 691.396   3
   3  13 -13 10038.0 680.172   2
 -13  13   3 8819.53 676.756   1
   3 -13 -13 10792.4 614.726   2
 -13  -3  13 7667.71 540.086   4
 -13  -3 -13 9837.10 688.955   1
  -3 -13 -13 9045.02 557.712   2
 -13   3 -13 9870.48 647.959   1
  -3 -13  13 9342.72 677.762   4
   3 -13  13 11747.2 731.440   4
   5 -13 -13 15422.9 1123.71   3
 -13  -5 -13 12963.9 791.355   1
  -5 -13 -13 13694.1 682.056   2
 -13  13   5 12731.9 801.793   1
   0   0 -14-44.5645 92.4885   2
   0 -14   0-103.163 94.5059   3
 -14   0   0-37.1008 105.476   1
 -14   0   0 49.1019 70.2672   4
   0   0  14 60.9688 68.4289   4
 -14   0  -2 415.169 168.892   1
 -14  -2   0 666.489 197.188   1
   0  -2 -14 544.982 146.838   2
   2   0 -14 503.607 125.331   2
  -2 -14   0 446.715 149.440   3
  -2   0 -14 509.161 140.101   2
   0 -14   2 600.081 152.150   3
   0   2 -14 301.507 130.785   2
   0 -14  -2 254.621 108.259   3
   2 -14   0 334.066 132.758   3
 -14   2   0 413.808 115.543   4
 -14  -2   0 436.418 107.714   4
 -14   0   2 494.903 114.306   4
 -14   0   2 533.443 185.914   1
 -14   2   0 521.786 180.186   1
  -2   0  14 456.528 94.9303   4
   0 -14   2 339.273 90.0475   4
   0  -2  14 430.887 115.864   4
   2   0  14 294.801 89.0758   4
   2   2 -14 6136.38 458.660   2
  -2   2 -14 6184.64 504.215   2
  -2 -14   2 6500.39 466.715   3
 -14  -2  -2 6204.43 580.128   1
  -2 -14  -2 6093.08 484.455   3
   2 -14   2 6198.01 443.973   3
   2 -14  -2 6092.81 519.429   3
 -14   2  -2 5272.94 524.439   1
 -14  -2  -2 5067.48 345.502   4
 -14  -2   2 5716.29 555.174   1
 -14   2   2 6797.13 407.710   4
 -14  -2   2 6615.69 392.906   4
 -14   2   2 7004.43 591.163   1
  -2  -2  14 6614.88 425.459   4
   2  -2  14 5238.26 442.430   4
   2 -14   2 5149.62 360.085   4
   2  -2 -14 6489.41 438.428   2
  -2  -2 -14 5514.44 420.751   2
 -14   0   4-79.0436 118.050   1
   0  -4 -14 46.4023 67.4487   2
  -4 -14   0 48.5534 78.1399   3
   0 -14   4 46.0616 68.6612   3
   4   0 -14 22.4377 76.9592   2
  -4   0 -14-67.6661 111.496   2
   0 -14  -4 143.739 122.768   3
   4 -14   0 90.1649 106.841   3
   0   4 -14 66.6702 101.270   2
  14  -4   0 56.6847 55.1245   3
 -14   4   0 113.048 143.372   1
 -14  -4   0-18.8754 50.9914   4
 -14   0   4 18.3339 60.8416   4
 -14   0  -4-28.5414 101.138   1
  -4   0  14 35.3797 64.4068   4
   0 -14   4-63.5758 85.9168   4
 -14  -4   0 66.4845 76.1065   1
   0  -4  14-53.8180 104.844   4
   4   2 -14 2907.73 304.308   2
 -14  -2  -4 2847.92 378.391   1
 -14  -4  -2 2867.86 401.400   1
  -4 -14   2 3595.98 360.740   3
  -2 -14   4 3410.67 338.915   3
  -4   2 -14 3109.82 365.768   2
  -4 -14  -2 2838.68 336.598   3
   2   4 -14 3226.58 365.396   2
   2 -14   4 3218.53 314.291   3
 -14   2  -4 2929.10 386.158   1
  -2 -14  -4 3276.50 387.612   3
  -2   4 -14 3233.06 384.056   2
   4 -14   2 2499.37 293.253   3
   2 -14  -4 2824.25 378.008   3
   4 -14  -2 2817.54 371.549   3
 -14  -4   2 3141.26 448.347   1
 -14   4  -2 2253.53 345.229   1
 -14   4   2 2691.15 285.389   4
 -14  -4  -2 2690.79 243.866   4
 -14   2   4 3399.16 292.665   4
 -14  -2   4 3199.51 399.404   1
 -14  -4   2 2809.81 266.284   4
 -14  -2   4 3001.45 270.975   4
 -14   4   2 3571.91 431.275   1
  -4  -2  14 2992.41 298.087   4
  -2 -14   4 2871.31 265.614   4
  -2  -4  14 2876.34 332.126   4
 -14   2   4 3307.10 404.511   1
   2  -4 -14 3043.31 300.153   2
   4  -2 -14 3269.30 306.696   2
  -2  -4 -14 3025.91 315.762   2
   2  -4  14 2965.72 353.209   4
   2 -14   4 1733.48 307.326   4
  -4  -2 -14 3148.24 326.093   2
 -14   4  -4 192.645 145.278   1
  -4   4 -14-17.4634 97.1428   1
  -4 -14   4 145.634 118.725   3
   4  -4 -14 93.9441 79.1974   2
  -4  -4 -14 218.994 119.491   2
  -4 -14  -4 133.927 112.658   3
   4 -14   4 21.8162 79.4909   3
   4   4 -14 44.1605 82.9815   2
 -14  -4  -4 239.472 116.586   1
   4 -14  -4-147.299 161.684   3
  -4   4 -14-78.8924 127.307   2
 -14   4   4-13.8215 100.702   1
 -14  -4   4 199.430 123.188   1
 -14   4   4-23.9368 65.2326   4
 -14  -4   4 135.553 81.5703   4
  -4 -14   4 66.1029 51.1003   4
  -4  -4  14-151.839 115.766   4
 -14   0  -6 6488.06 545.201   1
  -6   0 -14 6083.26 490.415   2
  -6 -14   0 6130.98 497.716   3
   0 -14   6 7507.35 475.648   3
   0 -14  -6 7401.40 653.032   3
   0   6 -14 7364.80 593.396   2
   6 -14   0 7424.43 596.488   3
  14  -6   0 7411.38 426.877   3
 -14   6   0 7228.13 619.337   1
   0 -14  -6 6528.19 397.326   2
  -6   0 -14 6738.00 520.363   1
 -14  -6   0 6976.84 411.650   4
 -14   0   6 7280.81 435.755   4
   0  -6 -14 7222.87 473.238   2
   0 -14   6 6225.78 502.906   4
   0  -6  14 7254.24 575.858   4
   6   0 -14 7142.74 435.540   2
 -14   0   6 8125.33 622.193   1
 -14   2   6 4085.29 446.704   1
  -6 -14   2 3381.33 369.473   3
 -14   2  -6 3133.75 374.297   1
  -2 -14   6 3905.40 353.511   3
  -6 -14  -2 3043.35 350.512   3
  -6   2 -14 3076.77 368.463   2
   2 -14   6 3902.96 336.539   3
  -2 -14  -6 3867.82 451.095   3
   2   6 -14 3800.88 421.365   2
   6 -14   2 4120.66 408.412   3
  -2   6 -14 3521.28 407.032   2
   2 -14  -6 3161.51 424.000   3
   6 -14  -2 3325.84 421.491   3
 -14   6  -2 3156.38 422.093   1
   2  -6 -14 3390.98 363.181   3
  14  -6  -2 3751.40 312.719   3
   2 -14  -6 3523.19 296.298   2
  -2 -14  -6 3299.68 278.783   2
 -14  -6  -2 3112.29 268.567   4
 -14   2   6 3774.04 313.190   4
  -6   2 -14 3554.27 369.135   1
 -14  -6   2 3340.34 295.442   4
 -14  -2   6 3797.96 312.924   4
 -14   6   2 3312.74 405.642   1
  -6  -2  14 3468.62 327.838   4
 -14  -2   6 3796.39 420.793   1
   2  -6 -14 3773.15 341.328   2
  -2 -14   6 3012.96 317.207   4
  -2  -6  14 2927.99 349.800   4
  -2  -6 -14 3537.72 335.436   2
   6  -2 -14 3717.77 315.079   2
   2  -6  14 3479.68 388.599   4
   2 -14   6 3777.46 385.291   4
  -6  -2 -14 2985.50 325.842   2
   6   2 -14 3640.16 315.537   2
 -14  -2  -6 3293.96 405.265   1
 -14   4   6 181.598 125.094   1
 -14   6  -4 73.9628 117.738   1
 -14  -6  -4 170.559 102.027   1
 -14  -4  -6 217.240 123.458   1
   4  -6 -14 260.773 106.131   2
  -6 -14   4 66.9882 75.4178   3
   6  -4 -14 144.194 75.7291   2
  -4 -14   6 247.546 127.657   3
  -4  -6 -14 152.925 82.7732   2
  -6  -4 -14 308.570 134.873   2
  -6 -14  -4 146.200 103.142   3
  -6   4 -14 60.2067 75.4472   1
  -6  14   4 113.512 73.6064   1
   4 -14   6 118.229 89.7840   3
   6   4 -14 267.082 92.1783   2
  -4 -14  -6 225.408 107.225   3
   6 -14   4-33.7821 87.3689   3
   4   6 -14 57.0553 85.3914   2
  -6   4 -14-103.084 123.908   2
   4 -14  -6 123.516 109.530   3
   6 -14  -4-0.68836 91.8908   3
  -4   6 -14 131.024 114.941   2
 -14   6   4 133.598 94.1335   1
 -14   4   6 179.044 91.5006   4
 -14   4  -6-3.40815 112.911   1
 -14  -6   4 144.893 87.4728   4
 -14  -4   6 186.484 80.6263   4
  -4 -14  -6 175.558 85.3148   2
  -6 -14   4 112.991 66.7178   4
  -6  -4  14 148.718 112.228   4
  -4 -14   6 16.3314 73.9852   4
  -4  -6  14-141.335 146.240   4
  -6 -14   6 1922.05 280.755   3
   6   6 -14 2269.41 286.569   2
 -14   6   6 1999.48 311.125   1
   6 -14   6 2196.49 255.810   3
  -6   6 -14 1936.70 304.085   2
  -6  14   6 2482.77 283.359   1
   6 -14  -6 1807.11 319.657   3
  -6 -14  -6 1918.97 216.325   2
 -14   6   6 1880.39 257.909   4
  -6   6 -14 1957.77 262.185   1
 -14  -6   6 2053.14 248.141   4
  -6 -14   6 1367.22 229.446   4
   6  -6 -14 2106.51 255.615   2
  -6  -6  14 2348.21 313.037   4
 -14   6  -6 1748.55 296.304   1
 -14  -6  -6 1911.98 282.357   1
  -6  -6 -14 1875.01 253.145   2
 -14   0   8 104.301 98.1945   1
   0  -8 -14 6.08513 68.4825   2
  -8 -14   0-96.4118 85.3055   3
 -14   0  -8 137.396 124.652   1
   0 -14   8 105.576 88.1878   3
  -8   0 -14-185.379 145.705   1
  -8   0 -14-57.7413 97.7793   2
   0 -14  -8-44.6449 110.248   3
   8 -14   0-60.6952 103.648   3
   0   8 -14 83.7131 102.725   2
  14  -8   0-74.3478 71.3609   3
 -14   8   0 113.657 120.613   1
 -14  -8   0-5.02453 47.8950   4
 -14   0   8-166.516 100.761   4
  -8   0  14-32.2883 77.0288   4
   0 -14  -8-3.35351 58.3431   2
   0 -14   8-19.0624 84.0423   4
   0  -8  14-99.8079 114.140   4
 -14  -2  -8 454.350 178.930   1
  -8  14   2 310.270 108.706   1
   2  -8 -14 435.815 144.393   2
  -2  -8 -14 297.877 115.266   2
  -8 -14   2 238.175 100.662   3
  -2 -14   8 284.363 113.774   3
  -8 -14  -2 260.283 101.363   3
  -8  -2 -14 346.890 139.911   1
   2 -14   8 332.875 102.776   3
 -14   8  -2 376.288 152.943   1
  -8  -2 -14 192.592 98.8502   2
 -14   2  -8 353.044 161.440   1
  -8   2 -14 166.071 106.141   1
  -8   2 -14 212.235 81.0233   2
  -2 -14  -8 304.180 152.071   3
   8 -14   2 325.483 122.928   3
   2 -14  -8 315.518 161.715   3
   8 -14  -2 208.135 113.410   3
   2   8 -14 396.380 171.706   2
 -14   2   8 452.588 175.062   1
  -2   8 -14 360.713 154.467   2
  14  -8  -2 418.731 128.396   3
 -14  -2   8 275.819 131.974   1
 -14  -8  -2 350.604 100.267   4
 -14   2   8 274.460 100.662   4
 -14  -8   2 280.286 105.187   4
 -14  -2   8 573.500 143.025   4
  -8  -2  14 540.362 141.801   4
   2 -14  -8 492.255 134.601   2
  -2 -14  -8 329.551 113.859   2
  -2 -14   8 266.821 118.783   4
  -2  -8  14-40.4286 93.5419   4
   2  -8  14 684.506 201.891   4
   2 -14   8 313.746 156.478   4
 -14   8   2 428.348 184.769   1
 -14   8  -4 128.090 127.722   1
   4  -8 -14 314.569 133.343   2
   8  -4 -14 259.893 86.6329   2
  -8 -14   4 11.1197 75.6876   3
  -4 -14   8 110.307 79.4907   3
  -4  -8 -14 162.619 96.9420   2
   4 -14   8 85.4472 55.1861   3
  -8  -4 -14-11.3965 84.7905   2
 -14   8   4 104.375 103.122   1
   8 -14   4 22.6577 88.3551   3
  -8   4 -14 87.2964 106.423   1
  -8   4 -14 24.9174 84.6628   2
   4   8 -14 61.1808 82.5111   2
 -14   4  -8 182.706 121.114   1
   4 -14  -8 219.693 126.676   3
   8 -14  -4 213.005 123.634   3
  -4   8 -14 194.499 128.599   2
   4  -8 -14 268.890 138.982   3
  14  -8  -4 245.893 110.772   3
 -14   4   8 115.342 101.387   1
 -14   4   8 130.662 90.7374   4
  -8  14   4 204.742 95.3749   1
 -14  -8   4 235.284 97.3236   4
 -14  -4   8 38.6398 74.5127   4
 -14  -4  -8 128.438 80.4006   1
   4 -14  -8 180.462 102.545   2
  -8 -14   4 116.444 73.0348   4
  -8  -4  14 272.899 127.359   4
  -4 -14  -8 143.919 80.9912   2
  -4 -14   8-160.468 137.248   4
  -4  -8  14-154.503 134.344   4
 -14   8   6 3773.09 411.651   1
   6 -14   8 4827.50 364.591   3
 -14   8  -6 3617.43 426.864   1
   8 -14   6 3882.25 337.769   3
  -8   6 -14 4447.83 442.355   2
 -14   6   8 3980.17 430.319   1
  -6   8 -14 3847.76 412.873   2
  -8  14   6 4255.30 394.118   1
   6 -14  -8 3341.34 444.285   3
   8 -14  -6 4004.33 479.182   3
   6  -8 -14 3911.11 429.224   3
  14  -8  -6 4719.93 427.518   3
 -14   6   8 3196.93 318.464   4
  -6 -14  -8 3691.74 315.414   2
  -6   8 -14 4341.06 367.970   1
 -14  -8   6 4102.98 363.507   4
 -14  -6   8 4232.62 371.917   4
  -8   6 -14 4024.90 376.265   1
   6  -8 -14 4145.03 360.129   2
   8  -6 -14 4483.20 353.437   2
  -8 -14   6 3849.81 372.135   4
  -8  -6  14 4040.90 428.120   4
 -14  -6  -8 3564.32 403.791   1
  -6 -14   8 2915.30 343.658   4
  -6  -8  14 4640.26 466.226   4
  -6  -8 -14 3771.09 353.306   2
  -8  -6 -14 3666.57 353.931   2
 -14   6  -8 3945.48 435.507   1
  -8 -14   6 3372.39 377.295   3
  -6 -14   8 4027.56 397.066   3
   8  -8 -14 661.764 149.006   2
  -8  -8 -14 386.650 129.268   2
 -14   8   8 321.589 128.981   1
  -8   8 -14 582.411 151.763   1
  -8   8 -14 495.964 152.963   2
   8 -14  -8 578.814 207.254   3
 -14   8  -8 412.161 149.610   1
   8  -8 -14 473.972 169.066   3
  14  -8  -8 739.885 209.477   3
  -8  14   8 569.124 158.171   1
 -14  -8   8 698.917 161.482   4
  -8 -14   8 248.784 120.603   4
  -8  -8  14 513.877 181.250   4
   0 -10 -14 1468.82 230.695   2
 -10 -14   0 1015.77 182.354   3
   0 -14  10 1000.90 172.093   3
 -10   0 -14 1127.90 222.203   2
 -10   0 -14 1021.89 217.800   1
   0 -14 -10 977.801 288.947   3
  10 -14   0 998.108 225.853   3
  14 -10   0 1162.49 216.925   3
   0  10 -14 1201.80 247.275   2
 -10  14   0 1032.76 224.154   1
 -14  10   0 803.471 220.389   1
 -14   0  10 1137.28 255.374   1
 -14 -10   0 777.228 153.724   4
 -14   0  10 1055.39 183.785   4
 -10   0  14 710.339 173.412   4
 -14   0 -10 1125.00 234.620   1
   0 -14 -10 1108.78 195.896   2
   0 -14  10 892.594 231.897   4
   0 -10  14 938.734 246.391   4
 -14   2 -10 1336.00 261.399   1
 -14   2  10 1221.95 264.236   1
   2 -10 -14 1043.67 192.347   2
  -2 -10 -14 1395.02 222.989   2
 -10 -14   2 1129.80 210.017   3
  -2 -14  10 1218.22 196.262   3
   2 -14  10 1012.06 169.524   3
 -14  10  -2 886.521 229.834   1
 -10  -2 -14 951.585 195.955   2
 -10  -2 -14 1075.63 230.024   1
 -10   2 -14 958.848 200.962   2
  10 -14   2 973.768 203.795   3
   2 -14 -10 1363.23 335.487   3
  10 -14  -2 1034.01 237.784   3
 -10   2 -14 1159.36 223.769   1
   2  10 -14 1339.74 261.743   2
  14 -10  -2 899.712 187.130   3
  -2  10 -14 1359.97 260.157   2
 -14   2  10 1051.03 182.790   4
 -14  -2 -10 1144.57 244.957   1
 -14 -10   2 946.030 174.913   4
 -14  -2  10 1204.49 205.045   4
 -10  -2  14 1032.36 190.543   4
 -14  10   2 1040.12 243.548   1
   2 -14 -10 1147.26 200.952   2
  -2 -14  10 851.242 216.529   4
  -2 -10  14 798.540 220.484   4
  -2 -14 -10 1164.57 197.199   2
 -10  14   2 1251.23 248.716   1
   2 -10  14 1696.83 302.562   4
   2 -14  10 1157.90 264.836   4
   4 -14  10 7400.87 437.681   3
 -10   4 -14 7020.46 545.004   2
  10 -14   4 6192.85 447.566   3
 -14  10  -4 6878.07 599.120   1
   4  10 -14 7822.70 629.582   2
   4 -14 -10 7500.52 746.052   3
  10 -14  -4 7285.36 634.889   3
  -4  10 -14 7527.12 583.586   2
   4 -10 -14 6489.26 674.048   3
  14 -10  -4 6873.77 540.234   3
 -14   4  10 7267.03 589.182   1
 -10  -4 -14 6320.02 544.698   1
 -14   4  10 4855.84 393.114   4
   4 -14 -10 7221.57 465.442   2
  -4 -14 -10 7232.95 466.553   2
 -14 -10   4 7115.05 495.789   4
 -14  -4  10 6774.69 491.025   4
 -10   4 -14 7680.81 548.367   1
   4 -10 -14 8040.01 525.049   2
 -10  -4  14 7372.57 533.747   4
  -4 -10 -14 6754.06 476.781   2
 -14  -4 -10 6224.42 559.754   1
 -14  10   4 6515.73 557.779   1
  -4 -14  10 7213.75 573.406   4
  -4 -10  14 7016.64 605.105   4
 -10  -4 -14 6703.90 508.008   2
 -10  14   4 6588.51 529.137   1
 -14   4 -10 7344.65 570.435   1
   4 -10  14 7045.51 591.418   4
   4 -14  10 7174.37 577.761   4
 -10 -14   4 6452.80 509.667   3
  -4 -14  10 7499.40 494.149   3
   6 -10 -14 782.870 163.763   2
  -6 -10 -14 606.366 151.149   2
 -14   6 -10 627.101 185.648   1
 -14   6  10 572.326 178.368   1
 -10  -6 -14 580.541 146.225   2
 -14  -6 -10 663.319 188.367   1
 -10   6 -14 372.808 113.177   2
   6 -14 -10 618.690 226.005   3
  10 -14  -6 602.121 203.950   3
 -10   6 -14 656.199 162.642   1
  -6  10 -14 634.381 189.106   2
   6 -10 -14 411.542 184.261   3
  14 -10  -6 567.223 168.159   3
 -14  10   6 391.390 137.908   1
 -14  10  -6 529.457 165.472   1
 -14 -10   6 543.211 153.770   4
 -14  -6  10 584.130 153.681   4
   6 -14 -10 694.956 155.210   2
 -10 -14   6 422.109 126.864   4
 -10  -6  14 395.811 139.080   4
 -10  14   6 587.572 166.873   1
  -6 -14  10 331.042 125.112   4
  -6 -10  14 375.388 154.068   4
  -6 -14 -10 496.194 125.288   2
  -8 -10 -14 588.578 145.551   2
 -14   8 -10 804.621 197.063   1
 -14  10  -8 543.993 162.361   1
 -10   8 -14 440.677 141.100   2
 -10   8 -14 553.680 147.450   1
   8 -14 -10 448.611 168.123   3
  -8  10 -14 614.340 168.153   2
   8 -10 -14 335.057 164.108   3
 -10  14   8 473.041 156.584   1
  10  -8 -14 532.536 173.229   3
 -14 -10   8 668.558 167.732   4
 -14  -8  10 571.692 159.493   4
 -10 -14   8 406.479 125.596   4
  -8 -14  10 199.508 143.939   4
   8 -10 -14 326.360 107.506   2
   0 -12 -14-63.5762 90.7811   2
 -14   0  12 55.8281 88.8809   1
   0 -14  12 34.3076 47.0383   3
 -12  14   0 59.7763 101.662   1
  12 -14   0-85.4544 113.110   3
 -12   0 -14-100.803 100.646   1
  14 -12   0-103.146 100.152   3
 -14  12   0-80.5307 127.829   1
   0  12 -14 222.502 124.812   2
 -14   0 -12-107.891 114.117   1
 -14   0  12 14.0987 66.0516   4
 -12   0  14 57.6184 90.4009   4
   0 -14  12 119.474 89.2922   4
   0 -12  14 113.605 110.547   4
   0 -14 -12 62.9916 79.6625   2
   2 -12 -14 1448.17 239.376   2
  -2 -12 -14 1054.50 197.628   2
  -2 -14  12 1027.56 175.873   3
 -14  12  -2 866.253 217.007   1
 -14   2  12 1015.34 243.587   1
 -12  -2 -14 924.721 218.219   1
  12 -14   2 959.121 194.825   3
   2 -14 -12 1324.06 362.605   3
  12 -14  -2 1055.54 233.885   3
  14 -12  -2 1083.26 228.152   3
 -12   2 -14 1127.09 222.573   1
   2  12 -14 1297.06 255.268   2
  -2  12 -14 1280.50 257.411   2
 -14  -2 -12 1405.55 268.389   1
 -14  12   2 1126.67 258.587   1
 -12  14   2 1030.54 236.387   1
 -14   2 -12 1021.33 221.471   1
 -14   2  12 316.383 118.446   4
 -14  -2  12 830.013 187.219   4
 -12  -2  14 670.190 186.739   4
  -2 -14  12 649.781 164.367   4
  -2 -12  14 846.137 197.199   4
   2 -14 -12 1107.58 207.010   2
   2 -12  14 1651.04 292.314   4
   2 -14  12 1687.53 277.996   4
  -2 -14 -12 1046.93 194.903   2
 -14  12   4 296.862 143.340   1
  -4 -12 -14 334.084 123.017   2
 -12  14   4-34.6520 105.180   1
 -12  -4 -14 88.5723 82.9954   1
 -14  -4 -12 120.964 87.7928   1
   4 -14 -12 221.531 113.026   3
  12 -14  -4 141.463 118.400   3
  14 -12  -4 188.228 110.010   3
  -4  12 -14 325.452 166.970   2
 -12   4 -14 112.034 94.9001   1
 -14   4  12 289.469 154.248   1
 -14   4 -12 161.624 91.6148   1
 -14 -12   4 124.845 76.5054   4
 -14  -4  12 172.947 118.041   4
 -12  -4  14 105.551 77.4893   4
 -14  12  -4 73.2853 80.8547   1
   4 -14 -12 342.578 128.123   2
  -4 -14  12 150.808 118.841   4
  -4 -12  14 200.259 134.963   4
   4 -12  14 500.509 180.607   4
   4 -14  12 405.938 167.299   4
  -4 -14 -12 258.471 103.600   2
   4 -12 -14 279.689 127.733   2
   1   1 -15 4141.33 392.191   2
  -1   1 -15 4084.75 408.726   2
  -1 -15   1 4198.25 377.555   3
  -1 -15  -1 3791.84 379.791   3
   1 -15   1 4212.33 383.639   3
   1 -15  -1 3994.60 392.982   3
 -15  -1  -1 3904.32 477.182   1
 -15   1  -1 3599.75 458.159   1
 -15  -1   1 3537.04 461.765   1
 -15   1   1 4415.49 513.503   1
 -15  -1  -1 3489.22 303.293   4
 -15   1   1 4342.12 341.939   4
 -15  -1   1 3976.76 323.531   4
  -1  -1  15 3889.38 338.680   4
   1  -1  15 3798.96 357.286   4
   1  -1 -15 4222.43 380.029   2
  -1  -1 -15 4078.32 382.243   2
 -15  -3   1 672.620 216.085   1
   1  -3 -15 884.335 187.746   2
  -1  -3 -15 881.544 191.259   2
   3  -1 -15 639.749 150.959   2
  -3 -15   1 735.459 176.939   3
  -1 -15   3 741.542 170.977   3
 -15   3  -1 552.010 195.695   1
  -3  -1 -15 667.806 165.417   2
  -3 -15  -1 1011.46 203.819   3
   3   1 -15 981.128 186.216   2
   1 -15   3 730.281 168.801   3
  -3   1 -15 470.943 151.769   2
  -1 -15  -3 535.839 155.133   3
   1   3 -15 620.638 153.828   2
   3 -15   1 738.998 166.771   3
  -1   3 -15 658.590 182.989   2
   1 -15  -3 951.636 217.467   3
   3 -15  -1 905.584 214.662   3
 -15   3   1 895.192 247.149   1
 -15  -1   3 923.851 254.071   1
 -15  -3  -1 657.927 137.254   4
 -15   1   3 860.899 164.876   4
 -15  -3   1 771.159 144.542   4
 -15  -1   3 612.761 141.294   4
 -15  -1  -3 717.150 208.182   1
 -15   1   3 797.797 242.554   1
 -15  -3  -1 743.995 224.278   1
  -3  -1  15 494.407 124.456   4
  -1  -3  15 564.758 148.723   4
   1  -3  15 418.259 139.928   4
   3  -1  15 393.683 134.170   4
 -15   1  -3 543.020 193.992   1
 -15  -3  -3 7711.15 653.275   1
   3   3 -15 7853.03 559.152   2
  -3 -15   3 9002.27 569.790   3
  -3   3 -15 7528.53 592.281   2
  -3 -15  -3 7773.14 579.185   3
   3 -15   3 8022.12 523.836   3
   3 -15  -3 7726.29 617.943   3
 -15   3  -3 7236.55 640.073   1
 -15  -3   3 6817.46 663.369   1
 -15   3   3 8596.61 489.234   4
 -15  -3   3 7905.62 456.358   4
 -15   3   3 9484.16 743.670   1
  -3  -3  15 7930.20 530.900   4
   3  -3 -15 7975.41 503.687   2
   3  -3  15 5908.56 490.320   4
  -3  -3 -15 7673.15 516.744   2
 -15   1   5-137.961 145.252   1
   1  -5 -15-101.252 104.227   2
  -5 -15   1 257.442 139.758   3
  -1  -5 -15-56.9846 102.607   2
  -1 -15   5 155.195 105.128   3
   5  -1 -15 112.585 84.2890   2
  -5 -15  -1 33.2079 71.2682   3
   1 -15   5 124.165 104.349   3
   5   1 -15 48.0649 60.4712   2
  -5  -1 -15 66.7595 90.3950   2
  -5   1 -15-9.11181 99.7625   2
  -1 -15  -5-64.9735 115.389   3
   5 -15   1 212.765 125.426   3
   1   5 -15 220.805 123.443   2
   1 -15  -5 148.424 133.291   3
   5 -15  -1 36.4415 109.151   3
 -15   5  -1 3.16271 108.414   1
  -1   5 -15-85.9727 121.192   2
  15  -5  -1 103.095 70.7262   3
 -15  -1  -5-66.6993 115.847   1
 -15   5   1 55.7535 119.600   1
 -15   1  -5 79.6234 93.2811   1
 -15  -5  -1 87.8670 70.9092   4
 -15   1   5 9.81069 65.6132   4
 -15  -5   1 79.8667 60.1443   4
 -15  -1   5 14.9150 66.2052   4
  -5  -1  15 3.86031 52.6845   4
  -1 -15   5 70.4445 56.3195   4
  -1  -5  15-114.873 115.553   4
   1  -5  15-53.8453 83.8668   4
   1 -15   5 123.537 89.2566   4
 -15  -1   5 187.608 118.540   1
  -5 -15   3 2162.91 298.604   3
  -3 -15   5 2704.70 310.385   3
  -5 -15  -3 2350.08 326.412   3
   3   5 -15 2561.26 348.390   2
 -15   5   3 2521.36 383.930   1
  -5   3 -15 2387.15 345.525   2
   3 -15   5 2709.33 298.952   3
 -15   5  -3 2013.80 354.425   1
  -3 -15  -5 2276.69 330.660   3
   5 -15   3 2616.65 306.418   3
  -3   5 -15 2835.76 371.239   2
   5 -15  -3 2420.87 364.682   3
   3 -15  -5 2098.91 353.440   3
 -15  -3   5 2495.16 388.238   1
 -15  -5  -3 1498.34 210.197   4
 -15   3   5 2648.03 277.441   4
 -15  -5   3 2452.90 261.985   4
 -15  -3   5 2122.98 252.669   4
  -5  -3  15 2813.82 321.732   4
  -3 -15   5 2332.77 256.389   4
   3  -5 -15 2610.57 296.894   2
 -15   3  -5 2047.42 324.943   1
   5  -3 -15 2726.52 292.692   2
 -15   3   5 2892.26 405.140   1
  -3  -5 -15 1842.80 254.971   2
   3  -5  15 2090.73 301.661   4
   3 -15   5 2447.64 313.471   4
  -5  -3 -15 2368.79 302.846   2
  -3  -5  15 2135.87 290.093   4
 -15  -5  -3 2257.48 342.158   1
 -15  -3  -5 2425.48 357.549   1
   5   3 -15 2527.12 296.491   2
 -15  -5  -5 836.289 214.543   1
   5  -5 -15 899.002 179.738   2
  -5 -15   5 893.536 199.786   3
  -5  -5 -15 594.565 153.187   2
  -5 -15  -5 568.246 160.160   3
   5 -15   5 986.044 186.901   3
   5   5 -15 577.742 154.087   2
  -5   5 -15 683.202 195.583   2
   5 -15  -5 710.903 214.013   3
 -15   5   5 846.667 230.545   1
 -15   5   5 557.031 157.952   4
 -15  -5   5 789.127 155.698   4
 -15   5  -5 312.959 129.027   1
  -5 -15   5 729.409 152.464   4
  -5  -5  15 714.065 192.049   4
  -7   1 -15 4950.50 480.086   2
  -7 -15   1 4377.57 433.491   3
  -7 -15  -1 4074.49 408.214   3
  -1 -15   7 5664.61 422.088   3
   1 -15   7 5343.44 405.475   3
  -1 -15  -7 5410.53 563.186   3
   1   7 -15 5797.48 541.884   2
   7 -15   1 4859.60 463.009   3
  -1   7 -15 5429.90 517.704   2
   1 -15  -7 5101.00 572.975   3
   7 -15  -1 4755.99 506.762   3
 -15   7  -1 4310.92 510.179   1
  15  -7  -1 5596.81 412.064   3
 -15   7   1 5547.43 580.762   1
   1 -15  -7 4985.28 376.568   2
  -1 -15  -7 5008.12 369.979   2
  -7   1 -15 4907.21 449.668   1
 -15  -7  -1 4347.88 353.574   4
 -15  -7   1 4946.50 383.857   4
 -15   1   7 5773.39 415.532   4
 -15  -1   7 5472.81 400.399   4
  -7  -1  15 5828.44 416.549   4
   1  -7 -15 5553.74 443.583   2
  -1  -7 -15 4821.92 414.680   2
  -1 -15   7 4759.81 428.413   4
   7  -1 -15 5587.05 396.071   2
  -1  -7  15 4479.57 456.806   4
 -15  -1   7 5558.02 548.960   1
   1  -7  15 5365.20 516.284   4
   1 -15   7 5347.76 479.217   4
   7   1 -15 5465.43 391.246   2
 -15  -1  -7 4630.55 481.474   1
  -7  -1 -15 4867.06 460.830   2
 -15   1   7 5628.04 559.909   1
 -15   1  -7 4529.72 471.001   1
  -7 -15   3 2108.97 311.549   3
  -3 -15   7 2046.27 270.211   3
 -15   7   3 1708.97 319.553   1
  -7 -15  -3 1506.59 238.946   3
   3 -15   7 2217.64 269.167   3
 -15  -3  -7 1868.15 306.097   1
  -3 -15  -7 1954.97 311.900   3
 -15   7  -3 1444.20 298.243   1
  -3   7 -15 2207.51 329.875   2
  15  -7  -3 2014.28 264.238   3
   7 -15   3 1689.68 247.627   3
  -7   3 -15 1886.59 300.068   2
   3   7 -15 2030.92 328.493   2
   3 -15  -7 1702.76 339.600   3
   7 -15  -3 1924.02 336.852   3
 -15  -7  -3 1638.13 214.759   4
  -3 -15  -7 1937.93 235.368   2
 -15   3   7 1965.92 249.356   4
  -7   3 -15 2128.34 289.309   1
 -15  -7   3 2005.33 251.896   4
 -15  -3   7 1924.40 248.698   4
  -7  -3  15 1394.68 251.965   4
   3  -7 -15 2172.33 279.958   2
   7  -3 -15 2281.48 253.472   2
  -3 -15   7 1767.26 244.406   4
  -3  -7 -15 1827.99 259.391   2
   3  -7  15 1884.35 296.189   4
  -7  -3 -15 1968.80 289.108   2
   3 -15   7 2031.39 304.691   4
  -3  -7  15 1539.82 253.279   4
 -15   3   7 2312.48 352.918   1
 -15   3  -7 1842.38 300.430   1
   5  -7 -15 116.184 86.5286   2
   7  -5 -15 154.359 85.2916   2
  -7 -15   5-26.5723 105.158   3
  -5 -15   7 11.6241 91.6395   3
  -5  -7 -15 28.4207 87.9050   2
  -7   5 -15 98.3628 104.996   1
  -7  -5 -15-79.9542 96.7838   2
   5 -15   7 172.120 99.2126   3
   7 -15   5 28.9494 52.7785   3
 -15   7   5 41.7206 90.6713   1
   5   7 -15-6.89536 81.3333   2
  -7   5 -15-60.4782 107.443   2
   5 -15  -7-110.341 147.789   3
   7 -15  -5-20.4320 96.1376   3
  -5   7 -15 73.1756 102.745   2
   5  -7 -15-24.1424 98.6096   3
  15  -7  -5 135.978 90.6732   3
 -15   5  -7 9.84506 102.147   1
 -15   5   7 20.5230 59.7763   4
 -15  -7   5 57.0830 76.1059   4
 -15  -5   7 171.035 103.376   4
 -15  -5  -7-44.8084 97.7135   1
  -5 -15  -7 126.162 71.5158   2
 -15   7  -5-132.495 148.412   1
 -15   5   7 175.691 131.685   1
  -7  -5  15 148.402 119.172   4
  -5 -15   7-52.4227 78.3862   4
  -5  -7  15-114.567 135.133   4
 -15   7  -7 6810.77 572.561   1
   7 -15   7 7283.19 463.524   3
  -7   7 -15 7195.22 571.445   2
   7 -15  -7 7829.70 697.919   3
   7  -7 -15 5873.44 538.768   3
  15  -7  -7 7784.64 560.859   3
  -7   7 -15 6555.35 475.673   1
 -15  -7   7 6651.39 471.362   4
   7  -7 -15 7186.76 477.964   2
  -7  -7  15 6676.08 589.015   4
  -7  -7 -15 6398.04 484.023   2
 -15   7   7 7444.56 613.036   1
  -7 -15   7 6105.03 494.713   3
 -15   1  -9 365.306 149.160   1
   1  -9 -15 444.060 150.772   2
  -1  -9 -15 381.634 144.842   2
  -9 -15   1 243.795 103.675   3
  -9 -15  -1 343.264 110.498   3
  -1 -15   9 264.570 105.382   3
   1 -15   9 381.897 119.348   3
  -9  -1 -15 318.901 141.010   1
  -9   1 -15 425.762 150.711   1
  -9  -1 -15 132.130 92.6374   2
 -15   9  -1 248.056 134.217   1
  -9   1 -15 273.835 133.630   2
  -1 -15  -9 600.648 216.727   3
   9 -15   1 401.314 149.753   3
   1 -15  -9 487.834 214.245   3
   9 -15  -1 249.705 100.520   3
   1   9 -15 533.717 179.563   2
  -1   9 -15 383.190 155.162   2
  15  -9  -1 160.907 71.7715   3
 -15   9   1 475.557 196.633   1
 -15  -1   9 517.485 183.850   1
 -15  -9  -1 338.308 104.277   4
 -15  -9   1 383.230 121.614   4
 -15   1   9 494.820 142.179   4
 -15  -1   9 338.927 119.209   4
  -9  -1  15 289.247 119.455   4
   1 -15  -9 361.011 119.546   2
  -1 -15  -9 471.398 142.277   2
  -1 -15   9 30.5986 76.2396   4
  -1  -9  15 76.8837 86.2094   4
   1 -15   9 384.331 165.781   4
   1  -9  15 385.671 158.501   4
 -15  -1  -9 655.203 201.260   1
 -15   1   9 406.895 155.430   1
 -15   9  -3 501.925 194.121   1
   3  -9 -15 281.959 120.260   2
  -3  -9 -15 452.226 143.176   2
  -9 -15   3 241.591 102.809   3
  -3 -15   9 298.359 117.626   3
 -15   3  -9 298.296 144.676   1
 -15   3   9 368.170 147.959   1
   3 -15   9 211.808 97.7635   3
  -9  -3 -15 335.153 140.059   2
  -9   3 -15 258.777 125.682   1
  -9   3 -15 330.371 140.306   2
   9 -15   3 5.34225 89.4254   3
   3 -15  -9 339.996 189.962   3
   9 -15  -3 165.247 89.6639   3
   3   9 -15 193.002 97.9241   2
  -3   9 -15 354.080 149.983   2
  15  -9  -3 325.728 128.342   3
 -15   3   9 212.538 101.266   4
 -15  -9   3 63.2153 78.5833   4
 -15  -3  -9 264.200 134.725   1
 -15  -3   9 173.166 101.648   4
   3 -15  -9 331.457 118.289   2
  -9  -3  15 228.620 111.987   4
  -3 -15  -9 241.809 100.016   2
  -3 -15   9 250.922 113.715   4
  -3  -9  15-37.7661 121.336   4
 -15   9   3 344.693 156.583   1
   3  -9  15 525.948 184.260   4
   3 -15   9 492.984 168.003   4
   5  -9 -15 485.978 128.667   2
  -9 -15   5 463.314 134.927   3
  -5  -9 -15 725.930 171.975   2
  -5 -15   9 509.612 145.754   3
 -15   5  -9 682.922 201.518   1
   5 -15   9 583.289 130.163   3
 -15   9   5 440.353 156.507   1
  -9  -5 -15 312.407 122.204   2
 -15   5   9 521.070 180.254   1
  -9   5 -15 483.911 158.120   1
   9 -15   5 447.735 121.345   3
  -9   5 -15 395.197 135.448   2
   5 -15  -9 378.856 159.100   3
   9 -15  -5 558.914 199.523   3
  -5   9 -15 491.740 163.507   2
   5  -9 -15 667.454 226.396   3
  15  -9  -5 594.946 168.206   3
 -15  -5  -9 622.981 187.289   1
 -15   5   9 341.811 124.688   4
 -15  -9   5 518.759 149.924   4
 -15  -5   9 800.562 175.011   4
 -15   9  -5 383.795 152.332   1
  -5 -15  -9 497.693 132.346   2
  -9  -5  15 796.332 187.188   4
  -5 -15   9 175.113 109.233   4
  -5  -9  15 478.648 148.387   4
   7  -9 -15 437.083 132.678   2
 -15   7   9 282.567 133.172   1
  -7  -9 -15 473.888 147.196   2
  -9  -7 -15 410.418 130.945   2
 -15   7  -9 627.720 193.399   1
  -9   7 -15 322.235 122.421   1
  -9   7 -15 425.285 145.942   2
   7 -15  -9 586.757 206.150   3
   9 -15  -7 544.108 207.155   3
  -7   9 -15 490.464 157.470   2
   7  -9 -15 388.336 173.973   3
  15  -9  -7 422.440 159.729   3
  15  -7  -9 835.789 201.674   3
 -15   9  -7 486.396 156.510   1
 -15   9   7 359.002 136.927   1
 -15  -9   7 602.421 168.423   4
 -15  -7   9 362.382 133.702   4
  -7 -15  -9 305.363 98.7188   2
  -9 -15   7 314.413 112.064   4
  -9  -7  15 556.312 198.929   4
  -7 -15   9 109.945 110.951   4
  -7  -9  15 247.127 130.367   4
   1 -11 -15 791.683 178.732   2
  -1 -11 -15 602.546 159.511   2
 -11 -15   1 676.695 154.564   3
  -1 -15  11 487.814 130.145   3
   1 -15  11 599.738 137.293   3
 -15  11  -1 729.092 207.611   1
 -11  -1 -15 637.161 172.633   1
 -11  -1 -15 447.141 141.747   2
 -11   1 -15 655.828 175.982   2
 -11   1 -15 625.021 167.696   1
 -15   1  11 613.876 200.398   1
  11 -15   1 569.643 168.162   3
   1 -15 -11 407.280 222.566   3
  11 -15  -1 531.171 156.302   3
  15 -11  -1 460.654 139.569   3
   1  11 -15 868.715 210.107   2
  -1  11 -15 897.083 218.047   2
 -15  11   1 505.067 173.163   1
 -15  -1 -11 834.435 205.440   1
 -15   1  11 480.410 136.964   4
 -15  -1  11 518.402 142.638   4
 -15   1 -11 558.967 175.099   1
 -11  -1  15 363.983 128.627   4
   1 -15 -11 738.808 172.532   2
  -1 -15 -11 677.795 163.903   2
  -1 -15  11 374.859 137.666   4
  -1 -11  15 563.522 167.993   4
   1 -15  11 622.697 182.083   4
   1 -11  15 556.099 183.497   4
 -11   3 -15 4327.83 429.237   2
 -15  11  -3 4403.55 501.918   1
   3  11 -15 5232.72 505.824   2
   3 -15 -11 5027.70 682.703   3
 -15   3  11 5090.72 527.661   1
  11 -15  -3 4352.30 502.011   3
  -3  11 -15 5047.08 483.536   2
  15 -11  -3 4526.93 451.348   3
 -11  -3 -15 4972.31 486.087   1
 -15  11   3 4993.48 528.677   1
   3 -15 -11 5646.73 437.050   2
 -15   3  11 1260.34 234.657   4
  -3 -15 -11 4791.38 404.833   2
 -15 -11   3 2629.75 312.504   4
 -15  -3  11 3823.29 381.141   4
 -11   3 -15 5269.94 461.474   1
 -11  -3  15 3696.38 394.353   4
   3 -11 -15 5840.15 479.647   2
  -3 -11 -15 4796.21 416.411   2
 -15  -3 -11 5125.25 503.459   1
  -3 -15  11 4909.12 483.946   4
  -3 -11  15 5467.76 526.478   4
 -15   3 -11 5317.17 484.502   1
   3 -11  15 6442.78 566.391   4
   3 -15  11 5677.45 512.438   4
  -3 -15  11 5017.65 396.818   3
 -11   5 -15 1311.22 234.197   2
   0 -16   0 35062.9 1164.19   3
 -16   0   0 33168.7 1493.67   1
 -16   0   0 32547.2 993.030   4
 -16  -2   0 98.4571 91.5886   1
   0  -2 -16 95.0699 108.733   2
 -16   2   0-130.614 147.852   1
   2   0 -16 29.7333 96.4267   2
  -2 -16   0-1.44806 74.3059   3
   0 -16   2 16.6339 71.1025   3
  -2   0 -16 14.5478 91.4778   2
   0   2 -16-163.170 143.712   2
   0 -16  -2-204.928 119.053   3
   2 -16   0-12.0068 94.6962   3
 -16   0   2-116.414 127.385   1
 -16  -2   0-11.6072 60.4518   4
 -16   0   2-22.8094 61.9570   4
   0  -2  16 57.9995 69.7854   4
 -16   0  -2 147.861 131.319   1
 -16   2  -2 867.542 247.578   1
 -16  -2   2 1139.41 280.437   1
   2  -2 -16 1314.03 235.814   2
  -2 -16   2 870.901 189.684   3
  -2  -2 -16 1054.71 216.108   2
   2   2 -16 960.895 214.179   2
  -2 -16  -2 1031.95 219.579   3
   2 -16   2 1029.40 200.132   3
  -2   2 -16 998.068 233.175   2
   2 -16  -2 726.169 176.924   3
 -16   2   2 926.333 279.561   1
 -16   2   2 745.229 184.166   4
 -16  -2   2 1095.21 181.156   4
 -16  -2  -2 1177.00 267.402   1
  -2  -2  16 1226.90 205.501   4
   2  -2  16 673.576 154.624   4
   0   4 -16 14355.5 854.083   2
 -16   0  -4 12707.5 834.519   1
  -4 -16   0 14009.3 777.785   3
   0 -16   4 15071.9 729.214   3
 -16  -4   0 14574.9 986.188   1
   0 -16  -4 14067.0 814.343   3
   4 -16   0 15235.9 826.090   3
 -16   4   0 14004.8 1004.81   1
 -16   0   4 14815.7 983.958   1
 -16  -4   0 13121.6 611.760   4
 -16   0   4 15313.0 674.897   4
   0  -4 -16 13329.1 712.608   2
   4   0 -16 13916.1 701.917   2
  -4   0 -16 12980.3 789.541   2
 -16   4  -2 1251.35 304.355   1
   2  -4 -16 940.377 186.602   2
  -4 -16   2 1052.96 219.187   3
  -2 -16   4 1018.68 204.208   3
   4  -2 -16 908.198 175.590   2
  -2  -4 -16 605.391 155.174   2
  -4 -16  -2 807.333 192.677   3
  -4  -2 -16 742.932 191.430   2
   2 -16   4 1023.03 202.699   3
   4   2 -16 771.992 179.014   2
  -2 -16  -4 894.571 208.746   3
  -4   2 -16 566.646 180.958   2
   2   4 -16 693.038 188.006   2
   4 -16   2 1012.98 206.780   3
  -2   4 -16 823.320 208.889   2
   2 -16  -4 822.422 229.452   3
   4 -16  -2 942.861 248.966   3
 -16  -2   4 988.862 255.259   1
 -16  -2  -4 724.427 202.706   1
 -16  -4  -2 742.673 205.521   1
 -16  -4  -2 672.206 150.109   4
 -16   4   2 1252.71 314.300   1
 -16   2   4 1088.09 192.127   4
 -16  -4   2 1076.01 179.777   4
 -16  -2   4 928.838 168.714   4
 -16   2  -4 605.740 185.465   1
  -4  -2  16 968.694 186.100   4
 -16   2   4 1721.69 368.281   1
  -2  -4  16 723.954 165.478   4
   2  -4  16 1032.12 243.310   4
   4  -2  16 651.123 178.847   4
   4   4 -16 27671.4 1107.51   2
  -4 -16   4 29388.9 1060.89   3
  -4   4 -16 28676.2 1223.57   2
  -4 -16  -4 28273.5 1154.85   3
   4 -16   4 28226.9 1008.89   3
 -16   4  -4 25972.9 1264.73   1
   4 -16  -4 28945.6 1276.28   3
 -16   4   4 28579.4 976.148   4
 -16  -4   4 28594.6 930.213   4
  -4  -4  16 28064.1 1120.08   4
   4  -4 -16 27814.6 990.923   2
  -4  -4 -16 26278.0 1042.68   2
 -16  -4  -4 26807.3 1223.17   1
 -16   0   6-66.4717 93.9708   1
   0  -6 -16-19.8500 91.6747   2
  -6 -16   0 21.4151 70.1409   3
   0 -16   6-4.92235 68.0816   3
   6   0 -16-86.8501 77.6664   2
  -6   0 -16-24.0255 97.0557   2
   0 -16  -6-121.964 148.296   3
   6 -16   0 87.7591 124.213   3
   0   6 -16-0.33839 95.1689   2
 -16   6   0-141.309 152.021   1
 -16   0  -6-49.4129 92.7766   1
 -16  -6   0 77.6160 65.2360   4
 -16   0   6 23.0433 67.4992   4
   0 -16   6-39.2070 50.5729   4
   0  -6  16-60.8058 130.085   4
 -16   6  -2 579.467 222.737   1
 -16   2   6 569.898 220.512   1
   2  -6 -16 606.905 163.321   2
  -6 -16   2 532.303 163.406   3
  -2 -16   6 496.773 141.837   3
 -16  -2  -6 587.018 183.656   1
  -2  -6 -16 506.468 150.876   2
   6  -2 -16 645.969 150.462   2
  -6 -16  -2 463.334 153.964   3
   2 -16   6 711.025 179.244   3
   6   2 -16 604.248 150.910   2
  -6  -2 -16 473.846 155.549   2
  -6   2 -16 692.654 194.189   2
  -2 -16  -6 236.395 106.182   3
   6 -16   2 403.329 112.528   3
   2   6 -16 525.456 165.865   2
   2 -16  -6 682.436 225.385   3
   6 -16  -2 566.463 185.132   3
  -2   6 -16 504.481 167.773   2
  16  -6  -2 549.367 138.679   3
 -16   2  -6 561.396 178.611   1
 -16  -6  -2 419.226 126.295   4
 -16   6   2 535.937 220.740   1
 -16   2   6 639.268 153.046   4
 -16  -6   2 594.172 152.908   4
 -16  -2   6 507.574 134.464   4
 -16  -2   6 442.363 172.014   1
  -6  -2  16 255.576 131.023   4
  -2 -16   6 365.253 106.103   4
  -2  -6  16 219.249 84.1326   4
   2  -6  16 423.207 163.521   4
   2 -16   6 630.083 178.105   4
 -16   6   4 590.979 199.683   1
 -16  -4  -6 586.169 194.431   1
   4  -6 -16 747.987 172.406   2
   6  -4 -16 483.230 134.208   2
  -6 -16   4 612.471 172.779   3
  -4 -16   6 1037.81 202.903   3
  -4  -6 -16 527.192 152.636   2
 -16   4   6 624.705 215.973   1
  -6 -16  -4 462.616 140.303   3
  -6  -4 -16 291.587 88.5844   2
   4 -16   6 902.635 176.936   3
   6   4 -16 746.632 177.495   2
  -4 -16  -6 814.444 205.501   3
   6 -16   4 777.500 167.792   3
   4   6 -16 450.753 147.338   2
  -6   4 -16 694.438 191.668   2
   4 -16  -6 696.266 221.672   3
   6 -16  -4 556.862 187.184   3
  -4   6 -16 754.414 200.595   2
  16  -6  -4 718.450 166.284   3
 -16   4  -6 546.104 179.496   1
 -16   4   6 563.551 160.108   4
 -16  -6   4 696.220 152.444   4
 -16  -4   6 791.696 159.295   4
  -6  -4  16 759.083 204.101   4
  -4  -6  16 361.660 165.174   4
 -16   6  -4 432.248 127.732   1
   4  -6  16 609.917 185.900   4
   4 -16   6 650.187 164.279   4
  -6 -16   6 966.976 203.916   3
  -6  -6 -16 1177.12 219.158   2
 -16   6   6 1171.10 262.528   1
   6 -16   6 1240.44 209.653   3
  -6   6 -16 1292.93 258.750   2
   6 -16  -6 1366.33 301.733   3
 -16   6  -6 1374.21 272.868   1
   6  -6 -16 1479.59 227.413   2
 -16  -6   6 1363.35 210.384   4
  -6  -6  16 1684.62 302.897   4
  -8 -16   0 17765.1 878.827   3
   0 -16   8 23378.9 861.633   3
   0   8 -16 24848.1 1114.28   2
   0 -16  -8 23861.8 1249.65   3
   8 -16   0 21783.2 1023.80   3
 -16   8   0 20217.9 1154.23   1
 -16  -8   0 18424.8 794.178   4
 -16   0   8 21688.0 866.639   4
   0  -8 -16 25023.0 978.182   2
 -16   0   8 23705.1 1228.20   1
   0 -16   8 19445.3 895.922   4
   0  -8  16 20093.4 980.541   4
 -16   0  -8 22083.3 1033.83   1
  -8   0 -16 19657.6 981.145   2
  -8   2 -16 2416.60 346.609   2
  -8 -16   2 2102.40 307.065   3
  -2 -16   8 2885.72 312.145   3
  -8 -16  -2 2043.72 288.846   3
   2 -16   8 2748.30 296.555   3
   2   8 -16 2736.12 375.834   2
  -2 -16  -8 2573.97 381.768   3
   8 -16   2 1929.45 269.771   3
  -2   8 -16 3063.72 389.113   2
   2 -16  -8 2565.71 437.092   3
   8 -16  -2 2640.05 390.326   3
 -16   8  -2 2418.39 387.144   1
  16  -8  -2 2131.72 287.094   3
 -16   8   2 2593.50 414.002   1
  -2 -16  -8 2355.03 272.954   2
  -8   2 -16 2957.22 346.334   1
 -16  -8  -2 1658.10 231.487   4
 -16   2   8 2434.64 293.554   4
 -16  -8   2 2436.94 293.535   4
 -16  -2   8 2437.72 286.900   4
  -8  -2  16 2139.60 286.709   4
   2  -8 -16 3255.88 355.226   2
  -2  -8 -16 2716.26 320.389   2
  -2 -16   8 1893.82 270.907   4
 -16  -2  -8 2782.88 376.265   1
   2  -8  16 3084.37 398.265   4
   2 -16   8 2686.10 360.582   4
  -8  -2 -16 2109.85 312.579   2
 -16   2   8 2414.01 390.259   1
 -16   2  -8 2412.23 342.502   1
  -2  -8  16 2077.42 305.024   4
  -8 -16   4 7238.13 563.617   3
  -4 -16   8 8958.33 558.837   3
   4 -16   8 8280.85 502.093   3
  -8   4 -16 8120.55 624.303   2
   4   8 -16 7894.76 642.440   2
   8 -16   4 6977.44 483.640   3
 -16   8  -4 7597.42 650.265   1
  -4   8 -16 9036.74 657.763   2
   4 -16  -8 8286.21 772.432   3
   8 -16  -4 8282.09 721.036   3
  16  -8  -4 7594.42 549.599   3
 -16   4   8 6556.03 480.244   4
  -8   4 -16 8481.67 569.398   1
 -16  -8   4 7879.50 518.994   4
 -16  -4   8 7688.24 513.846   4
 -16   8   4 9342.53 743.568   1
  -8  -4  16 9743.38 641.366   4
   4  -8 -16 9231.04 577.902   2
  -4 -16   8 6946.63 544.580   4
  -4  -8 -16 8438.06 565.553   2
  -4  -8  16 8188.76 674.447   4
 -16  -4  -8 7081.11 607.660   1
  -8  -4 -16 7131.73 563.592   2
   4  -8  16 7759.58 589.120   4
   4 -16   8 6938.68 530.236   4
 -16   4  -8 8069.78 630.041   1
 -16   4   8 8714.38 715.752   1
  -8   6 -16 2124.24 317.517   2
  -6   8 -16 1931.13 303.751   2
  -8 -16   6 1566.75 260.345   3
 -16   8   6 1667.96 302.966   1
   6  -8 -16 1831.90 332.366   3
  16  -8  -6 2158.51 314.612   3
   6 -16  -8 1835.20 360.108   3
   8 -16  -6 1717.06 333.550   3
  -8   6 -16 2161.03 281.021   1
 -16  -8   6 1777.06 247.807   4
 -16   6   8 2002.78 333.239   1
   6  -8 -16 2091.06 272.821   2
 -16   8  -6 1794.58 300.580   1
  -6  -8 -16 1790.41 266.190   2
  -8  -6 -16 1749.18 269.541   2
 -16  -6   8 1604.92 233.383   4
  -8  -6  16 942.928 242.722   4
  -6 -16   8 863.284 196.395   4
  -6  -8  16 1648.73 328.042   4
 -16   6  -8 2457.76 351.860   1
  -6 -16   8 1959.93 273.671   3
   0 -10 -16 8.40750 85.2472   2
 -10 -16   0 33.7640 53.7005   3
   0 -16  10 2.16946 50.5517   3
 -10   0 -16-80.0842 112.252   1
 -10   0 -16-18.5662 71.7501   2
 -16  10   0-160.687 124.670   1
  10 -16   0 108.560 110.521   3
   0  10 -16-20.0587 71.7952   2
 -16   0  10-80.7746 78.0291   1
 -16   0  10-75.6566 98.3720   4
   0 -16 -10 0.63822 60.2523   2
 -16   0 -10-59.5775 106.510   1
   0 -16  10 18.2073 62.0849   4
   0 -10  16 180.138 120.648   4
 -16  10  -2 720.680 203.649   1
 -10 -16   2 595.416 156.867   3
  -2 -16  10 860.257 174.874   3
   2 -16  10 827.892 167.006   3
 -10  -2 -16 677.259 188.755   2
 -10   2 -16 711.508 180.685   2
  10 -16   2 542.196 143.532   3
   2 -16 -10 765.295 266.141   3
  10 -16  -2 551.827 178.709   3
   2  10 -16 756.161 196.201   2
 -16  -2 -10 863.918 216.975   1
 -16   2  10 267.404 126.415   4
 -16 -10   2 567.788 153.965   4
 -16  -2  10 328.734 127.782   4
 -16   2  10 634.409 208.827   1
  -2 -16 -10 841.453 177.153   2
 -10  -2  16 319.813 133.847   4
  -2 -16  10 833.282 194.298   4
   2 -16  10 443.197 136.696   4
  -1 -17   1 6267.41 492.506   3
  -1 -17  -1 5858.74 477.844   3
   1 -17   1 5901.20 475.132   3
   1 -17  -1 5787.36 492.025   3
 -17  -1  -1 6070.05 618.659   1
 -17   1  -1 6218.04 653.365   1
 -17  -1   1 5673.23 637.848   1
 -17   1   1 5762.60 658.582   1
 -17   1   1 5261.78 433.766   4
 -17  -1   1 5276.20 420.623   4
   1  -1 -17 6252.53 516.638   2
  -1  -1 -17 6726.01 552.133   2
   1   1 -17 6330.29 544.605   2
  -1   1 -17 6510.38 562.258   2
   1   3 -17 11189.7 746.713   2
  -1   3 -17 11130.5 763.593   2
 -17  -1  -3 10159.1 762.355   1
  -3 -17   1 11784.3 688.236   3
 -17  -3  -1 10409.5 809.391   1
  -1 -17   3 11366.8 648.524   3
  -3 -17  -1 11710.0 699.310   3
   1 -17   3 12067.8 673.722   3
 -17   1  -3 10461.9 794.136   1
  -1 -17  -3 10740.9 678.783   3
   3 -17   1 11110.1 666.908   3
   1 -17  -3 10463.5 691.607   3
 -17  -3   1 10369.8 856.546   1
   3 -17  -1 10966.9 697.263   3
 -17   3  -1 12060.0 942.962   1
 -17  -1   3 10302.3 883.797   1
 -17   3   1 11031.5 940.098   1
 -17   1   3 11071.4 933.202   1
 -17  -3  -1 8715.78 520.777   4
 -17   1   3 11130.4 604.354   4
 -17  -3   1 10257.2 561.343   4
 -17  -1   3 11252.9 582.881   4
  -1  -3  17 8018.67 577.435   4
   1  -3  17 6031.17 521.943   4
   1  -3 -17 10708.4 664.546   2
  -1  -3 -17 11538.3 705.644   2
   3  -1 -17 10294.6 640.199   2
   3   1 -17 10300.0 662.950   2
  -3  -1 -17 10723.2 709.906   2
  -3   1 -17 11098.5 754.433   2
  -3   3 -17 3161.22 409.562   2
  -3 -17   3 3052.73 340.901   3
  -3 -17  -3 2903.49 365.929   3
   3 -17   3 3338.05 358.691   3
   3 -17  -3 3353.96 406.629   3
 -17   3   3 3960.74 575.180   1
 -17   3   3 2252.73 313.381   4
 -17  -3   3 2967.87 300.554   4
  -3  -3  17 2767.52 337.510   4
   3  -3 -17 2860.19 328.161   2
  -3  -3 -17 3154.61 375.632   2
 -17   3  -3 2410.92 391.730   1
   3  -3  17 1445.76 263.100   4
   3   3 -17 2814.43 367.693   2
 -17  -3  -3 2733.12 393.563   1
 -17   1  -5 13769.8 859.350   1
   1   5 -17 14531.2 876.686   2
  -5 -17   1 14673.2 790.030   3
  -1 -17   5 16096.8 757.252   3
  -5 -17  -1 14446.4 804.477   3
  -1   5 -17 14225.4 868.923   2
   1 -17   5 16145.9 766.350   3
  -1 -17  -5 14883.0 856.246   3
   5 -17   1 14519.2 779.662   3
   1 -17  -5 13660.1 827.432   3
   5 -17  -1 14813.7 844.521   3
 -17   5  -1 13450.4 983.250   1
 -17   5   1 14359.5 1064.13   1
 -17  -1   5 13865.8 1025.10   1
 -17   1   5 16257.4 1105.03   1
 -17  -5  -1 10883.2 590.770   4
 -17   1   5 14179.5 685.378   4
 -17  -5   1 13441.8 665.710   4
 -17  -1   5 14897.4 691.431   4
  -1  -5  17 7550.41 615.694   4
   1  -5 -17 14985.0 769.943   2
  -1  -5 -17 15327.0 794.782   2
   1  -5  17 6035.64 561.722   4
   5  -1 -17 13032.0 692.140   2
   5   1 -17 13739.8 723.631   2
  -5  -1 -17 13549.6 813.141   2
  -5   1 -17 13980.2 853.883   2
 -17  -1  -5 13323.7 834.319   1
   3   5 -17 4002.24 453.661   2
  -5   3 -17 4193.31 469.241   2
  -5 -17   3 5140.14 455.516   3
  -3 -17   5 4809.56 418.732   3
 -17   3  -5 3750.14 459.141   1
  -5 -17  -3 4290.68 451.951   3
  -3   5 -17 4156.16 460.082   2
   3 -17   5 4890.21 418.969   3
  -3 -17  -5 4222.57 450.914   3
   5 -17   3 4233.40 398.317   3
 -17   5  -3 4307.57 531.356   1
   3 -17  -5 4822.24 518.093   3
   5 -17  -3 4175.23 475.314   3
  17  -5  -3 3949.14 348.576   3
 -17   5   3 4782.30 605.478   1
 -17   3   5 3858.41 391.035   4
 -17  -5   3 4433.46 377.919   4
 -17  -3   5 4345.69 370.848   4
 -17   3   5 5776.34 660.510   1
  -5  -3  17 3182.04 378.859   4
  -3  -5  17 3652.31 417.142   4
   3  -5 -17 3865.31 380.165   2
   5  -3 -17 4117.57 384.730   2
  -3  -5 -17 4021.55 403.905   2
   3  -5  17 2646.20 363.568   4
  -5  -3 -17 4387.41 453.318   2
   5  -3  17 2456.32 328.516   4
 -17  -3  -5 4021.43 469.174   1
   5   3 -17 3907.24 399.259   2
  -5 -17   5 7288.60 529.682   3
 -17   5  -5 7002.12 624.833   1
  -5 -17  -5 6343.48 548.420   3
  -5   5 -17 6997.43 592.661   2
   5 -17   5 7426.59 508.232   3
   5 -17  -5 7479.87 663.980   3
 -17  -5   5 7253.29 485.278   4
 -17   5   5 8797.65 787.360   1
  -5  -5  17 7051.30 593.270   4
   5  -5 -17 7119.16 502.751   2
  -5  -5 -17 6624.27 533.324   2
   5   5 -17 7312.75 586.722   2
  -7 -17   1 1936.36 299.619   3
 -17   1   7 1910.14 372.687   1
  -7 -17  -1 1717.96 280.541   3
  -1 -17   7 2310.57 285.050   3
   1 -17   7 1872.46 257.411   3
  -1   7 -17 2227.15 339.489   2
   7 -17   1 1980.82 287.865   3
   7 -17  -1 2273.51 347.745   3
 -17   7  -1 2460.51 427.887   1
  -1 -17  -7 1718.28 317.981   3
   1 -17  -7 2201.47 357.592   3
   1   7 -17 2086.14 331.538   2
 -17   7   1 2166.04 405.419   1
 -17  -7  -1 1532.29 230.861   4
 -17  -7   1 1980.52 267.162   4
 -17   1   7 2046.56 271.724   4
 -17  -1   7 2024.91 263.453   4
   1  -7 -17 2565.64 322.178   2
  -1  -7 -17 2158.38 294.544   2
 -17  -1  -7 2065.94 324.527   1
  -7  -1 -17 1828.23 300.586   2
 -17   1  -7 1934.11 312.504   1
  -1  -7  17 1182.05 231.857   4
   1  -7  17 1331.33 267.487   4
  -7   1 -17 2079.13 329.551   2
  -7 -17   3 5281.90 477.417   3
  -3 -17   7 5993.86 461.968   3
  -7   3 -17 5698.57 536.943   2
  -7 -17  -3 4423.06 437.956   3
   3   7 -17 5162.29 525.949   2
   3 -17   7 5978.93 450.048   3
  -3 -17  -7 4482.62 466.880   3
  -3   7 -17 6410.82 565.399   2
   7 -17   3 5230.48 434.811   3
 -17   7  -3 5180.57 568.256   1
   3 -17  -7 5651.01 609.678   3
   7 -17  -3 5541.01 564.648   3
 -17   7   3 5431.59 618.548   1
 -17   3   7 4722.52 419.896   4
 -17  -7   3 5327.56 431.309   4
 -17  -3   7 5337.68 427.314   4
  -7  -3  17 6046.92 497.805   4
 -17   3   7 6478.89 665.551   1
   3  -7 -17 6057.17 485.375   2
  -3  -7  17 5600.93 549.874   4
  -3  -7 -17 5384.38 463.449   2
 -17  -3  -7 5289.13 526.271   1
   3  -7  17 4265.05 459.823   4
  -7  -3 -17 4953.86 482.212   2
 -17   3  -7 5153.30 508.545   1
   5 -17   7 5881.67 448.293   3
   7 -17   5 5398.00 421.714   3
  17  -7  -5 5225.62 452.951   3
   5  -7 -17 6302.30 479.251   2
  -7  -5 -17 5422.67 495.783   2
 -17   1   9 5170.83 605.125   1
   1 -17   9 2105.92 295.050   4
 -18   0   0 204.774 162.393   1
   0   0 -18-59.3798 90.9333   2
   0 -18   0 232.237 116.617   3
  -2 -18   0 1736.11 266.941   3
   0 -18   2 1623.98 257.383   3
   0 -18  -2 1700.30 274.217   3
 -18   2   0 1780.74 379.955   1
 -18   0   2 1550.27 359.012   1
   2   0 -18 1690.48 281.224   2
  -2   0 -18 1724.19 298.469   2
   0   2 -18 1472.61 279.482   2
   2 -18   0 1695.10 264.044   3
 -18   0   2 1615.82 243.588   4
 -18  -2   0 1178.40 214.296   4
 -18   0  -2 1054.87 262.186   1
   0  -2 -18 1817.92 302.061   2
 -18  -2   0 1445.92 312.885   1
 -18  -2   2 385.800 174.191   1
   2  -2 -18 192.472 95.0028   2
  -2 -18   2 417.482 158.779   3
  -2  -2 -18 436.216 157.755   2
   2   2 -18 412.474 136.137   2
  -2 -18  -2 390.964 148.708   3
   2 -18   2 467.730 148.431   3
  -2   2 -18 336.110 137.695   2
 -18   2   2 524.695 215.127   1
   2 -18  -2 196.700 102.542   3
 -18  -2  -2 378.153 160.618   1
 -18  -2   2 369.344 116.800   4
 -18   2  -2 263.745 139.189   1
 -18   4   0 76.4528 173.499   1
   0  -4 -18-104.392 118.314   2
  -4 -18   0 50.5644 86.9325   3
   0 -18   4 106.371 99.7179   3
   4   0 -18 129.092 98.5078   2
  -4   0 -18-35.7231 74.9451   2
   0   4 -18-96.8843 113.722   2
   0 -18  -4 5.41161 94.5636   3
   4 -18   0-87.3457 142.567   3
 -18   0   4-80.5176 122.491   1
 -18   0  -4-30.2440 77.4701   1
 -18  -4   0-69.3940 78.0090   4
 -18   0   4-9.48897 65.1510   4
   0  -4  18-368.101 140.067   4
 -18   4  -2 139.368 134.234   1
  -4 -18   2 153.611 102.593   3
   2  -4 -18 30.1490 76.0306   2
  -2 -18   4 254.641 109.344   3
   4  -2 -18 100.025 61.7654   2
  -2  -4 -18 44.0525 79.9785   2
  -4 -18  -2 245.355 121.300   3
  -4  -2 -18 127.848 120.061   2
   2 -18   4 330.175 138.443   3
   4   2 -18 133.474 101.282   2
  -2 -18  -4 255.878 121.870   3
  -4   2 -18-28.2307 108.951   2
   2   4 -18 171.804 123.778   2
   4 -18   2 146.143 81.4018   3
  -2   4 -18 171.687 118.032   2
   2 -18  -4-130.975 136.546   3
   4 -18  -2-79.5163 140.319   3
 -18  -2  -4 167.874 103.047   1
 -18   4   2 56.3257 141.941   1
 -18   2   4 102.145 99.5031   1
 -18   2   4 44.5838 75.1038   4
 -18   2  -4 142.815 100.461   1
 -18  -4   2 280.849 113.619   4
 -18  -2   4 182.770 100.831   4
  -2  -4  18-18.2642 86.7190   4
   2  -4  18 64.2043 60.2284   4
   4  -4 -18-59.0270 81.3500   2
  -4 -18   4 25.0107 69.7383   3
  -4  -4 -18-90.5139 119.073   2
  -4 -18  -4 29.8492 74.2264   3
   4 -18   4 83.0967 90.9603   3
   4   4 -18-48.9271 101.751   2
  -4   4 -18 171.025 124.272   2
   4 -18  -4 82.3047 88.9446   3
 -18   4   4 100.907 162.787   1
 -18  -4   4 7.09411 61.8645   4
 -18   4  -4-85.3150 141.877   1
  -4  -4  18-44.5047 88.3729   4
  -6 -18   0 390.041 159.239   3
   0 -18   6 211.851 105.854   3
 -18   0  -6 250.271 136.645   1
  -6   0 -18 94.5203 97.3387   2
   0 -18  -6 186.987 107.052   3
   0   6 -18 263.564 140.899   2
 -18   0   6 415.599 202.414   1
 -18  -6   0 221.431 102.431   4
 -18   0   6 231.950 104.789   4
   0  -6  18-36.6266 82.0849   4
 -18  -2  -6 430.510 163.820   1
  -6 -18  -2 113.663 102.899   3
  -2 -18  -6 181.599 102.719   3
   2   6 -18 174.222 107.980   2
 -18  -6   2 130.840 83.7329   4
 -18   2   6 379.510 200.618   1
 -19   1   1 163.320 167.281   1
 -19  -1  -1 377.653 168.540   1
 -19   1  -1 237.162 135.537   1
 -19  -1   1 234.802 153.995   1
   0   0   0    0.00    0.00   0

TITL Jendrz21_CrZnReSe_01 in Fd-3m
REM Fd-3m (#227 in standard setting)
CELL 0.71073  10.492061  10.492061  10.492061  90.0000  90.0000  90.0000
ZERR    5.00   0.000193   0.000193   0.000193   0.0000   0.0000   0.0000
LATT  4
SYMM -x+3/4,-y+1/4, z+1/2
SYMM -x+1/4, y+1/2,-z+3/4
SYMM  x+1/2,-y+3/4,-z+1/4
SYMM  z, x, y
SYMM  z+1/2,-x+3/4,-y+1/4
SYMM -z+3/4,-x+1/4, y+1/2
SYMM -z+1/4, x+1/2,-y+3/4
SYMM  y, z, x
SYMM -y+1/4, z+1/2,-x+3/4
SYMM  y+1/2,-z+3/4,-x+1/4
SYMM -y+3/4,-z+1/4, x+1/2
SYMM  y+3/4, x+1/4,-z+1/2
SYMM -y,-x,-z
SYMM  y+1/4,-x+1/2, z+3/4
SYMM -y+1/2, x+3/4, z+1/4
SYMM  x+3/4, z+1/4,-y+1/2
SYMM -x+1/2, z+3/4, y+1/4
SYMM -x,-z,-y
SYMM  x+1/4,-z+1/2, y+3/4
SYMM  z+3/4, y+1/4,-x+1/2
SYMM  z+1/4,-y+1/2, x+3/4
SYMM -z+1/2, y+3/4, x+1/4
SYMM -z,-y,-x
SFAC C H N O
UNIT 55.00 50.00 5.00 5.00
TREF
HKLF 4
END
;
_shelx_hkl_checksum   12685
