# Supplementary material for: Synthesis, Structure, and Physicochemical Characteristics of Zn1−xRexCr2Se4 Single Crystals
Source: Materials (Basel). 2023 Jun 24;16(13):4565. doi: 10.3390/ma16134565 (PMC10342625; doi:10.3390/ma16134565)
Supplement: Supplementary file 1 [file materials-16-04565-s001.zip › 2_jedrz21_crznrese_01.cif]

 
data_jedrz21_crznrese_01
 
_audit_creation_method            'SHELXL-2019/2'
_shelx_SHELXL_version_number      '2019/2'
_chemical_name_systematic         ?
_chemical_name_common             ?
_chemical_melting_point           ?
_chemical_formula_moiety          ?
_chemical_formula_sum
 'Cr2 Re0.06 Se4 Zn0.94' 
_chemical_formula_weight          492.46

loop_
 _atom_type_symbol
 _atom_type_description
 _atom_type_scat_dispersion_real
 _atom_type_scat_dispersion_imag
 _atom_type_scat_source
 'Se'  'Se'  -0.0929   2.2259
 'International Tables Vol C Tables 4.2.6.8 and 6.1.1.4'
 'Cr'  'Cr'   0.3209   0.6236
 'International Tables Vol C Tables 4.2.6.8 and 6.1.1.4'
 'Re'  'Re'  -1.0185   7.2310
 'International Tables Vol C Tables 4.2.6.8 and 6.1.1.4'
 'Zn'  'Zn'   0.2839   1.4301
 'International Tables Vol C Tables 4.2.6.8 and 6.1.1.4'
 
_space_group_crystal_system       cubic
_space_group_IT_number            227
_space_group_name_H-M_alt         'F d -3 m'
_space_group_name_Hall            '-F 4vw 2vw 3'
 
_shelx_space_group_comment
;
The symmetry employed for this shelxl refinement is uniquely defined
by the following loop, which should always be used as a source of
symmetry information in preference to the above space-group names.
They are only intended as comments.
;
 
loop_
 _space_group_symop_operation_xyz
 'x, y, z'
 'x, -y+1/4, -z+1/4'
 '-x+1/4, y, -z+1/4'
 '-x+1/4, -y+1/4, z'
 'z, x, y'
 'z, -x+1/4, -y+1/4'
 '-z+1/4, x, -y+1/4'
 '-z+1/4, -x+1/4, y'
 'y, z, x'
 'y, -z+1/4, -x+1/4'
 '-y+1/4, z, -x+1/4'
 '-y+1/4, -z+1/4, x'
 'x, z, y'
 'x, -z+1/4, -y+1/4'
 '-x+1/4, z, -y+1/4'
 '-x+1/4, -z+1/4, y'
 'y, x, z'
 'y, -x+1/4, -z+1/4'
 '-y+1/4, x, -z+1/4'
 '-y+1/4, -x+1/4, z'
 'z, y, x'
 'z, -y+1/4, -x+1/4'
 '-z+1/4, y, -x+1/4'
 '-z+1/4, -y+1/4, x'
 'x, y+1/2, z+1/2'
 'x, -y+3/4, -z+3/4'
 '-x+1/4, y+1/2, -z+3/4'
 '-x+1/4, -y+3/4, z+1/2'
 'z, x+1/2, y+1/2'
 'z, -x+3/4, -y+3/4'
 '-z+1/4, x+1/2, -y+3/4'
 '-z+1/4, -x+3/4, y+1/2'
 'y, z+1/2, x+1/2'
 'y, -z+3/4, -x+3/4'
 '-y+1/4, z+1/2, -x+3/4'
 '-y+1/4, -z+3/4, x+1/2'
 'x, z+1/2, y+1/2'
 'x, -z+3/4, -y+3/4'
 '-x+1/4, z+1/2, -y+3/4'
 '-x+1/4, -z+3/4, y+1/2'
 'y, x+1/2, z+1/2'
 'y, -x+3/4, -z+3/4'
 '-y+1/4, x+1/2, -z+3/4'
 '-y+1/4, -x+3/4, z+1/2'
 'z, y+1/2, x+1/2'
 'z, -y+3/4, -x+3/4'
 '-z+1/4, y+1/2, -x+3/4'
 '-z+1/4, -y+3/4, x+1/2'
 'x+1/2, y, z+1/2'
 'x+1/2, -y+1/4, -z+3/4'
 '-x+3/4, y, -z+3/4'
 '-x+3/4, -y+1/4, z+1/2'
 'z+1/2, x, y+1/2'
 'z+1/2, -x+1/4, -y+3/4'
 '-z+3/4, x, -y+3/4'
 '-z+3/4, -x+1/4, y+1/2'
 'y+1/2, z, x+1/2'
 'y+1/2, -z+1/4, -x+3/4'
 '-y+3/4, z, -x+3/4'
 '-y+3/4, -z+1/4, x+1/2'
 'x+1/2, z, y+1/2'
 'x+1/2, -z+1/4, -y+3/4'
 '-x+3/4, z, -y+3/4'
 '-x+3/4, -z+1/4, y+1/2'
 'y+1/2, x, z+1/2'
 'y+1/2, -x+1/4, -z+3/4'
 '-y+3/4, x, -z+3/4'
 '-y+3/4, -x+1/4, z+1/2'
 'z+1/2, y, x+1/2'
 'z+1/2, -y+1/4, -x+3/4'
 '-z+3/4, y, -x+3/4'
 '-z+3/4, -y+1/4, x+1/2'
 'x+1/2, y+1/2, z'
 'x+1/2, -y+3/4, -z+1/4'
 '-x+3/4, y+1/2, -z+1/4'
 '-x+3/4, -y+3/4, z'
 'z+1/2, x+1/2, y'
 'z+1/2, -x+3/4, -y+1/4'
 '-z+3/4, x+1/2, -y+1/4'
 '-z+3/4, -x+3/4, y'
 'y+1/2, z+1/2, x'
 'y+1/2, -z+3/4, -x+1/4'
 '-y+3/4, z+1/2, -x+1/4'
 '-y+3/4, -z+3/4, x'
 'x+1/2, z+1/2, y'
 'x+1/2, -z+3/4, -y+1/4'
 '-x+3/4, z+1/2, -y+1/4'
 '-x+3/4, -z+3/4, y'
 'y+1/2, x+1/2, z'
 'y+1/2, -x+3/4, -z+1/4'
 '-y+3/4, x+1/2, -z+1/4'
 '-y+3/4, -x+3/4, z'
 'z+1/2, y+1/2, x'
 'z+1/2, -y+3/4, -x+1/4'
 '-z+3/4, y+1/2, -x+1/4'
 '-z+3/4, -y+3/4, x'
 '-x, -y, -z'
 '-x, y-1/4, z-1/4'
 'x-1/4, -y, z-1/4'
 'x-1/4, y-1/4, -z'
 '-z, -x, -y'
 '-z, x-1/4, y-1/4'
 'z-1/4, -x, y-1/4'
 'z-1/4, x-1/4, -y'
 '-y, -z, -x'
 '-y, z-1/4, x-1/4'
 'y-1/4, -z, x-1/4'
 'y-1/4, z-1/4, -x'
 '-x, -z, -y'
 '-x, z-1/4, y-1/4'
 'x-1/4, -z, y-1/4'
 'x-1/4, z-1/4, -y'
 '-y, -x, -z'
 '-y, x-1/4, z-1/4'
 'y-1/4, -x, z-1/4'
 'y-1/4, x-1/4, -z'
 '-z, -y, -x'
 '-z, y-1/4, x-1/4'
 'z-1/4, -y, x-1/4'
 'z-1/4, y-1/4, -x'
 '-x, -y+1/2, -z+1/2'
 '-x, y+1/4, z+1/4'
 'x-1/4, -y+1/2, z+1/4'
 'x-1/4, y+1/4, -z+1/2'
 '-z, -x+1/2, -y+1/2'
 '-z, x+1/4, y+1/4'
 'z-1/4, -x+1/2, y+1/4'
 'z-1/4, x+1/4, -y+1/2'
 '-y, -z+1/2, -x+1/2'
 '-y, z+1/4, x+1/4'
 'y-1/4, -z+1/2, x+1/4'
 'y-1/4, z+1/4, -x+1/2'
 '-x, -z+1/2, -y+1/2'
 '-x, z+1/4, y+1/4'
 'x-1/4, -z+1/2, y+1/4'
 'x-1/4, z+1/4, -y+1/2'
 '-y, -x+1/2, -z+1/2'
 '-y, x+1/4, z+1/4'
 'y-1/4, -x+1/2, z+1/4'
 'y-1/4, x+1/4, -z+1/2'
 '-z, -y+1/2, -x+1/2'
 '-z, y+1/4, x+1/4'
 'z-1/4, -y+1/2, x+1/4'
 'z-1/4, y+1/4, -x+1/2'
 '-x+1/2, -y, -z+1/2'
 '-x+1/2, y-1/4, z+1/4'
 'x+1/4, -y, z+1/4'
 'x+1/4, y-1/4, -z+1/2'
 '-z+1/2, -x, -y+1/2'
 '-z+1/2, x-1/4, y+1/4'
 'z+1/4, -x, y+1/4'
 'z+1/4, x-1/4, -y+1/2'
 '-y+1/2, -z, -x+1/2'
 '-y+1/2, z-1/4, x+1/4'
 'y+1/4, -z, x+1/4'
 'y+1/4, z-1/4, -x+1/2'
 '-x+1/2, -z, -y+1/2'
 '-x+1/2, z-1/4, y+1/4'
 'x+1/4, -z, y+1/4'
 'x+1/4, z-1/4, -y+1/2'
 '-y+1/2, -x, -z+1/2'
 '-y+1/2, x-1/4, z+1/4'
 'y+1/4, -x, z+1/4'
 'y+1/4, x-1/4, -z+1/2'
 '-z+1/2, -y, -x+1/2'
 '-z+1/2, y-1/4, x+1/4'
 'z+1/4, -y, x+1/4'
 'z+1/4, y-1/4, -x+1/2'
 '-x+1/2, -y+1/2, -z'
 '-x+1/2, y+1/4, z-1/4'
 'x+1/4, -y+1/2, z-1/4'
 'x+1/4, y+1/4, -z'
 '-z+1/2, -x+1/2, -y'
 '-z+1/2, x+1/4, y-1/4'
 'z+1/4, -x+1/2, y-1/4'
 'z+1/4, x+1/4, -y'
 '-y+1/2, -z+1/2, -x'
 '-y+1/2, z+1/4, x-1/4'
 'y+1/4, -z+1/2, x-1/4'
 'y+1/4, z+1/4, -x'
 '-x+1/2, -z+1/2, -y'
 '-x+1/2, z+1/4, y-1/4'
 'x+1/4, -z+1/2, y-1/4'
 'x+1/4, z+1/4, -y'
 '-y+1/2, -x+1/2, -z'
 '-y+1/2, x+1/4, z-1/4'
 'y+1/4, -x+1/2, z-1/4'
 'y+1/4, x+1/4, -z'
 '-z+1/2, -y+1/2, -x'
 '-z+1/2, y+1/4, x-1/4'
 'z+1/4, -y+1/2, x-1/4'
 'z+1/4, y+1/4, -x'
 
_cell_length_a                    10.49212(16)
_cell_length_b                    10.49212(16)
_cell_length_c                    10.49212(16)
_cell_angle_alpha                 90
_cell_angle_beta                  90
_cell_angle_gamma                 90
_cell_volume                      1155.02(5)
_cell_formula_units_Z             8
_cell_measurement_temperature     293(1)
_cell_measurement_reflns_used     2142
_cell_measurement_theta_min       3.3200
_cell_measurement_theta_max       40.1610
 
_exptl_crystal_description        'polyhedron'
_exptl_crystal_colour             ?
_exptl_crystal_density_meas       ?
_exptl_crystal_density_method     ?
_exptl_crystal_density_diffrn     5.664          
_exptl_crystal_F_000              1734
_exptl_transmission_factor_min    ?
_exptl_transmission_factor_max    ?
_exptl_crystal_size_max           0.060
_exptl_crystal_size_mid           0.040
_exptl_crystal_size_min           0.010
_exptl_absorpt_coefficient_mu     33.879
_shelx_estimated_absorpt_T_min    0.236
_shelx_estimated_absorpt_T_max    0.728
_exptl_absorpt_correction_type    'multi-scan'
_exptl_absorpt_correction_T_min   0.34025
_exptl_absorpt_correction_T_max   1.00000
_exptl_absorpt_process_details
;
CrysAlisPro 1.171.38.41q (Rigaku Oxford Diffraction, 2015)
Empirical absorption correction using spherical harmonics,
 implemented in SCALE3 ABSPACK scaling algorithm.
;
_exptl_absorpt_special_details    ?
_diffrn_ambient_temperature       293(1)
_diffrn_radiation_wavelength      0.71073
_diffrn_radiation_type            MoK\a
_diffrn_source                    'micro-focus sealed X-ray tube'
_diffrn_measurement_device_type   
;
SuperNova diffractometer (Agilent Technologies) with Atlas detector
;
_diffrn_measurement_method        '\w scans'
_diffrn_detector_area_resol_mean  10.4498
_diffrn_reflns_number             5194
_diffrn_reflns_av_unetI/netI      0.0113
_diffrn_reflns_av_R_equivalents   0.0402
_diffrn_reflns_limit_h_min        -18
_diffrn_reflns_limit_h_max        18
_diffrn_reflns_limit_k_min        -18
_diffrn_reflns_limit_k_max        19
_diffrn_reflns_limit_l_min        -15
_diffrn_reflns_limit_l_max        19
_diffrn_reflns_theta_min          3.363
_diffrn_reflns_theta_max          40.787
_diffrn_reflns_theta_full         25.242
_diffrn_measured_fraction_theta_max   0.986
_diffrn_measured_fraction_theta_full  1.000
_diffrn_reflns_Laue_measured_fraction_max    0.986
_diffrn_reflns_Laue_measured_fraction_full   1.000
_diffrn_reflns_point_group_measured_fraction_max   0.986
_diffrn_reflns_point_group_measured_fraction_full  1.000
_reflns_number_total              213
_reflns_number_gt                 208
_reflns_threshold_expression      'I > 2\s(I)'
_reflns_Friedel_coverage          0.000
_reflns_Friedel_fraction_max      .
_reflns_Friedel_fraction_full     .
 
_reflns_special_details
;
 Reflections were merged by SHELXL according to the crystal
 class for the calculation of statistics and refinement.
 
 _reflns_Friedel_fraction is defined as the number of unique
 Friedel pairs measured divided by the number that would be
 possible theoretically, ignoring centric projections and
 systematic absences.
;
 
_computing_data_collection     'CrysAlisPro 1.171.38.41q (Rigaku OD, 2015)'
_computing_cell_refinement     'CrysAlisPro 1.171.38.41q (Rigaku OD, 2015)'
_computing_data_reduction      'CrysAlisPro 1.171.38.41q (Rigaku OD, 2015)'
_computing_structure_solution   'SHELXS-2013 (Sheldrick, 2015)'
_computing_structure_refinement 'SHELXL-2019/2 (Sheldrick, 2015)'
_computing_molecular_graphics     ?
_computing_publication_material   ?
_refine_special_details           ?
_refine_ls_structure_factor_coef  Fsqd
_refine_ls_matrix_type            full
_refine_ls_weighting_scheme       calc
_refine_ls_weighting_details
'w=1/[\s^2^(Fo^2^)+(0.0463P)^2^+7.9776P] where P=(Fo^2^+2Fc^2^)/3'
_atom_sites_solution_primary      ?
_atom_sites_solution_secondary    ?
_atom_sites_solution_hydrogens    .
_refine_ls_hydrogen_treatment     undef
_refine_ls_extinction_method      'SHELXL-2019/2 (Sheldrick 2019)'
_refine_ls_extinction_coef        0.00194(19)
_refine_ls_extinction_expression
 'Fc^*^=kFc[1+0.001xFc^2^\l^3^/sin(2\q)]^-1/4^'
_refine_ls_number_reflns          213
_refine_ls_number_parameters      8
_refine_ls_number_restraints      0
_refine_ls_R_factor_all           0.0242
_refine_ls_R_factor_gt            0.0236
_refine_ls_wR_factor_ref          0.0720
_refine_ls_wR_factor_gt           0.0710
_refine_ls_goodness_of_fit_ref    1.176
_refine_ls_restrained_S_all       1.176
_refine_ls_shift/su_max           0.000
_refine_ls_shift/su_mean          0.000
 
loop_
 _atom_site_label
 _atom_site_type_symbol
 _atom_site_fract_x
 _atom_site_fract_y
 _atom_site_fract_z
 _atom_site_U_iso_or_equiv
 _atom_site_adp_type
 _atom_site_occupancy
 _atom_site_site_symmetry_order  
 _atom_site_calc_flag
 _atom_site_refinement_flags_posn
 _atom_site_refinement_flags_adp
 _atom_site_refinement_flags_occupancy
 _atom_site_disorder_assembly
 _atom_site_disorder_group
Zn Zn 0.125000 0.125000 0.125000 0.0135(2) Uani 0.9401 24 d S T P . .
Re Re 0.125000 0.125000 0.125000 0.0135(2) Uani 0.06 24 d S T P . .
Cr Cr 0.500000 0.500000 0.500000 0.0068(2) Uani 1 12 d S T P . .
Se Se 0.25948(3) 0.25948(3) 0.25948(3) 0.00715(16) Uani 1 6 d S T P . .
 
loop_
 _atom_site_aniso_label
 _atom_site_aniso_U_11
 _atom_site_aniso_U_22
 _atom_site_aniso_U_33
 _atom_site_aniso_U_23
 _atom_site_aniso_U_13
 _atom_site_aniso_U_12
Zn 0.0135(2) 0.0135(2) 0.0135(2) 0.000 0.000 0.000
Re 0.0135(2) 0.0135(2) 0.0135(2) 0.000 0.000 0.000
Cr 0.0068(2) 0.0068(2) 0.0068(2) -0.00016(13) -0.00016(13) -0.00016(13)
Se 0.00715(16) 0.00715(16) 0.00715(16) -0.00052(6) -0.00052(6) -0.00052(6)
 
_geom_special_details
;
 All esds (except the esd in the dihedral angle between two l.s. planes)
 are estimated using the full covariance matrix.  The cell esds are taken
 into account individually in the estimation of esds in distances, angles
 and torsion angles; correlations between esds in cell parameters are only
 used when they are defined by crystal symmetry.  An approximate (isotropic)
 treatment of cell esds is used for estimating esds involving l.s. planes.
;
 
loop_
 _geom_bond_atom_site_label_1
 _geom_bond_atom_site_label_2
 _geom_bond_distance
 _geom_bond_site_symmetry_2
 _geom_bond_publ_flag
Zn Se 2.4439(5) . ?
Zn Se 2.4440(5) 3 ?
Zn Se 2.4440(5) 2 ?
Zn Se 2.4440(5) 4 ?
Cr Se 2.5274(2) 172_556 ?
Cr Se 2.5274(2) 26 ?
Cr Se 2.5274(2) 122_655 ?
Cr Se 2.5274(2) 76 ?
Cr Se 2.5274(2) 51 ?
Cr Se 2.5274(2) 147_565 ?
 
loop_
 _geom_angle_atom_site_label_1
 _geom_angle_atom_site_label_2
 _geom_angle_atom_site_label_3
 _geom_angle
 _geom_angle_site_symmetry_1
 _geom_angle_site_symmetry_3
 _geom_angle_publ_flag
Se Zn Se 109.5 . 3 ?
Se Zn Se 109.5 . 2 ?
Se Zn Se 109.5 3 2 ?
Se Zn Se 109.471(1) . 4 ?
Se Zn Se 109.5 3 4 ?
Se Zn Se 109.5 2 4 ?
Se Cr Se 94.598(13) 172_556 26 ?
Se Cr Se 85.402(13) 172_556 122_655 ?
Se Cr Se 180.000(12) 26 122_655 ?
Se Cr Se 180.0 172_556 76 ?
Se Cr Se 85.402(13) 26 76 ?
Se Cr Se 94.598(13) 122_655 76 ?
Se Cr Se 94.598(13) 172_556 51 ?
Se Cr Se 85.402(13) 26 51 ?
Se Cr Se 94.598(13) 122_655 51 ?
Se Cr Se 85.402(13) 76 51 ?
Se Cr Se 85.402(13) 172_556 147_565 ?
Se Cr Se 94.598(13) 26 147_565 ?
Se Cr Se 85.402(13) 122_655 147_565 ?
Se Cr Se 94.598(13) 76 147_565 ?
Se Cr Se 180.000(12) 51 147_565 ?
Zn Se Cr 122.073(9) . 76 ?
Zn Se Cr 122.073(9) . 26 ?
Cr Se Cr 94.419(12) 76 26 ?
Zn Se Cr 122.073(9) . 51 ?
Cr Se Cr 94.419(12) 76 51 ?
Cr Se Cr 94.419(12) 26 51 ?
 
_refine_diff_density_max    1.837
_refine_diff_density_min   -3.464
_refine_diff_density_rms    0.318

_shelx_res_file
;
TITL Jendrz21_CrZnReSe_01 in Fd-3m
    shelx.res
    created by SHELXL-2019/2 at 12:44:58 on 27-Mar-2023
REM Fd-3m (#227 in standard setting)
CELL 0.71073  10.492121  10.492121  10.492121  90.0000  90.0000  90.0000
ZERR    8.00   0.000164   0.000164   0.000164   0.0000   0.0000   0.0000
LATT  4
SYMM X, .25-Y, .25-Z
SYMM .25-X, Y, .25-Z
SYMM .25-X, .25-Y, Z
SYMM Z, X, Y
SYMM Z, .25-X, .25-Y
SYMM .25-Z, X, .25-Y
SYMM .25-Z, .25-X, Y
SYMM Y, Z, X
SYMM Y, .25-Z, .25-X
SYMM .25-Y, Z, .25-X
SYMM .25-Y, .25-Z, X
SYMM X, Z, Y
SYMM X, .25-Z, .25-Y
SYMM .25-X, Z, .25-Y
SYMM .25-X, .25-Z, Y
SYMM  Y, X, Z
SYMM Y, .25-X, .25-Z
SYMM .25-Y, X, .25-Z
SYMM .25-Y, .25-X, Z
SYMM Z, Y, X
SYMM Z, .25-Y, .25-X
SYMM .25-Z, Y, .25-X
SYMM .25-Z, .25-Y, X
SFAC Se Cr Re Zn
UNIT 32  16  0.48  7.52
L.S. 77
rem BOND 0.5
ACTA
size 0.01 0.04 0.06
FMAP 2
PLAN 40
rem damp 10000
EXYZ Zn Re
EADP Zn Re
temp 20
WGHT    0.046300    7.977600
EXTI    0.001936
FVAR       0.38895
ZN    4    0.125000    0.125000    0.125000    10.03917    0.01347    0.01347 =
         0.01347    0.00000    0.00000    0.00000
RE    3    0.125000    0.125000    0.125000    10.00250    0.01347    0.01347 =
         0.01347    0.00000    0.00000    0.00000
CR    2    0.500000    0.500000    0.500000    10.08333    0.00679    0.00679 =
         0.00679   -0.00016   -0.00016   -0.00016
SE    1    0.259481    0.259481    0.259481    10.16667    0.00715    0.00715 =
         0.00715   -0.00052   -0.00052   -0.00052
HKLF 4


REM  Jendrz21_CrZnReSe_01 in Fd-3m
REM wR2 = 0.0720, GooF = S = 1.176, Restrained GooF = 1.176 for all data
REM R1 = 0.0236 for 208 Fo > 4sig(Fo) and 0.0242 for all 213 data
REM 8 parameters refined using 0 restraints

END

WGHT      0.0463      7.9720

REM Highest difference peak  1.837,  deepest hole -3.464,  1-sigma level  0.318
Q1    1   0.3722  0.2564  0.2564  10.50000  0.05    1.04
Q2    1   0.0144  0.1250  0.1250  10.25000  0.05    0.89
Q3    1   0.1250  0.0299  0.1250  10.25000  0.05    0.75
Q4    1   0.2508  0.1495  0.2508  10.50000  0.05    0.58
Q5    1   0.2714  0.2152  0.3502  11.00000  0.05    0.47
Q6    1   0.4246  0.5754  0.5000  10.50000  0.05    0.47
Q7    1   0.2533  0.3464  0.3189  11.00000  0.05    0.46
Q8    1   0.2682  0.2682  0.1317  10.50000  0.05    0.40
Q9    1   0.0322  0.1609  0.0891  10.50000  0.05    0.39
Q10   1   0.1250 -0.0281  0.1250  10.25000  0.05    0.38
Q11   1   0.0316  0.2184  0.1163  10.50000  0.05    0.37
Q12   1   0.3750  0.2674  0.3750  10.25000  0.05    0.37
Q13   1   0.5043  0.5846  0.5583  11.00000  0.05    0.34
Q14   1   0.3368  0.1852  0.2363  11.00000  0.05    0.33
Q15   1   0.5003  0.5899  0.6122  11.00000  0.05    0.32
Q16   1   0.2067  0.1552  0.0948  10.50000  0.05    0.30
Q17   1   0.2802  0.0814  0.1245  11.00000  0.05    0.30
Q18   1   0.2741  0.3011  0.1624  11.00000  0.05    0.29
Q19   1   0.1239  0.0030  0.0724  11.00000  0.05    0.28
Q20   1   0.3782  0.6218  0.5000  10.50000  0.05    0.28
Q21   1   0.4233  0.4233  0.5250  10.50000  0.05    0.27
Q22   1   0.2525  0.1873  0.1873  10.50000  0.05    0.27
Q23   1   0.3750  0.1877  0.3750  10.25000  0.05    0.26
Q24   1   0.2670  0.2245  0.1639  11.00000  0.05    0.25
Q25   1   0.3751  0.5320  0.6006  11.00000  0.05    0.24
Q26   1   0.2500  0.0857  0.3357  10.50000  0.05    0.23
Q27   1   0.1810  0.1810  0.3533  10.50000  0.05    0.20
Q28   1   0.1114  0.1914  0.3064  11.00000  0.05    0.18
Q29   1   0.2209  0.1213  0.3039  11.00000  0.05    0.17
Q30   1   0.1971  0.2335  0.0882  11.00000  0.05    0.16
Q31   1   0.1678  0.3014  0.0822  10.50000  0.05    0.16
Q32   1   0.2016  0.2016  0.2016  10.16667  0.05    0.16
Q33   1   0.1780  0.2079 -0.0148  11.00000  0.05    0.16
Q34   1   0.2953  0.2953  0.0940  10.50000  0.05    0.15
Q35   1   0.3792  0.4559  0.5872  11.00000  0.05    0.14
Q36   1   0.3292  0.1250  0.1250  10.25000  0.05    0.12
Q37   1   0.2978  0.1344  0.3367  11.00000  0.05    0.12
Q38   1   0.1404  0.1404  0.3051  10.50000  0.05    0.12
Q39   1   0.1622  0.1622  0.2948  10.50000  0.05    0.06
;
_shelx_res_checksum    3367

_shelx_hkl_file
;
  -1   1   1 2171.67 71.5228   5
   1  -1   1 1766.07 51.0171   6
   1   1  -1 1883.29 52.7360   4
   1   1   1 1926.84 53.8355   4
  -1  -1   1 1950.30 55.3490   6
   1  -1   1 1803.25 59.2710   3
   1   1   1 1867.73 76.3649   3
   0   0   2 7.88759 5.60095   3
   0   0   2 8.06537 4.65058   6
   0   0   2-8.06076 4.93860   5
  -2   0   0 12.0539 7.47504   5
   0   2   0 2.70681 3.79615   4
   2   0   0-3.05522 11.3781   3
   2  -2   0 7523.03 169.972   3
   0  -2   2 7411.88 166.503   6
  -2   0   2 6852.61 181.989   6
   0   2   2 7886.56 165.660   4
   0   2  -2 7357.94 156.212   4
  -2   0   2 7245.02 177.438   5
   2   2   0 7274.35 176.023   4
   0   2   2 7548.93 155.228   6
   2   2   0 7673.55 190.091   3
   2   0   2 7248.52 166.802   6
   0   2   2 7453.68 171.027   3
   0   2   2 7311.91 181.885   5
  -2   2   0 7370.37 175.279   5
   2   0   2 7342.46 202.553   3
   2  -2   2 33502.9 699.268   3
   2   2   2 32813.9 654.116   5
   2   2   2 37251.3 683.657   4
   2   2  -2 38373.5 682.878   4
   2  -2   2 35539.8 677.030   6
  -2  -2   2 36941.2 686.315   6
  -2   2   2 36327.4 703.880   6
  -2   2   2 33338.1 718.370   5
   1   1   3 11154.1 219.968   4
   1   1   3 10630.6 221.780   5
  -1   3   1 10376.8 245.167   5
  -3   1  -1 10635.6 230.065   5
   1   3   1 10942.1 232.726   5
  -1   1   3 11586.0 264.423   5
  -1   3  -1 10368.2 231.675   4
   3   1   1 9810.93 296.398   3
  -1   1   3 11121.3 241.246   6
   1   3  -1 10177.9 234.507   4
   1  -1   3 10874.8 236.613   6
   1   1   3 10716.1 229.404   6
  -1  -1   3 10185.3 238.732   6
   3   1   1 10867.6 251.794   4
   3  -1   1 10493.1 264.817   3
  -1   1   3 11348.9 227.583   3
  -3   1   1 10723.2 269.920   5
   3   1  -1 10985.6 259.912   3
  -1  -3   1 10485.0 218.793   6
   1   3   1 10499.7 238.122   4
   1   1   3 10487.5 271.427   3
   3  -1  -1 11229.8 258.004   3
   1   1  -3 11019.0 214.698   4
  -1   3   1 10697.9 236.966   4
   1  -1   3 10598.2 256.431   3
  -3  -3   1 1798.15 73.1202   6
   3  -3   1 1829.72 80.3061   3
   3   3  -1 1931.83 80.7796   4
  -1   3   3 2012.47 70.0642   6
  -3   3  -1 1903.70 76.7896   5
  -1   3   3 1856.50 93.5764   5
  -3   1   3 1952.77 96.3147   5
   3   3   1 2069.37 102.563   3
   1   3   3 1904.19 88.6802   3
  -1   3   3 1923.62 68.9752   4
  -1   3  -3 1813.07 61.1468   4
   1   3   3 1908.83 80.9874   5
   3   3   1 1858.68 79.6225   4
  -3  -1   3 1732.12 82.8582   6
   3   1   3 1937.22 116.999   3
   3  -3  -1 1954.89 67.1307   3
  -3   1   3 1792.77 88.1742   6
   3   1   3 1942.05 75.0957   4
   3  -1   3 1790.93 94.6864   3
   1   3   3 2003.63 57.0833   6
   1   3  -3 1831.75 63.2062   4
   1  -3   3 1840.33 69.9633   6
   1   3   3 1935.77 70.9024   4
  -3   3   1 1881.27 84.8366   5
  -1  -3   3 1878.34 70.1636   6
  -3  -3   3 373.694 34.5949   6
  -3   3   3 414.391 42.8866   6
   3  -3   3 370.988 41.3425   3
  -3   3   3 321.696 43.4486   5
   3   3   3 418.305 56.7810   3
   3   3   3 413.036 27.6817   5
   3   3  -3 367.080 33.7661   4
   3   3   3 379.121 34.3930   4
   0   0   4 73233.3 1341.42   6
  -4   0   0 68135.0 1342.04   5
   0   4   0 71085.6 1341.31   4
   4   0   0 73720.3 1413.20   3
   0   4   0 71339.4 1343.30   5
   0   0   4 69317.3 1355.51   3
   0   4   2-12.8147 10.7615   5
  -4   0  -2-4.20570 4.78957   5
   0   2   4 17.4817 6.91988   4
   0   4  -2 5.74347 7.30701   4
   2   0   4-4.42633 7.79206   6
  -2   0   4 9.92453 12.0908   5
  -2  -4   0 10.3022 4.23044   6
  -2   0   4 7.09794 10.9489   6
   4  -2   0 7.54693 10.6772   3
   2   4   0 9.39275 12.0014   4
   4   2   0 10.7532 11.7421   4
   0   2   4 57.8669 19.7001   5
   0  -2   4 1.40610 10.6969   6
   4   0  -2 9.70429 10.1429   3
   0   4   2-7.50205 9.97683   4
   0   2   4 19.9401 14.5300   3
   4   0   2 23.0203 25.3066   3
   0   2   4-7.57860 7.48808   6
   2   0   4 0.14094 17.0297   3
   0   4   2 1.06240 2.16680   6
  -4   0   2-2.44549 11.3061   5
   4   2   0 3.62094 15.1949   3
   0  -4   2-0.94130 5.28009   6
  -2   4   0 2.88914 8.53639   4
   0   2  -4 20.6319 4.44483   4
  -2   4   0-2.26743 10.7380   5
  -4   2   0 10.3585 11.3999   5
   2   0   4-0.04467 4.69090   4
  -2   4   2 4291.57 128.002   4
   2   2   4 4074.54 108.533   5
   2  -2   4 4216.82 151.774   3
   4   2  -2 3982.56 137.003   4
  -2  -2   4 3911.18 130.432   6
  -2  -4   2 4088.56 116.171   6
  -4   2   2 4288.87 159.078   5
   2  -2   4 3899.59 124.675   6
   4   2   2 4622.00 196.113   3
   4   2   2 4176.36 139.203   4
  -4  -2   2 3864.76 145.836   6
  -2   2   4 4361.21 105.333   3
   2   2  -4 4176.16 111.905   4
   2   4   2 4000.03 142.516   3
   4  -2  -2 4927.71 132.109   3
  -2   2   4 4586.85 170.495   5
   4  -2   2 3939.39 151.143   3
   2   4  -2 4162.84 127.002   4
  -2   4   2 4359.75 146.146   5
  -4   2  -2 4243.47 121.807   5
   2   4   2 4121.22 130.171   4
  -2   2   4 4295.36 135.562   6
   2   2   4 4250.92 188.192   3
   2   2   4 4106.08 115.347   6
   2   4   2 4250.57 119.803   5
   2   2   4 4125.66 115.968   4
  -4   0   4 97915.1 1806.77   6
  -4   4   0 97050.9 1778.71   5
  -4   0   4 98847.5 1786.82   5
   0   4  -4 96355.3 1725.66   4
   4   0   4 89850.5 1840.54   3
  -4   0  -4 92576.3 1695.25   5
   0   4   4 90826.2 1716.25   6
   4   4   0 93432.2 1773.54   4
   4  -4   0 97119.2 1763.78   3
   0  -4   4 103217. 1751.76   6
   0   4   4 97632.1 1744.04   4
  -4  -4   0 90717.4 1758.82   6
   4   2  -4 244.778 30.4205   4
   4  -2   4 202.155 38.0259   3
   2  -4   4 226.672 27.6389   6
   4   4   2 170.742 37.0619   3
   4   4  -2 200.666 30.8164   4
   4  -4   2 225.242 32.9022   3
  -4  -4   2 226.943 29.1452   6
   2   4   4 236.561 19.7130   6
   2  -4   4 239.449 37.5151   3
  -4   4  -2 265.470 31.0880   5
   2   4   4 252.422 33.3977   5
   4   4   2 198.743 19.8868   5
  -4   2   4 216.718 37.4237   6
  -2   4   4 185.413 35.2939   5
  -4   2   4 250.399 41.1348   5
  -4   4   2 210.565 37.1623   5
  -4  -2   4 206.718 32.8373   6
   4   2   4 205.237 27.4003   4
   2   4   4 263.255 40.0593   3
  -4   2  -4 190.789 20.6605   5
   4   4   2 269.323 33.6682   4
   2   4  -4 218.579 23.9596   4
   4   2   4 252.693 54.5558   3
   4  -4  -2 260.055 22.6449   3
  -2  -4   4 244.435 27.7491   6
  -2   4   4 232.833 27.7284   6
   2   4   4 237.653 27.7178   4
   4   4   4 48125.2 1127.94   3
   4   4  -4 56838.0 1035.00   4
   4  -4   4 49956.0 1074.63   3
  -4  -4   4 55416.1 1040.30   6
   4   4   4 53160.5 1032.78   4
  -4   4   4 50955.8 1075.86   6
  -4   4   4 53077.6 1095.33   5
  -4   4  -4 52549.2 1014.71   5
   5   1   1 22996.0 570.729   3
   5  -1  -1 23190.2 516.790   3
   1   1   5 23112.7 474.775   6
  -1  -1   5 23599.2 486.686   6
  -1   5  -1 22875.9 485.475   5
   1  -1   5 22813.7 478.868   6
  -1   5   1 23458.9 481.353   4
  -1   5   1 22779.3 493.100   5
  -5  -1  -1 23530.1 446.916   5
   1  -1   5 22279.1 510.827   3
  -5  -1   1 21642.1 468.512   5
   1   1   5 22992.0 436.355   4
   1   1   5 21755.3 520.446   3
  -5   1  -1 21657.5 481.253   5
  -1   5  -1 22287.4 474.742   4
   1   5   1 22236.0 479.450   5
  -1  -5   1 22873.1 440.824   6
   5  -1   1 21465.2 534.812   3
   1   1   5 21902.8 453.752   5
  -5   1   1 23837.7 514.486   5
   5   1  -1 21436.1 528.600   3
  -1   1   5 22849.8 489.389   5
  -1   1   5 22262.7 481.212   6
   1   5  -1 22564.9 479.302   4
  -1   1   5 22446.4 483.014   3
   1   5   1 22577.1 481.397   4
  -5   1  -3 741.420 38.3003   5
   5  -3   1 703.393 60.3363   3
  -3   1   5 689.063 55.2001   6
  -1   3   5 804.103 48.2892   3
   3  -5   1 686.745 51.9264   3
   1   5   3 732.177 52.0255   5
   1   3   5 756.595 72.2326   3
   5   3   1 686.665 56.4928   4
  -1   5  -3 637.119 42.2305   4
   3   5   1 816.148 55.8009   4
  -1   3   5 693.604 46.0297   6
   3   1   5 690.285 41.4963   4
  -5   1   3 685.987 71.5894   6
  -5  -1   3 658.579 66.2467   6
  -3   5  -1 686.606 51.5341   5
   1   3   5 694.429 41.2113   6
  -3  -1   5 667.480 54.2107   6
  -5   1   3 749.502 65.3533   5
   5  -1   3 668.055 68.2381   3
   1   3   5 883.253 62.3927   5
  -3  -5   1 695.519 38.6925   6
   1   3  -5 714.915 33.4364   4
   3   1  -5 676.817 43.5971   4
   5   3  -1 739.546 57.9929   4
   3   1   5 675.513 45.4699   6
   5   3   1 705.949 71.1755   3
  -1   3   5 732.749 40.8337   4
   1   3   5 722.856 41.4608   4
   3  -1   5 620.672 46.6975   6
   3  -1   5 704.489 67.3109   3
  -3   5   1 729.702 57.4507   5
   3   5  -1 659.253 50.2585   4
  -1   5   3 709.672 48.3078   4
   3  -5  -1 707.568 42.6266   3
  -1   5   3 697.828 56.8421   5
   1  -3   5 635.848 47.5209   6
  -1   3   5 779.874 72.3631   5
   3   1   5 774.985 76.5117   3
  -5   3   1 683.947 59.8083   5
   1   5   3 695.199 24.1951   6
   1   5   3 706.911 49.5608   4
  -3  -5  -1 678.473 31.6679   6
  -1   5   3 726.354 37.5664   6
   1   5  -3 653.713 44.0005   4
   1  -3   5 723.221 61.2264   3
  -1  -5   3 703.990 42.8093   6
   5   1   3 766.710 59.1641   4
   5   1   3 700.527 81.2967   3
  -5   3  -1 739.382 53.7384   5
   5  -3  -1 734.834 52.6464   3
  -1  -3   5 753.470 51.5216   6
  -3   1   5 816.759 65.7748   5
   1  -5   3 651.320 41.6520   6
  -5  -1   3 671.379 49.9142   5
  -3   5   3 5803.53 194.780   6
  -3   3   5 6419.81 197.280   6
   3   5   3 6544.72 217.232   3
  -3  -3   5 5936.45 186.440   6
   3  -5   3 5927.24 201.427   3
  -5   3  -3 6279.02 173.316   5
   3   5   3 6352.62 170.682   5
   3   3  -5 5882.48 162.555   4
   3  -3   5 6654.05 223.429   3
  -3   5  -3 6109.70 181.513   5
   5  -3  -3 5417.78 141.420   3
  -5  -3   3 6224.10 206.073   6
  -3   5   3 6466.04 215.694   5
  -3  -5   3 6221.45 173.230   6
   3  -5  -3 5826.68 137.420   3
   3   3   5 6090.15 170.540   4
   3  -3   5 5936.06 178.558   6
   5   3   3 6892.98 273.838   3
  -5   3   3 5936.78 214.726   5
  -3   3   5 6748.66 234.836   5
   3   3   5 6011.15 144.626   5
   5   3   3 6038.08 194.388   4
   3   5  -3 6225.34 182.310   4
   5   3  -3 5973.85 194.111   4
   3   5   3 6336.00 187.376   4
   5  -3   3 6078.15 214.866   3
   3   3   5 6396.25 165.504   6
   3   3   5 6694.13 272.717   3
   5  -1   5 7213.31 262.351   3
  -1   5   5 6787.35 243.292   5
  -5   1  -5 6527.61 155.335   5
   1   5  -5 6566.17 173.591   4
   5   1   5 6792.61 282.019   3
  -5   1   5 6478.46 229.819   5
   1   5   5 6441.52 186.471   4
  -5   5   1 6335.63 219.987   5
   1   5   5 6678.44 199.748   3
  -1   5   5 6426.57 172.326   6
  -1   5  -5 6234.89 167.719   4
  -5   1   5 6641.75 240.152   6
   5   1   5 6652.50 200.756   4
  -5  -1   5 5849.08 220.080   6
   5   5  -1 6515.52 211.095   4
   5  -5  -1 6829.75 192.894   3
  -5  -5   1 6224.01 192.857   6
   5   5   1 6681.12 212.933   4
  -5   5  -1 6554.30 209.292   5
  -1  -5   5 6645.84 193.101   6
   1   5   5 6789.72 238.555   5
  -1   5   5 6615.50 185.985   4
   1   5   5 6344.08 158.887   6
   1  -5   5 6326.33 188.399   6
   5  -5   1 6252.29 207.148   3
   5   5  -3 14113.3 360.753   4
   3  -5   5 13788.6 341.159   6
  -5   3   5 14872.0 411.775   6
  -3   5   5 15187.0 357.599   6
  -5  -3   5 13827.6 369.127   6
   5   3   5 15265.3 489.268   3
  -5   5  -3 13576.2 344.839   5
   5   3   5 14473.8 352.290   4
   5  -3   5 13493.0 400.957   3
   5   3  -5 14183.5 351.567   4
   5  -5   3 13980.0 384.260   3
   3  -5   5 13490.8 388.113   3
   5   5   3 13848.3 307.416   5
  -3  -5   5 14124.1 346.081   6
   3   5  -5 14404.6 331.583   4
  -5   3  -5 13703.9 319.695   5
  -5  -5   3 14174.2 350.249   6
  -5   3   5 15321.7 410.504   5
   3   5   5 13718.0 371.569   5
   5   5   3 15143.0 435.993   3
   3   5   5 14194.6 343.763   4
   3   5   5 14349.7 409.384   3
  -3   5   5 14032.0 404.170   5
  -5   5   3 14005.3 393.946   5
   5   5   3 13980.8 360.588   4
   5  -5  -3 12497.0 291.411   3
  -5  -5   5 23911.1 549.720   6
   5   5   5 24656.8 659.202   3
   5   5   5 24422.2 549.161   4
   5   5   5 22241.6 478.804   5
  -5   5  -5 23297.5 527.595   5
  -5   5   5 25001.2 606.617   5
   5   5  -5 23813.6 541.238   4
  -5   5   5 24640.8 605.604   6
   5  -5   5 23889.8 603.083   3
   0   0   6 5.77318 11.7094   6
   0   0   6-2.34421 13.6503   3
   0   6   0 5.87132 12.6094   4
   6   0   0 23.8864 23.1357   3
   0   6   0-9.45381 13.8170   5
  -6   0   0 0.75844 10.4615   5
  -2   6   0 2470.22 110.291   5
   6   0  -2 2447.14 119.143   3
   6   0   2 2460.95 148.228   3
   0   6  -2 2449.29 98.3782   4
   0  -2   6 2536.07 119.244   3
  -2   0   6 2549.66 103.394   3
   0   2   6 2436.64 97.2327   6
  -6   0  -2 2807.99 88.3260   5
  -6   0   2 2518.42 111.431   5
   6  -2   0 2386.50 123.406   3
   0   2   6 2501.95 74.6502   4
  -2   6   0 2426.50 100.517   4
   2   0   6 2489.82 130.592   3
   0   6   2 2515.36 103.648   4
  -2   0   6 2687.54 107.328   5
  -2  -6   0 2395.36 60.3597   6
   0  -2   6 2279.74 101.623   6
   2   0   6 2592.70 101.579   6
   0   2   6 2680.34 106.468   5
   0   6   2 2520.29 109.535   5
   6   2   0 2383.98 120.638   4
  -6   2   0 2379.73 112.541   5
   2   6   0 2451.25 105.516   4
  -2   0   6 2433.27 106.983   6
   0  -6   2 2401.84 82.3341   6
   0   2   6 2538.80 123.580   3
   6   2   0 2635.77 142.850   3
   2   0   6 2392.38 66.0815   4
   2   6  -2 23511.0 509.834   4
   6   2  -2 22902.9 547.746   4
  -6   2  -2 22582.5 501.762   5
  -2   6  -2 23239.4 516.622   5
  -2   6  -2 23013.5 501.350   4
   2  -2   6 23107.0 557.561   3
   6   2   2 23119.7 543.812   4
  -2  -6   2 23158.5 471.796   6
   2   2   6 22779.5 468.434   4
   2  -2   6 23372.9 509.253   6
   2   2  -6 23082.9 453.767   4
  -2   2   6 23158.6 493.683   3
   2   6   2 23363.1 515.043   4
   6  -2   2 23299.7 574.712   3
  -2   6   2 24691.7 512.489   4
   6  -2  -2 25459.5 526.118   3
   2   6   2 23554.3 506.165   5
  -6  -2   2 24288.2 597.942   6
  -2   2   6 23739.9 517.722   6
   2   2   6 22214.5 467.235   5
  -2   6   2 23948.0 537.171   5
   2   2   6 23254.1 495.956   6
  -2  -2   6 22624.3 517.738   6
  -2   2   6 24733.7 556.447   5
   6   2   2 23939.6 620.005   3
  -6   2   2 24110.5 552.295   5
   2   2   6 22503.1 597.083   3
   6  -4   0 18.8321 18.2328   3
  -6   0   4-13.4913 20.8905   5
  -6   0  -4 12.0168 4.40664   5
   0   4   6 26.4569 25.1777   5
   6   4   0 14.1194 28.2963   3
  -6   4   0-4.98204 16.0987   5
  -6   0   4-29.7022 36.0699   6
   4  -6   0 7.96371 11.4520   3
   0   4   6 3.22870 12.9695   3
   0   6   4 15.9491 4.63890   6
   6   0   4-47.2019 41.4812   3
   0   4   6-3.39020 8.85594   4
   6   4   0-6.26315 19.3683   4
   0   4  -6 6.50681 5.83005   4
   0   6  -4 14.9557 12.6412   4
  -4   0   6 50.9620 28.0046   5
   0  -4   6-12.3787 16.3363   6
   4   0   6 11.6282 15.7525   6
   4   6   0 14.5695 16.0859   4
   4   0   6-2.89119 9.28028   4
  -4   6   0 9.00359 16.9652   5
   0   6   4 3.55984 13.4688   4
   0   4   6 7.89407 9.26796   6
  -4  -6   0 19.0997 6.99781   6
   0   6   4-25.8265 20.9799   5
   0  -6   4-4.70015 9.73304   6
  -4   0   6-3.79301 19.4359   6
   4   0   6 33.6528 27.6713   3
   4   6   2 4031.56 131.367   5
   4   2   6 4117.32 138.068   6
   4   2   6 3965.20 132.613   4
   2   4   6 3905.39 128.388   4
   2   6   4 4004.10 153.705   5
  -6   2  -4 4261.42 126.701   5
  -4   6   2 4089.58 170.213   5
   6  -4  -2 3712.07 137.457   3
   6   4  -2 3869.80 160.214   4
   2  -4   6 3781.24 142.115   6
   6   2   4 4264.35 164.867   4
  -4  -2   6 3678.30 153.912   6
  -2   6   4 4114.55 176.084   5
   2   4  -6 3911.86 114.649   4
   2  -4   6 4014.49 176.234   3
  -2  -4   6 3741.43 144.875   6
  -4   2   6 4441.63 186.762   5
  -4  -6  -2 3978.94 111.656   6
   4  -2   6 4071.07 146.229   6
  -6  -4   2 4056.46 171.230   6
  -6   2   4 3588.72 189.482   6
   6  -4   2 4180.26 174.324   3
   2  -6   4 3911.26 134.866   6
  -6   4  -2 4271.14 153.036   5
  -2  -6   4 3832.16 132.428   6
   4   2  -6 3805.19 131.403   4
  -2   6   4 3997.47 142.146   4
   4  -6  -2 3701.72 120.899   3
   6   4   2 3917.26 161.304   4
   4   6  -2 4022.10 152.503   4
  -2   4   6 4096.86 142.745   6
   6  -2   4 4143.85 192.320   3
   2   4   6 4233.54 193.389   3
  -2   6   4 3981.05 129.471   6
   2   6   4 3988.19 144.647   4
  -6   2   4 4051.79 174.203   5
   2   4   6 4056.11 147.205   5
   4  -6   2 4104.77 161.065   3
  -6  -2   4 3880.41 181.458   6
  -4   2   6 3780.12 102.544   3
   4   2   6 4481.41 229.987   3
   6   2   4 4383.43 230.863   3
   4   6   2 4112.79 155.687   4
  -2   4   6 4171.38 190.253   5
  -4   2   6 3878.89 162.840   6
  -4   6  -2 3946.25 150.645   5
   4  -2   6 3914.50 183.155   3
  -6   4   2 3738.44 167.898   5
  -4  -6   2 3941.23 127.879   6
   2   4   6 3817.08 122.133   6
   6   2  -4 4021.01 166.513   4
   2   6  -4 3844.52 135.876   4
   6   4   2 4362.45 211.065   3
   6   4  -4 132.668 29.8027   4
   4   6  -4 132.839 28.0968   4
   4   6   4 157.135 26.8881   5
  -4   6  -4 155.973 31.1801   5
  -4  -4   6 173.703 35.6274   6
  -4   6   4 152.531 30.8154   6
  -4   6   4 111.098 33.0797   5
  -4  -6   4 109.282 23.6664   6
   6   4   4 95.8637 45.4337   3
  -6   4   4 126.500 41.1402   6
   4   4   6 139.499 48.4034   3
  -4   4   6 118.945 28.7221   6
   4   4  -6 119.395 21.0457   4
   4   4   6 131.812 24.5710   4
   4  -6   4 209.394 44.0224   3
   4  -4   6 148.181 32.0908   6
   4  -4   6 102.948 36.4211   3
   4   6   4 114.851 28.0646   4
   4   4   6 123.336 13.5967   5
  -6   4  -4 95.5667 17.6285   5
  -6   4   4 157.830 42.9858   5
  -4   4   6 246.984 52.3999   5
  -6  -4   4 110.170 30.1470   6
   6  -4   4 110.426 32.1263   3
   6   4   4 168.480 33.6301   4
   4   6   4 224.926 48.3269   3
   0   6   6 5950.31 248.435   5
   0  -6   6 5427.45 182.909   6
   6   0   6 5875.38 200.461   4
  -6   6   0 5989.97 218.815   5
   6   0   6 5665.08 269.695   3
   0   6   6 5828.43 156.491   6
   0   6   6 5642.36 178.686   4
  -6   0   6 5586.68 217.873   5
  -6  -6   0 5496.78 187.254   6
   6  -6   0 5843.69 201.308   3
  -6   0   6 5906.43 240.581   6
   6   6   0 5434.20 205.794   4
   0   6  -6 5652.29 162.752   4
   6   2  -6 15460.2 405.696   4
  -6   6   2 14953.4 434.881   5
   6   2   6 15883.6 528.020   3
  -6   2   6 15394.2 457.141   6
  -2   6   6 15825.9 459.424   5
  -6   6  -2 15354.9 399.471   5
  -2   6   6 15929.0 363.633   6
   2   6   6 15626.9 333.080   6
  -2   6   6 16062.5 378.175   4
   6   6  -2 15280.6 409.071   4
   6  -6  -2 15632.9 367.135   3
   6  -2   6 15216.9 467.286   3
   2  -6   6 15004.7 380.718   6
  -6  -6   2 15434.3 385.820   6
   2  -6   6 14995.2 438.320   3
   2   6  -6 15812.7 361.082   4
  -6   2  -6 15081.3 338.408   5
   2   6   6 15249.3 449.846   5
   2   6   6 15116.2 377.364   4
   2   6   6 15585.1 405.938   3
  -6  -2   6 15236.4 431.165   6
  -6   2   6 15894.9 442.874   5
   6  -6   2 15189.1 419.807   3
   6   6   2 15055.6 408.860   4
  -2  -6   6 15316.6 386.433   6
   6   2   6 16071.5 396.865   4
   6   6  -4 429.707 53.8010   4
   4   6  -6 434.878 44.1629   4
  -4   6   6 325.932 44.8450   6
  -4  -6   6 439.343 51.1225   6
  -4   6   6 383.287 62.4494   5
  -6   6   4 310.787 57.9249   5
   6  -4   6 431.420 74.8300   3
   6   6   4 485.405 79.0879   3
  -6   6  -4 317.876 41.7559   5
   6   4  -6 330.332 44.5654   4
   6  -6   4 399.882 61.3099   3
  -6   6   4 365.495 59.4744   6
   4   6   6 360.987 46.6991   4
   6   4   6 383.488 83.2436   3
  -6   4  -6 428.316 41.9914   5
  -6   4   6 353.807 62.9114   6
   4  -6   6 432.632 69.4566   3
   6   4   6 433.961 51.1058   4
   6   6   4 349.694 34.1679   5
  -6  -4   6 437.692 58.4792   6
   4   6   6 465.486 68.8245   3
  -6   4   6 455.504 69.8013   5
   6   6   4 438.379 54.1289   4
   4   6   6 417.745 46.7082   5
  -6  -6   4 420.513 49.4992   6
   6  -6   6 10552.9 370.740   3
  -6   6  -6 9775.90 292.719   5
  -6  -6   6 9861.09 308.460   6
   6   6   6 10472.1 400.509   3
  -6   6   6 10778.0 364.991   6
  -6   6   6 9915.15 348.442   5
   6   6   6 10366.0 311.877   4
   6   6  -6 9941.26 300.176   4
   1   7  -1 1344.47 76.5433   4
   1   7   1 1376.74 78.7785   5
   7  -1   1 1141.08 96.4259   3
  -1   1   7 1332.16 76.1392   5
  -7   1   1 1235.58 80.8635   5
   1  -1   7 1325.73 93.3667   3
  -1   7  -1 1253.04 73.2113   4
   7  -1  -1 1405.39 93.4425   3
  -1   7   1 1162.90 71.9427   4
   1   7   1 1268.64 76.0079   4
  -1   7  -1 1203.44 78.6840   5
  -7   1  -1 1453.85 78.1372   5
  -7  -1   1 1446.60 74.5786   5
   7   1  -1 1267.83 95.0108   3
  -1   1   7 1347.39 85.4039   3
   1   1   7 1241.29 71.8847   6
  -1  -7   1 1269.37 48.1326   6
  -1   7   1 1441.36 86.1951   5
   1  -1   7 1154.87 72.2599   6
   1   1   7 1226.43 39.8322   4
  -1  -1   7 1350.69 86.4587   3
   7   1   1 1225.01 101.468   3
  -1  -1   7 1307.76 80.0768   6
  -1   1   7 1362.70 78.1214   6
   1   1   7 1361.17 99.8695   3
  -7   1   3 278.184 45.2662   5
  -3   1   7 281.258 43.9317   5
   1   7  -3 205.742 29.8982   4
   3  -1   7 191.586 31.9898   6
   7  -1   3 241.079 52.6427   3
  -7  -1   3 252.724 37.3966   5
   7   3   1 259.496 45.7355   4
  -1  -3   7 261.078 38.4370   6
   3   7   1 299.773 41.3618   4
  -3   1   7 260.151 32.3812   3
   1  -7   3 283.309 29.8092   6
   7  -3  -1 242.233 39.1337   3
   3   1  -7 226.458 22.0670   4
  -7   1  -3 295.320 29.4453   5
  -1   7   3 212.097 40.4460   5
  -1   7   3 252.071 34.9947   4
  -3  -7   1 252.522 21.0092   6
  -3   1   7 238.237 38.0964   6
   1   7   3 250.448 36.8055   5
  -1   7   3 260.967 19.2475   6
   3   7   1 248.837 33.8938   5
   1  -3   7 249.964 36.2621   6
  -7   3  -1 189.323 33.7337   5
   7   1   3 260.119 56.7442   3
  -1   3   7 229.235 41.9586   5
  -3   7   1 258.532 42.2487   5
  -3   7  -1 291.023 42.5330   5
   7   1   3 277.284 46.5455   4
  -1   3   7 184.053 29.6804   6
   1  -3   7 337.752 53.0612   3
   1   3   7 281.836 25.4530   4
   3   1   7 227.575 50.4026   3
   3  -1   7 223.968 19.3878   4
  -7  -1   3 129.164 40.7623   6
  -1  -7   3 223.857 25.9706   6
   7   3  -1 257.823 44.0883   4
  -1   3   7 218.765 35.3260   3
   7   3   1 300.514 57.1169   3
   3   1   7 214.248 32.0756   6
   1   3   7 239.477 47.5707   3
   3   1   7 222.356 21.5527   4
  -1   7  -3 244.280 32.4232   4
  -3   7   1 249.218 37.9027   4
   1   3   7 252.996 31.9693   5
   1   7   3 278.769 37.4244   4
  -7   3   1 243.403 42.6989   5
   7  -3   1 289.597 48.2863   3
   1   3   7 184.097 27.5047   6
   3  -1   7 259.822 49.2683   3
   3   7  -1 220.180 36.4889   4
  -3  -1   7 240.815 38.7743   6
  -3   3   7 6999.77 223.263   6
   7  -3  -3 6767.48 189.160   3
  -3  -3   7 6700.47 220.810   6
   3   3   7 6992.13 184.781   4
   3  -3   7 6516.29 210.457   6
   3  -7   3 6932.50 238.294   3
  -3   7   3 7150.01 247.024   5
   3   7  -3 6534.82 211.341   4
  -7  -3   3 6716.52 268.299   6
   7   3  -3 7023.80 246.583   4
   3   7   3 7159.28 210.864   5
   7  -3   3 6918.03 266.562   3
   3   3  -7 6702.39 169.563   4
  -3  -7   3 6600.65 185.919   6
   3  -3   7 7073.51 262.381   3
   3   7   3 7171.40 222.407   4
  -3   3   7 6931.46 256.642   5
  -7   3   3 7326.63 248.536   5
  -3   7   3 6702.74 213.716   6
   7   3   3 7299.84 305.341   3
   7   3   3 6984.32 242.936   4
  -3   7  -3 6789.81 219.360   5
   3   3   7 7139.17 305.627   3
   3   3   7 6876.89 197.033   6
  -7   3  -3 7067.83 206.954   5
  -3   3   7 6223.87 150.295   3
   7   1   5 3729.52 167.112   4
   7   1   5 4376.04 239.116   3
  -1   7   5 3665.40 108.457   6
  -5   1   7 4218.50 186.244   5
   1   7  -5 3643.43 135.938   4
  -7  -5   1 3529.19 172.464   6
  -7   5   1 3713.32 177.177   5
   1  -5   7 3762.27 181.408   3
   5   1   7 4229.94 231.756   3
  -7   1  -5 3552.09 109.330   5
  -1   7   5 3745.23 144.536   4
   1   5   7 3901.82 158.550   3
  -7  -1   5 3829.80 201.429   6
  -5  -7   1 3593.93 120.157   6
   1   7   5 3642.41 91.7479   6
  -7   5  -1 3752.86 163.524   5
  -1   5   7 3842.73 133.035   4
  -5  -7  -1 3333.61 108.170   6
   5   7  -1 3817.83 162.315   4
  -7   1   5 3476.97 201.244   6
   1   5   7 3757.44 132.183   4
  -5   7   1 3673.23 171.345   5
   1   5   7 4181.94 181.662   5
   1  -7   5 3773.09 138.780   6
   7   5   1 3819.20 170.195   4
   5   1   7 3920.29 137.703   4
  -1   7   5 3813.21 182.483   5
  -1   5   7 3984.27 118.609   3
  -5   7  -1 3761.42 161.770   5
  -7   1   5 4110.12 179.924   5
  -1  -5   7 3750.48 150.643   6
   1   5  -7 3700.92 110.544   4
  -1   5   7 3690.86 132.446   6
  -5   1   7 3668.78 172.512   6
   1   5   7 3710.82 124.660   6
   5  -7  -1 3444.20 136.200   3
   7  -1   5 3818.88 211.334   3
   5   7   1 3674.04 160.584   4
   5  -1   7 4001.37 139.024   4
   7  -5   1 3695.72 171.645   3
   1   7   5 3803.23 147.004   4
  -1   5   7 3981.77 194.394   5
   7   5   1 3698.01 199.992   3
   1  -5   7 3683.69 148.087   6
  -1  -7   5 3502.01 135.003   6
   5  -7   1 3688.01 157.192   3
   5  -1   7 3789.61 201.630   3
   7  -5  -1 3810.46 156.212   3
   7   5  -1 3648.02 167.328   4
   5   1  -7 3701.86 147.088   4
  -1   7  -5 3862.51 135.439   4
  -5  -1   7 3559.72 165.632   6
   1   7   5 4132.71 182.618   5
  -7   3  -5 743.650 52.8915   5
   5   3   7 706.372 56.5647   4
  -3  -5   7 601.542 60.6053   6
   7   5   3 609.630 36.0766   5
   3   5   7 815.851 87.9646   3
   7   5   3 741.178 98.5587   3
   3   7  -5 663.747 56.9308   4
  -3   5   7 807.484 89.5357   5
  -3   7   5 716.028 55.5257   6
  -7  -3   5 681.075 79.7307   6
   5  -7  -3 692.137 43.2148   3
  -3   5   7 729.656 62.4465   6
   3   5   7 711.288 48.9671   6
   3   5  -7 674.855 46.9415   4
   3  -5   7 747.595 86.3713   3
   7  -5   3 766.728 81.3394   3
   5  -3   7 904.411 98.5472   3
   3   7   5 707.359 69.6880   5
   3   5   7 705.094 55.4370   4
   7  -5  -3 705.477 44.3302   3
  -7   5  -3 736.009 63.0012   5
   3  -7   5 659.230 75.7619   3
   7   3  -5 722.164 72.8548   4
   7   3   5 834.603 107.030   3
   7   5  -3 672.830 70.5113   4
  -5   3   7 941.244 93.6356   5
   5   3   7 873.150 111.296   3
   3  -7  -5 541.812 25.4155   3
   5  -7   3 673.494 70.6413   3
  -5   7   3 537.762 72.7510   5
  -7  -5   3 768.529 75.1477   6
   3   5   7 681.003 50.0937   5
   5   7   3 727.651 69.1030   4
   3  -5   7 669.251 60.9577   6
   5   7   3 746.307 55.3054   5
  -5   3   7 695.431 74.9719   6
  -3  -7   5 665.617 56.9316   6
   7   3   5 694.895 68.8932   4
   5   3  -7 699.636 53.3898   4
  -5  -7   3 639.399 52.1006   6
   5   7  -3 739.358 67.3761   4
  -7   5   3 728.264 78.7388   5
  -5   7  -3 655.453 63.3815   5
   7  -3   5 684.875 85.6848   3
  -7   3   5 720.715 78.2991   5
  -7   3   5 664.258 91.4029   6
  -3   7   5 712.941 80.2707   5
   3   7   5 704.278 62.2374   4
  -5  -3   7 571.447 64.8006   6
   7   5   3 686.078 72.0325   4
   5   7  -5 203.068 37.8096   4
  -7   5   5 317.297 62.9180   5
  -5   7   5 207.735 42.2677   6
   7   5   5 158.760 65.8570   3
  -5   7  -5 244.139 41.0601   5
   5   5  -7 229.864 34.0084   4
  -5   5  -7 215.367 33.9374   5
   5   5   7 169.448 34.4229   4
   7   5   5 188.676 39.9137   4
   7   5  -5 192.439 41.8305   4
  -7  -5   5 171.965 41.4181   6
  -5  -7   5 162.140 32.3773   6
   5  -5   7 181.243 54.0293   3
  -5  -5   7 129.133 31.8567   6
  -7   5   5 156.604 44.6387   6
   7  -5   5 195.498 53.8704   3
   5  -7   5 179.057 51.4270   3
  -5   5   7 190.817 43.6150   6
   5   7   5 266.124 43.5957   4
  -7   5  -5 222.189 35.3034   5
   5   7   5 268.021 59.6067   3
   5   7   5 207.268 36.0941   5
  -5   5   7 196.108 46.9649   5
   5   5   7 95.0274 39.0036   3
  -5   7   5 98.4826 35.2643   5
  -1   7   7 4635.55 145.873   6
  -7   7   1 4668.71 214.218   5
   1  -7   7 4428.67 173.602   6
   7   1   7 4664.08 271.333   3
   7   7  -1 4573.70 200.025   4
  -1   7   7 4658.93 168.641   4
  -1  -7   7 4304.02 172.463   6
  -7   1   7 4869.04 238.005   6
  -7  -7   1 4809.87 176.362   6
  -7  -1   7 4645.46 226.532   6
   1   7   7 4540.59 167.720   4
   7  -7  -1 4743.37 180.354   3
  -7   1   7 5188.61 223.077   5
  -7  -7  -1 4602.15 174.923   6
   7   7   1 4346.51 197.685   4
   7  -1   7 4877.08 192.852   4
   7  -1   7 4442.53 249.434   3
   1   7   7 4555.23 133.169   6
   7   1   7 4869.06 187.690   4
  -7   7  -1 4606.29 199.427   5
   7  -7   1 4686.53 198.238   3
  -1   7   7 5001.07 238.284   5
   1   7  -7 4555.69 152.697   4
   1   7   7 5029.28 243.394   5
   7   1  -7 4764.57 207.735   4
  -7   3   7 1102.97 104.277   5
   7   3  -7 1206.48 91.2131   4
  -7   7  -3 1026.85 84.8955   5
   7   7  -3 960.108 88.6412   4
  -7   3   7 1087.78 112.757   6
  -7  -7   3 1061.21 80.5214   6
   3   7   7 1127.90 93.1331   3
  -3   7   7 1124.30 109.905   5
  -3  -7   7 1170.61 86.8342   6
   7  -7   3 1033.25 96.5685   3
  -7   7   3 1121.52 107.222   5
   7  -3   7 1108.36 118.416   3
   3   7  -7 1047.87 69.0359   4
   3   7   7 1164.78 98.1822   5
  -7  -3   7 1133.63 105.099   6
   7   7   3 964.273 91.7150   4
   7   7   3 1053.38 64.5247   5
  -7   3  -7 980.501 60.3782   5
   3  -7   7 1010.84 106.370   3
   7   3   7 1105.67 135.806   3
  -3   7   7 1085.71 72.9781   6
   7   3   7 1057.70 83.6504   4
   3   7   7 1173.97 82.7575   4
   3  -7   7 880.669 75.2946   6
   5   7  -7 285.387 39.9581   4
  -5   7   7 342.281 70.4257   5
   7   5   7 311.711 79.4910   3
   7   7  -5 235.746 47.0317   4
   5   7   7 287.117 63.7982   3
  -7  -5   7 196.485 47.9767   6
  -7   5  -7 226.195 35.2157   5
   7   7   5 275.535 71.9914   3
  -5   7   7 242.836 45.6743   6
  -7   5   7 263.735 63.2541   6
  -7  -7   5 199.325 39.8039   6
   7   7   5 191.976 45.0929   4
  -7   7  -5 179.032 34.7818   5
   7   5  -7 268.289 43.0092   4
  -7   7   5 91.4488 37.9351   6
   7  -7   5 236.623 55.7552   3
   5  -7   7 227.475 62.0309   3
   7  -5   7 272.627 65.2978   3
   5   7   7 162.564 37.5079   4
  -5  -7   7 189.920 38.2388   6
  -7   5   7 207.972 58.4935   5
   7   5   7 198.255 40.3874   4
  -7   7   5 200.856 51.9669   5
  -5   7  -7 185.732 38.0427   5
  -7  -7   7 7626.73 280.043   6
   7   7   7 7432.56 349.303   3
   7   7  -7 7759.38 268.842   4
   7   7   7 7323.14 276.270   4
  -7   7   7 7519.97 307.255   5
   7  -7   7 7835.27 339.691   3
  -7   7   7 7523.09 316.871   6
  -7   7  -7 7731.74 263.590   5
   0   0   8 83202.5 1714.10   3
   8   0   0 87450.5 1734.79   3
   0   0   8 87735.9 1671.97   6
  -8   0   0 85039.4 1648.35   5
   0   8   0 83591.0 1661.34   4
   0   8   0 85468.7 1679.53   5
   2   8   0 10.8568 19.1421   5
   2   8   0-20.2870 22.0409   4
   0   2   8 29.8215 18.5092   5
   8   2   0 79.4701 37.2619   3
  -2   8   0-13.6947 20.9802   4
  -8   2   0 16.6926 18.3586   5
   0   8   2-10.9236 20.1624   4
   2   0   8 8.91371 17.4914   6
  -2   0   8-10.6058 15.5972   3
  -2   8   0-6.16127 22.8805   5
  -8   0   2-13.3251 17.7819   5
   0   2   8-8.64920 17.8292   6
  -8   0  -2 3.34917 9.33737   5
   8  -2   0 125.828 35.7509   3
   2   0  -8 0.43045 2.12189   4
   8   0  -2 23.3754 21.0001   3
  -2   0   8-16.0658 27.1660   6
   8   2   0 11.7634 30.4218   4
   0  -2   8-10.3071 21.1094   3
   0   8  -2 22.7945 19.1075   4
   8   0   2-21.2394 32.3875   3
   0   8   2-0.69983 21.4557   5
   2   0   8 45.1514 37.3299   3
   0  -2   8-5.99815 22.4120   6
   0   2   8-19.1240 21.7343   3
  -2   8  -2 2624.20 130.969   5
   2   8   2 2638.53 126.362   4
  -8   2   2 2695.02 135.038   5
  -2   2   8 2655.28 124.799   6
   8   2   2 2666.46 154.241   4
  -2  -2   8 2952.25 144.340   3
   2  -2   8 2738.74 155.706   3
   8   2  -2 2505.84 150.060   4
   2  -2   8 2639.42 122.326   6
   2   8  -2 2733.40 124.218   4
   8   2   2 2803.22 175.550   3
  -2   8  -2 2648.29 119.960   4
  -8   2  -2 2650.27 118.467   5
   2   2   8 2592.19 115.559   6
  -2   8   2 2868.14 106.562   6
  -2   8   2 2805.60 126.028   4
   2   8   2 2694.18 124.797   5
  -2   8   2 2786.76 140.559   5
  -2   2   8 2743.28 136.054   5
   8  -2  -2 2793.79 128.895   3
   2   2   8 2609.00 82.2097   4
  -2  -8   2 2608.85 88.8689   6
  -2   2   8 2872.68 126.583   3
  -2  -2   8 2478.84 125.872   6
   8  -2   2 2625.16 164.705   3
   2   2   8 2796.18 174.623   3
   0   4   8 38744.6 862.562   5
   8   0   4 38612.9 976.229   3
   8   4   0 39105.5 899.204   4
  -4   0   8 41446.2 838.557   3
  -4   8   0 40104.5 874.963   5
   0   4   8 41509.6 830.476   6
  -8   4   0 37936.1 874.453   5
   4   8   0 39648.2 862.959   4
   4   0   8 39783.3 776.201   4
   0  -4   8 40361.2 908.891   3
   0  -8   4 41401.5 813.655   6
   4  -8   0 38861.9 838.429   3
   4   0   8 40967.4 842.215   6
  -8   0   4 41961.1 876.772   5
  -8   0   4 36537.3 964.007   6
   0   8   4 40798.5 845.497   4
   8   4   0 39826.6 943.832   3
   0   4   8 41662.7 792.105   4
   0  -4   8 39339.1 847.320   6
  -8   0  -4 39197.2 744.875   5
   8  -4   0 40843.0 899.420   3
  -4   0   8 40422.9 875.954   6
   0   8  -4 40479.2 831.887   4
   0   8   4 39047.8 878.445   5
   4   0   8 38925.0 958.474   3
   0   4   8 38861.3 859.702   3
  -4  -8   0 38069.7 747.741   6
  -4   8  -2 479.335 59.9646   5
  -4  -8   2 427.535 35.1252   6
   8  -4   2 523.968 69.9522   3
  -4   2   8 533.549 71.8827   5
   4  -8  -2 473.968 41.8640   3
  -2   4   8 508.696 51.9973   6
   2   4   8 612.660 46.7431   5
  -8  -4   2 375.421 64.7013   6
   2   8   4 475.410 54.6841   4
  -2   8   4 513.198 66.4224   5
   8   2   4 504.830 86.5863   3
   4  -2   8 548.182 79.3369   3
  -2   4   8 445.549 64.4049   5
   2  -4   8 493.248 71.7477   3
  -4   2   8 604.161 65.5888   6
   8  -2   4 575.844 86.2780   3
   4  -8   2 559.531 62.1280   3
   4   2   8 646.175 98.1690   3
   8   4   2 617.061 72.8771   4
   2   8  -4 547.432 53.3315   4
   8   4  -2 525.899 68.3406   4
   2   4   8 561.826 75.2519   3
  -2   8   4 559.441 37.7009   6
   8   2   4 567.263 69.5648   4
   2   4   8 496.053 45.4959   6
  -4   2   8 462.697 36.8800   3
   4   8  -2 466.550 55.1999   4
   8   2  -4 462.402 65.1608   4
   4  -2   8 480.985 53.9010   6
  -8  -2   4 441.874 74.3258   6
  -4  -2   8 527.430 64.0283   6
  -2   8   4 518.075 53.4793   4
  -8   2  -4 555.469 46.2411   5
   2   4   8 481.963 39.0344   4
   4   2   8 510.000 39.1695   4
  -2   8  -4 511.165 49.0570   4
   4   2   8 601.431 53.7006   6
   2   8   4 532.827 58.8713   5
   8   4   2 502.659 79.8801   3
   4   8   2 564.283 54.2930   5
  -4   8   2 544.139 66.4098   5
   2   4  -8 496.060 28.1047   4
  -2   4   8 466.531 33.0494   3
   8  -4  -2 533.667 51.0669   3
   4   2  -8 481.305 36.5640   4
  -2  -4   8 514.279 58.5967   6
   2  -4   8 457.919 52.0018   6
  -2  -8   4 543.259 45.4330   6
   4   8   2 486.953 57.5498   4
   4  -2   8 489.326 35.3381   4
  -8   2   4 551.567 65.8980   5
  -8   4  -2 495.356 56.3066   5
  -8   2   4 526.993 84.3218   6
  -8   4   2 553.228 65.8605   5
  -4   4   8 61777.3 1342.59   5
  -8   4   4 63147.7 1317.49   5
   4   8  -4 64248.4 1273.78   4
  -8   4  -4 59863.0 1248.65   5
   4   8   4 60888.8 1260.85   5
  -8  -4   4 65448.6 1370.73   6
  -4   8  -4 63096.6 1283.34   5
   4  -4   8 60692.9 1359.68   3
   4   4  -8 60827.4 1200.57   4
   8   4  -4 63059.0 1323.37   4
  -4   4   8 61840.5 1285.07   6
   4  -8   4 60024.6 1317.88   3
   8   4   4 66261.3 1447.26   3
   4   8   4 61838.8 1276.49   4
  -4  -4   8 63470.3 1288.13   6
  -8   4   4 67530.7 1410.30   6
   4   4   8 62237.0 1225.34   4
   4   4   8 63799.0 1237.54   6
  -4  -8   4 64449.5 1234.11   6
  -4   8   4 58979.8 1268.04   6
   4   4   8 55187.9 1402.44   3
  -4   8   4 60320.5 1337.65   5
   8   4   4 60304.1 1308.29   4
   4  -4   8 64682.1 1273.06   6
   8  -4   4 61034.3 1360.75   3
   8   0   6 60.3247 63.4795   3
   0   8   6 11.7167 18.5587   4
   0   6   8-12.0042 12.4251   6
   6   0   8-3.71658 10.5343   4
   8   0   6-5.00022 20.1749   4
  -8   0   6 10.5192 34.3164   5
   0  -6   8-56.9493 40.9484   3
  -6  -8   0 4.19269 7.36659   6
  -6   0   8 28.3060 35.2282   6
   0   6   8-51.8184 40.3649   5
  -8   6   0-7.19274 30.1080   5
   8   6   0-9.14400 31.0888   4
  -8   0   6 10.2669 45.0914   6
   6   0   8 28.0916 47.6346   3
   0   6   8 9.17482 10.3231   3
  -8  -6   0 5.71502 22.1427   6
   0  -8   6 20.5235 19.8207   6
   0   8   6-9.23841 32.4837   5
   0  -6   8 11.0992 24.1240   6
   6  -8   0-14.0867 18.7033   3
  -6   8   0 18.6593 32.9941   5
   0   8  -6 13.7708 14.1302   4
   6   8   0 48.5395 36.9392   4
   8  -6   0-20.2849 27.5989   3
   0   6   8 13.0679 16.2435   4
   6  -2   8 1139.45 76.0596   4
  -8   2   6 1014.42 96.3440   5
  -6  -2   8 1018.10 94.8979   6
   8   6  -2 930.191 90.2386   4
   2   8  -6 1094.95 74.7463   4
   8  -6   2 1178.41 103.384   3
  -8   6   2 1009.10 97.3556   5
  -2   8   6 1208.68 113.938   5
   2   6  -8 1092.00 58.6041   4
  -8   2  -6 899.389 53.5349   5
  -8   6  -2 1073.49 90.5455   5
   6   8   2 1129.45 94.0177   4
   6   2  -8 1084.08 78.5299   4
  -8  -6   2 1199.84 102.004   6
   2  -6   8 905.763 101.918   3
   6  -8   2 1001.99 90.3971   3
  -6   2   8 1126.10 104.705   5
   6   8   2 1105.22 73.9366   5
  -2   6   8 1074.00 72.7011   6
   2   6   8 1067.76 70.9300   4
  -6   8   2 1105.70 103.895   5
  -8  -2   6 950.220 106.933   6
   8  -2   6 968.470 115.668   3
   6   2   8 1074.44 136.368   3
   6   8  -2 1206.10 95.7423   4
  -2  -8   6 1056.07 76.2987   6
  -6   8  -2 1103.09 89.9453   5
   2  -6   8 1131.89 83.7301   6
  -6   2   8 1028.73 99.3059   6
   2   6   8 1041.71 61.9243   6
   2   6   8 1097.59 87.6689   3
   8   6   2 1043.88 117.856   3
  -2   6   8 1325.22 117.724   5
  -8   2   6 961.719 114.420   6
   8   6   2 1038.72 94.1871   4
   8   2  -6 1042.34 95.3867   4
   2  -8   6 1065.05 106.473   3
  -2   8   6 1209.84 83.4240   4
   2  -8   6 1097.26 77.2075   6
  -6   2  -8 1022.66 55.5589   5
   8   2   6 1233.52 96.9634   4
   6   2   8 1000.25 70.9273   4
   6  -8  -2 925.514 64.9909   3
  -2   8   6 1057.04 58.5170   6
   2   8   6 1265.93 113.368   5
  -6  -8   2 1030.11 65.1291   6
   2   6   8 1122.95 86.3521   5
   6  -2   8 1162.41 122.556   3
   8  -6  -2 1080.59 75.7373   3
   8   2   6 1142.07 132.912   3
  -2  -6   8 1105.10 86.0771   6
   2   8   6 1128.68 81.8206   4
  -8   6   4 386.131 72.7300   6
  -8   4   6 412.481 69.4596   5
   6  -4   8 364.824 77.6395   3
  -8  -6   4 398.995 59.5052   6
  -8   4  -6 284.903 37.5051   5
  -6  -4   8 280.247 53.5682   6
   4   6  -8 290.642 34.7563   4
   4   6   8 259.890 39.6973   4
   4   8  -6 335.772 45.0899   4
   8   6  -4 300.509 53.2467   4
  -8   6  -4 334.165 49.0026   5
  -4   8  -6 294.844 48.1436   5
  -6   4  -8 354.275 39.3968   5
   6   8  -4 407.411 57.2477   4
  -4   8   6 339.547 44.6492   6
   8   6   4 321.170 57.6973   4
  -6   4   8 306.977 62.6680   5
  -4   6   8 303.934 63.4821   5
  -4   8   6 307.126 63.1226   5
   4   8   6 318.104 53.0025   5
  -4  -8   6 273.348 43.1962   6
   8   4   6 341.028 80.9111   3
   4   8   6 326.525 52.3072   4
  -6   8   4 281.491 53.6268   6
   4   6   8 176.333 46.7141   3
   8   4  -6 347.895 55.9484   4
  -6   8  -4 311.344 50.1382   5
  -4   6   8 367.124 51.3231   6
  -6   8   4 267.557 59.3385   5
   8   6   4 327.502 79.5806   3
  -4  -6   8 375.446 54.4425   6
   8   4   6 366.661 56.2668   4
   8  -4   6 185.911 56.6603   3
  -6  -8   4 292.572 40.6625   6
   6   4   8 373.109 47.1463   4
  -8   4   6 255.709 63.7379   6
   4  -8   6 274.352 63.7006   3
   6   4  -8 365.140 44.4683   4
   4  -6   8 351.899 72.6105   3
   6  -8   4 360.072 62.0654   3
   6   8   4 224.909 47.1696   4
  -6   4   8 270.866 54.9614   6
  -8  -4   6 350.682 63.2330   6
  -8   6   4 322.345 65.6418   5
   4  -6   8 323.686 50.3377   6
   6   8   4 383.827 44.7722   5
   8  -6   4 294.189 60.8634   3
   6   4   8 267.290 74.1708   3
   8  -6   6 2578.76 182.805   3
  -6   6  -8 2816.55 135.521   5
  -6  -8   6 2747.19 141.284   6
   8   6  -6 2555.35 150.493   4
  -6   8  -6 2695.62 146.453   5
  -8   6  -6 2568.60 131.588   5
   6   8  -6 2638.94 141.811   4
   6   8   6 2755.09 183.429   3
  -6   8   6 2642.24 174.738   5
   6  -6   8 2721.43 191.785   3
   6   6   8 2568.74 193.544   3
   8   6   6 2758.52 210.850   3
  -8   6   6 2469.96 183.116   6
  -6   6   8 2587.24 162.143   6
  -8   6   6 2645.30 167.034   5
  -6   8   6 3006.68 170.142   6
  -6  -6   8 2504.09 147.950   6
   6  -8   6 2578.50 177.473   3
  -8  -6   6 2755.64 162.224   6
   6   6  -8 2204.58 118.119   4
   6   8   6 2403.42 142.502   4
   6   6   8 2637.91 138.469   4
   8   6   6 2427.71 148.295   4
  -6   6   8 2565.02 168.831   5
   8   8   0 46846.1 1050.16   4
   0  -8   8 47589.5 1001.55   6
  -8   8   0 47125.8 1064.46   5
  -8  -8   0 45851.6 970.619   6
   8  -8   0 46057.0 1016.83   3
  -8   0   8 46948.6 1120.83   6
   0   8   8 49786.6 1140.17   5
   8   0   8 43464.6 1170.30   3
   8   0   8 46297.8 1007.55   4
   0   8   8 44984.0 971.667   4
   8   2   8 1285.69 154.764   3
  -2   8   8 1159.39 122.236   5
  -8   8   2 1455.35 125.622   5
   8   2   8 1405.39 99.7677   4
  -8   2   8 1120.95 124.741   6
   8   8   2 1220.35 77.9958   5
  -8  -8   2 1264.26 89.6346   6
  -2   8   8 1169.27 71.9421   6
   8  -8   2 1178.78 106.174   3
   8   8  -2 1239.98 108.946   4
   2   8  -8 1258.32 77.0405   4
  -2  -8   8 1175.49 92.3661   6
   2  -8   8 1144.45 90.3746   6
   2  -8   8 1127.25 119.186   3
   8   8   2 1153.18 106.560   4
  -8   2   8 1312.91 116.045   5
  -8   8  -2 1209.64 104.649   5
  -8  -2   8 1182.10 119.744   6
   2   8   8 1228.83 88.1844   4
   8   2  -8 1226.67 105.665   4
   8  -2   8 1236.57 97.9091   4
   2   8   8 1292.82 118.693   5
   8  -2   8 1392.06 150.386   3
  -8   8   4 20291.7 601.161   5
  -8   8  -4 20361.9 546.829   5
   8  -4   8 20475.6 645.132   3
  -8   4   8 20911.5 576.498   5
   4  -8   8 21336.9 633.827   3
   8  -8   4 20388.9 596.855   3
  -4  -8   8 21629.7 547.077   6
   4   8  -8 20968.5 495.413   4
   4   8   8 19991.5 521.514   4
  -8   8   4 20252.9 602.812   6
   8   8   4 20144.4 561.864   4
   8   4   8 21028.3 707.503   3
  -8   4   8 19663.4 620.394   6
  -8  -8   4 21012.8 529.349   6
  -4   8   8 20861.5 607.000   5
  -4   8   8 21085.4 508.435   6
   8   4  -8 20465.1 542.974   4
  -8  -4   8 20611.5 590.605   6
   8   8  -4 20849.7 567.023   4
   8   4   8 20885.7 536.403   4
   4   8   8 20127.4 558.655   3
   6   8  -8 927.091 78.4767   4
  -8  -8   6 937.837 90.6305   6
   8   8   6 929.414 95.4908   4
   8  -8   6 992.124 117.124   3
   6  -8   8 883.642 116.762   3
  -8   6  -8 899.686 76.0541   5
  -6   8  -8 848.959 82.3455   5
  -8   6   8 809.092 98.2513   5
  -8   8   6 903.003 108.180   5
  -6  -8   8 844.618 85.7538   6
  -6   8   8 854.787 88.3299   6
   8   8   6 846.283 122.301   3
  -8  -6   8 1020.27 103.935   6
   6   8   8 951.600 113.948   3
  -6   8   8 1001.94 114.411   5
   8   6  -8 896.167 84.1509   4
   8   6   8 900.327 90.0322   4
   6   8   8 917.528 87.6669   4
   8   6   8 832.419 125.173   3
  -8   6   8 690.062 101.509   6
   8  -6   8 823.477 118.166   3
   8   8  -6 934.034 92.3754   4
  -8   8   6 931.119 111.022   6
  -8   8  -6 926.560 88.1840   5
   8  -8   8 26303.2 781.509   3
  -8  -8   8 26730.8 685.070   6
   8   8  -8 26489.6 657.363   4
  -8   8   8 24653.8 702.573   5
   8   8   8 24949.3 668.671   4
  -8   8  -8 25677.6 642.748   5
   8   8   8 24809.8 772.050   3
  -8   8   8 25703.3 728.396   6
   9   1  -1 4783.77 212.607   3
   1   9  -1 4434.26 177.737   4
  -1   9  -1 4840.01 180.600   4
  -1   9   1 4906.23 196.745   5
   1   9   1 4874.37 189.717   5
  -1   9  -1 5031.82 197.108   5
  -1   9   1 4604.92 179.184   4
   9  -1   1 4857.05 225.717   3
   1   1   9 5217.79 236.590   3
  -1  -1   9 4904.29 189.375   6
   9  -1  -1 4772.39 200.742   3
  -9   1   1 5012.25 184.515   5
   1   9   1 4460.62 179.173   4
   1  -1   9 4591.98 180.689   6
   1  -1   9 4953.34 225.239   3
   1   1   9 4600.47 175.524   6
   1   9  -1 5156.24 194.482   5
  -1   1   9 5164.34 211.591   3
  -1   1   9 4861.17 186.075   6
  -1  -1   9 4907.46 209.548   3
  -9   1  -1 5111.17 172.387   5
   9   1   1 4820.86 225.690   3
  -9   1   3 10762.1 321.513   5
   9   1   3 10925.0 369.371   4
   3  -1   9 10464.0 305.932   6
  -3   9  -1 10592.1 326.469   5
  -3   1   9 10752.5 321.627   6
   9   3   1 10825.8 378.279   3
   1   3   9 10664.2 295.656   6
  -9   3  -1 10408.9 308.623   5
   3   9  -1 10162.0 311.369   4
  -3   1   9 11540.1 315.811   3
   9   1   3 10478.7 390.615   3
  -1   9   3 10582.4 331.802   5
  -1   9   3 10810.5 308.304   4
   1   9   3 10816.2 321.633   5
   3   9   1 10693.6 310.873   5
  -1   9  -3 10674.0 321.322   5
   1  -3   9 10777.7 361.658   3
   3   1   9 11800.5 412.674   3
  -1  -9   3 11234.1 265.146   6
  -3  -1   9 10521.9 324.498   3
  -1  -3   9 11127.4 354.116   3
   1   9   3 11061.9 316.956   4
  -3   9   1 10666.5 308.671   4
  -1  -3   9 10456.9 319.192   6
   9  -3  -1 9987.14 318.256   3
  -3   9  -1 10346.9 303.470   4
  -1   3   9 11014.8 307.734   6
   1   9  -3 10400.0 302.472   4
  -9   3   1 10806.3 325.458   5
   3   9   1 10041.1 312.515   4
  -1   3   9 10696.6 322.313   3
  -3  -1   9 10873.1 325.903   6
  -9  -1   3 10928.2 403.504   6
   9   3   1 10744.9 364.562   4
  -9   1  -3 11518.8 272.695   5
  -3  -9   1 10358.6 224.619   6
   1   3   9 10730.9 373.859   3
   9  -1   3 10743.6 395.252   3
   1   3   9 10837.8 241.852   4
   9  -3   1 10372.8 365.721   3
   3  -1   9 10936.8 384.319   3
   1  -3   9 10512.3 309.674   6
  -1   3   9 10761.4 316.742   5
   1   3   9 10561.4 278.881   5
   9   3  -1 10345.6 359.742   4
   3   1   9 10337.4 297.596   6
  -1   9  -3 10354.3 297.960   4
  -3   9   1 11064.0 336.870   5
  -3   9   3 548.260 61.2502   4
  -3   9   3 418.749 65.6397   5
   9   3   3 580.978 92.7317   3
  -3  -9   3 520.125 40.8446   6
  -3   3   9 504.079 59.7743   6
   3   3   9 440.809 82.8593   3
   3   9  -3 554.747 60.9806   4
  -3  -3   9 534.968 64.2119   6
  -3   3   9 495.341 69.4562   5
   9  -3   3 489.241 78.0494   3
   3   9   3 483.285 60.4943   4
  -9  -3   3 425.543 72.7022   6
  -9   3  -3 470.297 51.0195   5
   9   3   3 469.157 71.6610   4
   3  -3   9 690.180 93.3264   3
   9   3  -3 508.315 73.2563   4
   3   3   9 466.306 50.5266   6
   3  -3   9 461.922 57.8093   6
   9  -3  -3 485.595 46.6895   3
  -3   9  -3 612.576 68.7723   5
  -3   9   3 541.710 48.2909   6
   3   9   3 494.952 56.9505   5
  -9   3   3 530.457 65.7878   5
   3   3   9 446.838 35.5061   4
   1   5   9 17830.9 447.059   5
   1   5   9 18001.1 424.886   6
  -1   5   9 17907.1 500.796   5
   5  -9  -1 16682.8 428.759   3
  -5   1   9 18069.5 422.623   3
  -9   5   1 17544.7 491.172   5
   5  -1   9 17283.2 558.308   3
  -9   5  -1 17516.8 483.048   5
  -1   9   5 17557.4 508.952   5
   1   9   5 17698.5 496.482   5
  -5   9  -1 18265.3 485.130   5
  -5   1   9 16989.0 483.334   6
   9   5  -1 18241.9 511.584   4
   5   9   1 18088.6 448.918   5
   1   9  -5 17785.2 439.033   4
   1  -5   9 17406.6 458.524   6
   5  -9   1 16623.4 458.649   3
  -9   1   5 16994.4 570.025   6
   9   5   1 19009.5 562.881   3
   5   9  -1 18320.3 480.062   4
  -1  -5   9 18582.1 526.276   3
  -1   9  -5 18005.2 437.870   4
  -9   1   5 18740.7 488.181   5
   5   9   1 18548.7 481.272   4
   5   1   9 18067.9 449.179   6
   1   9   5 17768.4 454.442   4
  -1  -9   5 18447.5 424.804   6
  -5   9   1 18417.4 502.840   5
  -1   9   5 17550.7 449.860   4
   1   5   9 18421.5 404.531   4
  -1  -5   9 17934.3 465.034   6
  -1   5   9 16437.1 394.426   3
   5   1   9 17297.7 588.724   3
   5   1   9 16975.7 389.786   4
   1   5   9 17348.6 464.123   3
  -9  -1   5 17853.7 580.593   6
  -9  -5   1 16906.5 525.628   6
   9   5   1 17332.6 504.540   4
  -1   5   9 18429.9 438.525   6
  -5  -1   9 17471.8 485.223   6
   5  -1   9 16917.6 448.347   6
   9  -5  -1 17680.4 473.245   3
   9   1   5 17896.7 508.909   4
  -5   1   9 18682.5 505.591   5
   9  -1   5 17093.6 574.573   3
   5  -1   9 16960.6 383.222   4
   9  -5   1 17227.1 511.696   3
   1  -5   9 17242.4 520.718   3
   9   1   5 19019.5 604.051   3
   5   1  -9 16619.2 405.087   4
   1  -9   5 18719.9 435.408   6
  -3  -5   9 3184.72 159.581   6
  -9   3   5 3115.98 166.053   5
  -3  -9   5 2972.92 127.203   6
  -9   3  -5 3056.52 127.788   5
   3   9  -5 3059.12 145.600   4
   3   5   9 3017.61 121.369   4
  -3   9   5 3034.18 185.117   5
  -9   5  -3 3404.84 161.375   5
  -5   9   3 3255.09 184.585   5
   3   9   5 3228.51 166.796   5
   5   9   3 3109.92 160.268   4
  -5   9   3 3249.90 166.479   6
   5   9   3 3124.04 141.690   5
  -5   9  -3 3336.62 164.270   5
  -3   5   9 2966.10 179.582   5
   9   3   5 2999.56 169.093   4
   9   3  -5 2953.46 176.658   4
  -3   9  -5 3489.19 166.623   5
  -9   3   5 2632.46 195.127   6
   5  -9   3 2997.60 166.687   3
   9  -3   5 3259.41 210.039   3
   3   5   9 3093.36 127.379   6
   3   5   9 3224.17 192.520   3
  -9  -3   5 3459.45 214.409   6
   3   9   5 2975.74 149.767   4
   3  -9   5 3330.00 187.093   3
   9   5  -3 2846.45 171.071   4
   3  -5   9 3289.60 155.110   6
   9  -5   3 2759.84 182.428   3
   5   3   9 3236.49 123.609   4
  -5  -3   9 3356.85 169.772   6
  -9  -5   3 3227.78 194.863   6
   3  -5   9 3287.28 197.633   3
  -5  -9   3 2946.96 117.886   6
   5   3   9 3074.44 228.383   3
  -5   3   9 2869.09 161.113   6
  -3   9   5 3065.63 115.022   6
   9   3   5 3374.03 228.346   3
   5   9  -3 3150.10 159.458   4
   5  -3   9 3105.36 200.677   3
   5   3  -9 2676.59 106.822   4
  -9   5   3 3232.90 172.894   5
   9   5   3 2821.40 170.118   4
   3   5   9 3053.54 111.130   5
   5  -3   9 2801.60 145.826   6
   9   5   3 3586.45 222.923   3
  -5   3   9 2817.10 173.679   5
  -3   5   9 3044.76 147.280   6
  -5  -5   9 7883.27 284.983   6
  -5   5   9 7845.57 314.896   5
  -5   9   5 7617.98 322.878   5
   5  -5   9 8107.77 348.202   3
  -5   9  -5 8215.23 286.738   5
   5   9   5 7948.80 282.317   5
  -9   5  -5 8543.98 266.172   5
  -5  -9   5 8556.84 255.108   6
   9   5  -5 8499.78 315.007   4
   5  -9   5 8246.74 324.351   3
   9   5   5 8939.72 391.913   3
  -5   9   5 8075.68 276.968   6
   9   5   5 8273.66 306.323   4
  -9  -5   5 8551.10 336.979   6
   5   9   5 7755.36 280.368   4
   5   5   9 8290.16 364.881   3
  -9   5   5 8204.70 305.344   5
   5   9  -5 7914.50 275.578   4
   5   5  -9 7441.02 220.650   4
  -9   5   5 7215.38 334.213   6
   5   5   9 8231.24 247.863   4
   9  -5   5 8636.15 350.652   3
  -5   5   9 7983.23 292.821   6
  -9   1   7 239.026 72.5704   6
   1   7   9 269.122 37.8004   4
   9   1   7 349.056 84.3137   3
  -9   7   1 252.404 58.8484   5
  -7   1   9 221.704 56.0477   5
   1   9   7 261.663 45.2138   4
  -1   7   9 260.476 59.6015   5
   7   9   1 280.473 57.1894   4
   7   9  -1 314.629 57.9462   4
   7   1   9 270.658 78.6792   3
   9  -7  -1 302.756 50.6383   3
   1   7   9 309.105 58.4708   5
   1  -9   7 215.206 38.7667   6
   9   7   1 217.081 53.5257   4
   9   7  -1 217.629 56.2431   4
   1   9   7 198.291 55.7512   5
  -1  -7   9 244.710 47.5184   6
   1   9  -7 271.795 39.6737   4
  -9   7  -1 232.737 52.0095   5
  -7   9   1 198.480 52.4914   5
   1  -7   9 219.741 65.4379   3
   7  -1   9 255.421 36.7458   4
   9  -1   7 236.079 82.9713   3
  -7   9  -1 237.094 48.9160   5
   7   1  -9 250.941 45.1914   4
   1   7   9 221.770 36.4700   3
   7  -1   9 472.699 104.419   3
   9  -1   7 316.431 55.9058   4
   9   1  -7 262.791 55.7672   4
   7   9   1 261.980 42.1913   5
   9  -7   1 291.493 56.2988   3
   7  -9   1 238.093 47.0527   3
  -9   1   7 250.031 52.9306   5
   1  -7   9 304.689 50.8800   6
  -7  -1   9 193.608 52.7936   6
   7   1   9 297.346 40.4889   4
  -9  -7   1 282.832 53.2391   6
   1   7   9 224.329 30.5107   6
  -1  -9   7 267.210 42.3848   6
   7  -9  -1 288.300 42.3225   3
  -7   1   9 174.203 58.1115   6
  -9  -1   7 343.421 86.7332   6
   9   1   7 294.920 54.9289   4
  -1   9   7 299.273 47.2059   4
  -9  -7  -1 219.527 48.1941   6
  -1   9   7 184.421 54.5142   5
  -1   7   9 200.319 30.9531   6
  -9   3   7 2603.96 159.634   5
   3   7   9 2380.31 116.521   5
  -9  -7   3 2509.22 155.075   6
  -3   7   9 2654.06 179.344   5
  -9   3   7 2429.06 193.533   6
  -9   7   3 2530.34 170.043   5
  -3   9   7 2416.94 173.893   5
  -7   9   3 2400.86 173.216   5
   3  -9   7 2663.97 181.448   3
   3   9  -7 2455.94 126.403   4
   7  -3   9 2374.39 125.458   4
   7   9   3 2427.51 124.460   5
   9   3   7 2591.56 154.744   4
   3   9   7 2569.02 179.063   5
   3  -7   9 2683.66 190.453   3
   3   9   7 2523.91 138.837   4
   3  -7   9 2465.00 139.321   6
   7   9  -3 2617.79 155.204   4
  -7  -9   3 2437.63 117.118   6
   7  -3   9 2225.15 187.351   3
   7   3   9 2712.89 227.884   3
  -3  -9   7 2641.83 135.305   6
   3   7   9 2773.87 155.043   3
   7   9   3 2467.23 152.433   4
  -3   7   9 2617.11 128.775   6
  -3  -7   9 2481.08 146.877   6
  -7   3   9 2492.60 170.996   6
  -9  -3   7 2530.35 183.200   6
  -9   7  -3 2501.72 148.570   5
   9   7  -3 2365.20 157.175   4
   7   3   9 2583.69 128.257   4
   9  -7   3 2569.04 172.104   3
  -7  -3   9 2325.23 159.085   6
   9   3   7 2516.47 214.081   3
   3   7   9 2639.58 126.112   4
   7   3  -9 2452.05 127.768   4
   7  -9   3 2494.53 160.836   3
   9   7   3 2377.49 157.471   4
   9  -3   7 2338.35 191.088   3
   9   3  -7 2741.59 170.865   4
  -7   9  -3 2382.61 147.144   5
  -7   3   9 2306.23 159.199   5
  -9   5   7 4613.52 225.886   5
  -7  -5   9 4957.44 231.953   6
  -5   7   9 4748.10 244.146   5
   5   7   9 5002.47 197.408   4
   7  -5   9 4783.51 276.374   3
  -9   7   5 4799.88 240.271   5
  -5   9   7 4519.55 242.891   5
   9   7   5 4494.81 223.804   4
  -9   7  -5 4871.69 209.010   5
  -9   5  -7 4259.00 173.390   5
  -7   5  -9 4581.14 175.645   5
   7  -9   5 4729.57 249.627   3
  -7   9  -5 4715.44 214.625   5
  -5   9  -7 4873.13 214.508   5
   5  -9   7 5000.25 265.221   3
  -5   7  -9 4810.33 198.212   5
   7   9   5 4443.31 215.983   4
  -7   9   5 4505.30 245.149   5
   9  -7   5 4934.98 261.883   3
   5  -7   9 4825.22 271.929   3
   9   7   5 4732.49 281.493   3
  -7   9   5 4614.53 236.708   6
  -5   9   7 4892.51 198.037   6
   9   7  -5 5251.40 239.052   4
   9   5   7 5304.71 308.429   3
  -9   7   5 4655.53 257.148   6
  -5  -9   7 5369.90 212.826   6
  -5  -7   9 5185.58 224.105   6
  -7  -9   5 4911.68 195.071   6
  -9  -7   5 4987.33 230.337   6
  -9  -5   7 4528.75 242.106   6
  -7   5   9 4891.70 248.609   6
  -5   7   9 4848.25 212.092   6
   5   9   7 4725.38 210.348   4
   5   9  -7 5076.92 201.399   4
   7   5   9 4631.70 293.973   3
  -9   5   7 4565.57 264.939   6
   7   5   9 4791.93 197.163   4
   9   5   7 4674.00 220.842   4
   7   9  -5 4591.35 213.275   4
  -7   5   9 4651.00 233.294   5
   7   5  -9 4406.21 179.703   4
   9   5  -7 5186.50 235.057   4
   5   7   9 4561.14 244.256   3
   9  -5   7 4934.51 276.629   3
   7  -7   9 86.5100 59.7819   3
   7   9   7 62.3688 31.4994   4
   7   9  -7 69.1686 31.8803   4
   7   7   9 88.3980 51.7816   3
  -7   7   9 63.2949 33.2868   6
  -7   7   9 135.211 55.9488   5
  -9  -7   7 83.6712 37.0095   6
  -7  -9   7 46.5266 25.1671   6
   7  -9   7 110.980 57.2120   3
   9  -7   7-40.1995 57.5538   3
  -9   7  -7 123.506 33.4565   5
  -7   9  -7 71.8660 37.1556   5
  -7   7  -9 65.6337 30.0550   5
   9   7   7 82.8049 60.7369   3
  -7   9   7 108.569 56.8027   5
  -7  -7   9-15.9868 36.0143   6
   9   7  -7 50.8532 32.7765   4
   9   7   7 67.3101 39.9684   4
  -7   9   7 48.6001 23.9027   6
   7   7   9 32.5668 21.5094   4
  -9   7   7 71.6201 45.2526   6
  -9   7   7 0.86823 44.1459   5
   9   1   9 5457.18 335.858   3
   1   9   9 5923.85 291.035   5
  -1   9   9 6119.23 303.914   5
  -9   1   9 4947.77 285.938   6
   1  -9   9 5692.03 298.340   3
   9  -9   1 5648.72 248.612   3
   1  -9   9 5665.09 229.905   6
   9  -1   9 5860.52 336.938   3
  -1  -9   9 5634.82 231.823   6
   9   9   1 5935.54 267.566   4
  -9   9   1 5755.17 280.151   5
   9   1   9 5909.29 233.789   4
   9  -1   9 5792.53 235.394   4
   1   9   9 5881.84 217.962   4
  -9  -1   9 6143.68 309.671   6
   9   9  -1 6124.06 269.407   4
  -9   9  -1 5547.28 262.656   5
   9   1  -9 6043.50 268.843   4
  -9   9   3 9178.95 375.235   5
  -9   9  -3 9032.75 338.411   5
  -3   9   9 8991.21 376.212   5
   3  -9   9 9721.62 403.872   3
   9   3  -9 9177.94 331.809   4
   3   9   9 8966.46 297.105   4
   9   3   9 8941.59 307.003   4
  -9  -9   3 8422.28 286.105   6
  -9   3   9 8886.02 338.898   5
  -9  -3   9 9369.15 386.179   6
   9   9   3 9011.44 344.723   4
  -3  -9   9 9098.75 314.456   6
   9   3   9 9010.40 446.446   3
   9  -9   3 8971.20 353.528   3
   9   9  -3 9125.13 345.131   4
   9  -3   9 8878.65 414.693   3
  -9   3   9 8332.69 381.389   6
   9  -3   9 9035.00 317.624   4
  -9   5   9 13733.4 453.192   5
   9  -9   5 14120.7 500.534   3
   9   5   9 14484.6 432.852   4
  -5   9   9 13773.0 486.328   5
  -9   9  -5 15080.3 450.563   5
   9   9   5 13442.8 455.710   4
   9   9  -5 14457.6 464.712   4
   5  -9   9 14429.4 531.729   3
  -5   9  -9 14016.7 428.441   5
  -9   9   5 14177.9 491.056   5
  -9  -9   5 15001.8 430.226   6
   5   9   9 14376.4 422.441   4
  -9  -5   9 14086.8 488.352   6
   9   5   9 14090.1 570.197   3
  -5  -9   9 14722.3 440.740   6
   9   5  -9 14338.7 433.000   4
  -9   9   5 14220.8 495.388   6
  -9   5   9 12767.4 499.817   6
   9  -5   9 14000.7 542.932   3
   9   7   9 871.187 95.4423   4
  -9  -7   9 1001.97 114.418   6
  -9   9   7 1053.28 124.649   5
   9   9   7 1007.83 108.467   4
  -9   9   7 946.679 116.876   6
  -9   9  -7 1076.79 102.244   5
  -7   9  -9 932.631 94.3373   5
  -7   9   9 939.495 99.0820   6
  -7   9   9 885.872 108.929   5
   9   7  -9 945.266 93.3176   4
   7   9   9 966.553 118.181   3
   9   7   9 839.482 131.417   3
  -7  -9   9 1123.94 106.824   6
  -9  -9   7 1021.41 103.892   6
   9   9  -7 1005.19 105.657   4
   7  -9   9 870.021 127.246   3
   9  -7   9 930.944 133.775   3
  -9   7   9 982.872 112.647   5
  -9   7   9 965.686 122.429   6
   9  -9   7 936.885 130.702   3
   7   9   9 1017.46 100.663   4
  -9  -9   9 5718.80 276.336   6
  -9   9   9 5646.58 288.176   5
   9  -9   9 5380.43 332.022   3
   9   9   9 5428.08 319.715   3
   9   9   9 5707.88 269.208   4
  -9   9   9 5514.86 291.213   6
   0  10   0-16.0297 27.8828   4
 -10   0   0 8.79957 14.2147   5
   0  10   0 1.14016 28.6957   5
  10   0   0 9.26363 27.3946   3
   0   0  10 12.6221 26.1593   3
   0   0  10 36.1044 29.9656   6
  -2  10   0 2885.80 141.629   4
 -10   2   0 3063.91 140.898   5
   2   0  10 3258.93 198.654   3
   0   2  10 2797.99 140.376   6
  10   0   2 2750.84 180.267   3
  -2   0  10 2993.34 161.710   3
   0  10   2 2998.65 155.349   5
  -2  10   0 2733.37 153.869   5
   0  -2  10 2781.74 172.474   3
  10  -2   0 2653.80 158.597   3
   2  10   0 2872.86 150.259   5
   0  10  -2 2847.01 153.151   5
   2  10   0 2974.31 149.027   4
  -2   0  10 2652.88 145.661   6
   0  10  -2 2747.67 138.859   4
  10   0  -2 3023.34 157.858   3
   0  10   2 2740.66 142.179   4
  10   2   0 2652.45 167.120   3
   0  -2  10 2548.52 139.132   6
  10   2   0 2792.49 183.314   4
 -10   0   2 2866.64 141.306   5
   0   2  10 3099.56 178.712   3
   2   0  10 2821.89 139.668   6
 -10   0  -2 3399.56 123.397   5
  -2  10   2 10494.1 315.512   4
 -10   2   2 10152.0 317.500   5
 -10   2  -2 10773.0 291.850   5
  10   2  -2 10614.2 385.355   4
  -2  10   2 10425.7 341.960   5
   2  10   2 10093.1 321.416   5
   2  -2  10 10036.1 313.645   6
  -2  -2  10 10462.0 355.232   3
   2  -2  10 10514.1 383.770   3
  10  -2  -2 10643.7 316.818   3
  -2  10  -2 10221.7 307.136   4
   2  10   2 9986.77 318.060   4
  10   2   2 10776.3 389.238   3
   2   2  10 10433.1 305.552   6
  -2  -2  10 10005.4 324.975   6
  -2   2  10 10012.8 316.008   6
   2   2  10 11064.7 417.260   3
  -2  10  -2 10735.5 340.700   5
   2  10  -2 10487.2 317.721   4
  10  -2   2 10196.9 383.489   3
  -2   2  10 10567.9 325.918   3
  10   2   2 9864.63 375.661   4
 -10   0   4 33.4885 50.1679   6
  10  -4   0-44.7750 30.5454   3
   0  10  -4-21.5665 21.1158   4
   4  10   0 12.2047 29.1581   4
   0  -4  10-5.25026 34.4311   3
 -10   0   4-12.7632 30.6104   5
   0   4  10-34.8030 23.7218   5
  10   4   0 16.0684 41.9636   4
   0  10   4-4.70851 28.4872   5
  10   4   0 36.6289 41.0777   3
   4  10   0-2.28232 22.0741   5
  10   0   4-10.8140 35.6374   4
   4 -10   0 3.26544 16.5717   3
 -10   4   0 4.21465 22.4426   5
   0  10   4 16.5922 27.5912   4
   4   0  10 10.7525 23.7240   6
   4   0  10-47.5922 52.7003   3
   0  -4  10-2.22330 32.2335   6
   0   4  10 11.8317 19.5183   6
  -4  10   0-6.01427 32.7542   5
  -4   0  10-32.5693 30.3083   6
  -4   0  10-8.96965 19.6405   3
   0   4  10 29.9123 20.8502   3
  10   0   4-30.2841 45.1078   3
 -10   2   4 690.311 77.4418   5
   2   4  10 670.111 87.7207   3
 -10   4   2 707.991 78.4335   5
 -10   4  -2 609.900 63.9831   5
   2  10   4 567.277 65.7780   4
   2  10   4 741.942 78.2943   5
   4  10   2 559.610 71.5004   4
  10  -2   4 595.379 100.073   3
  -2 -10   4 622.006 50.9865   6
   4  10   2 628.233 66.0178   5
  -2   4  10 609.350 75.1244   5
   4   2  10 864.868 123.751   3
   2  10  -4 726.759 70.4756   4
  -4  -2  10 742.256 81.1220   3
   4 -10   2 670.596 75.1322   3
   4 -10  -2 589.543 53.7305   3
  10   4   2 535.372 81.5342   4
  -2  10   4 628.681 80.4827   5
  -2  -4  10 582.187 82.3668   3
   4   2  10 567.088 61.0199   6
  10   4  -2 705.610 94.3459   4
  -4  10   2 628.774 80.6155   5
  10   2   4 606.756 83.6717   4
  -4  10  -2 687.744 78.2682   5
  10   4   2 755.424 102.568   3
  -2  10  -4 688.690 79.3852   5
  10   2  -4 554.030 83.9178   4
  -2  -4  10 739.986 80.2632   6
   2   4  10 685.941 45.1547   4
  -4   2  10 583.959 78.2793   5
 -10  -4   2 564.687 85.9032   6
  10  -4  -2 686.785 63.2512   3
   2   4  10 559.883 57.3800   6
   4  10  -2 713.267 75.8111   4
   4  -2  10 472.750 86.0102   3
  10   2   4 641.483 101.089   3
  -2  10  -4 609.003 63.7409   4
   2  -4  10 584.788 84.9901   3
  -4   2  10 607.420 73.3095   6
   2  -4  10 655.681 73.3811   6
  -2  10   4 617.264 69.2857   4
  -2   4  10 691.695 68.4883   6
 -10  -2   4 664.631 104.245   6
  -4  -2  10 638.520 77.6904   6
 -10   2   4 698.830 99.8151   6
   4  -2  10 602.250 67.9730   6
  10  -4   2 685.361 94.4268   3
   4   4  10 42.8337 13.2170   4
   4  10  -4 44.7710 29.4290   4
  -4   4  10 63.1201 39.4162   5
 -10   4   4 102.520 40.5039   5
   4  -4  10 69.1765 45.5808   3
 -10   4  -4 65.1924 20.1556   5
  10  -4   4 45.6357 50.4463   3
  10   4   4 79.7169 43.7399   4
  -4  10   4 49.7805 43.7981   5
  10   4  -4-38.5462 39.1556   4
  -4  10  -4 50.0461 36.0326   5
   4 -10   4 105.035 44.7165   3
 -10  -4   4 122.407 53.2558   6
   4  10   4 104.065 32.9962   5
   4   4  10 45.8248 22.9005   6
   4  10   4 54.5234 33.1278   4
  -4 -10   4 58.2362 18.5217   6
  -4  -4  10 38.5758 30.5372   6
   4  -4  10 57.7765 36.3185   6
  -4   4  10 53.9690 32.0373   6
  10   4   4 100.070 57.8980   3
 -10   4   4 64.4834 50.0980   6
   4   4  10 27.9716 41.7852   3
   0  10  -6 9.38657 20.3290   4
  10   0   6 19.0227 55.5594   3
  10  -6   0-1.67196 21.4029   3
   6  10   0 27.1893 33.3163   4
  -6   0  10 17.4809 42.4044   6
  10   6   0 0.66622 41.0786   4
 -10   6   0-42.3502 39.5103   5
   0  10   6 24.1474 32.3731   5
   0  -6  10-17.0775 47.1338   3
  -6  10   0-56.9493 43.3668   5
   6   0  10-6.22711 49.4605   3
  10   0   6 24.5680 30.8493   4
   6  10   0 22.6906 21.2127   5
   0   6  10-28.8872 18.0388   6
   0   6  10 12.9605 33.3540   5
   0 -10   6 9.08508 18.5708   6
 -10   0   6-44.6564 60.0517   6
   0  -6  10-11.5194 28.2982   6
   6 -10   0-4.91653 15.3855   3
 -10  -6   0-34.2652 30.4583   6
   0  10   6 11.0158 24.4538   4
  -2   6  10 5932.58 278.203   5
  -2  10   6 6204.35 290.765   5
   2  10   6 6910.69 293.915   5
   6  10   2 6573.11 237.892   5
  -6  10  -2 6505.20 265.066   5
  -6   2  10 6174.12 277.214   5
   6 -10   2 6226.92 257.126   3
  -2  10  -6 6450.72 255.322   5
  10   2  -6 6542.05 297.192   4
 -10   6   2 6585.76 275.640   5
   6  10  -2 6758.46 263.825   4
  10   6  -2 6735.68 289.593   4
  -2  10   6 6403.90 238.626   4
  -6  -2  10 6525.69 274.472   6
   2  -6  10 6295.90 243.788   6
   6   2  10 7023.07 376.845   3
   2 -10   6 6584.26 294.540   3
  -2  -6  10 6743.69 306.884   3
 -10  -6   2 7176.98 312.523   6
   2  10  -6 7095.23 240.755   4
 -10  -2   6 6670.11 336.712   6
  -2  -6  10 6603.00 257.459   6
  10  -2   6 6427.76 335.627   3
   2   6  10 6502.20 202.632   4
 -10   2   6 6413.13 333.345   6
   2  10   6 6271.10 241.128   4
   2   6  10 6451.86 248.538   3
   6  -2  10 5750.88 311.342   3
  -2 -10   6 6566.67 219.197   6
  -2   6  10 6513.05 229.144   6
  -6   2  10 6219.72 272.080   6
  10   6   2 6164.71 278.335   4
  -6  10   2 6629.82 288.026   5
   6  10   2 6482.45 261.114   4
  10   2   6 7068.28 352.175   3
  10  -6   2 6754.10 298.518   3
   2  -6  10 6264.79 304.372   3
   2   6  10 6373.62 208.128   6
  10   2   6 6365.40 280.764   4
 -10   6  -2 6807.02 266.971   5
 -10   2   6 6680.65 265.663   5
   2   6  10 6138.12 209.717   5
 -10   4   6 3919.61 200.038   5
  -4   6  10 3716.94 214.412   5
  10   4   6 4135.29 266.628   3
 -10   6   4 3541.28 197.825   5
   4   6  10 3548.58 209.207   3
   6  -4  10 3381.65 231.373   3
  -6  10   4 3620.69 221.322   5
   4  10   6 3667.07 206.414   5
 -10   6  -4 3762.63 181.699   5
   6  10   4 3577.46 171.144   5
   4  -6  10 3515.34 227.716   3
  -6  10  -4 3465.42 185.181   5
   6   4  10 3697.74 147.931   4
  10   6  -4 3715.29 208.587   4
  -4  10  -6 3739.05 189.805   5
   4 -10   6 3673.57 216.252   3
  -6  10   4 3553.05 188.311   6
  10   6   4 3421.52 199.943   4
 -10  -6   4 3943.66 225.552   6
  -6 -10   4 3368.37 142.658   6
   4  -6  10 3628.25 177.896   6
  -6   4 -10 3341.91 138.732   5
  -4 -10   6 3657.50 157.004   6
   4   6  10 3735.85 149.378   4
  -4  -6  10 3502.65 184.592   6
   6 -10   4 3826.64 210.539   3
  -6  -4  10 3521.65 193.511   6
   4  10   6 3527.51 177.178   4
   4  10  -6 3847.18 176.300   4
 -10   4   6 3374.88 229.354   6
   6  10   4 3383.82 183.361   4
   6  10  -4 3809.69 191.475   4
 -10   6   4 3693.83 221.912   6
  -4  10   6 3279.77 208.381   5
   6   4  10 3573.81 260.260   3
 -10  -4   6 3744.06 235.692   6
  10   6   4 3724.72 244.750   3
  -6   4  10 3433.59 196.323   6
  10   4   6 3616.28 200.465   4
  -4   6  10 3467.93 173.063   6
  10  -4   6 3618.63 241.517   3
  10   4  -6 3669.92 213.092   4
  10  -6   4 3734.98 229.071   3
  -6   4  10 3480.81 201.969   5
  -6   6  10 3546.44 210.405   5
   6   6  10 4094.61 256.538   3
 -10   6   6 4298.96 220.947   5
  10   6   6 4186.00 277.575   3
  -6  10   6 3426.58 220.477   5
   6  -6  10 3781.80 249.551   3
  -6  10  -6 4227.48 207.038   5
  -6   6  10 3874.37 207.528   6
   6 -10   6 4192.33 241.958   3
  -6 -10   6 4085.88 177.744   6
  -6  -6  10 3714.62 200.451   6
   6  10  -6 4019.16 193.507   4
 -10  -6   6 3938.73 230.402   6
   6  10   6 3583.28 192.262   4
   6   6  10 3903.63 169.354   4
 -10   6   6 3559.61 236.069   6
  10   6   6 4278.31 220.873   4
  10   6  -6 4330.88 227.761   4
  10  -6   6 3915.70 248.059   3
 -10   6  -6 3725.52 175.154   5
  -6   6 -10 3939.57 170.400   5
  10   0   8 73.2863 67.6137   3
   0  -8  10 18.0608 42.3919   3
  10   8   0 28.8622 47.7844   4
   8   0  10 17.5382 67.1390   3
   0   8  10-1.46198 28.8760   5
  10  -8   0 11.9005 22.3570   3
   0  10   8 16.6439 33.4798   5
 -10   8   0 24.0479 33.7754   5
   8 -10   0 20.8822 22.5634   3
   0   8  10-14.6488 17.1834   4
  10   0   8 13.1069 26.4384   4
   0  10   8 16.2887 24.1413   4
   8   0 -10-7.75108 19.9324   4
  10   0  -8-1.31404 33.1849   4
   8  10   0-38.9100 39.6494   4
   0  -8  10 4.45376 27.9032   6
  -8  10   0-80.1546 50.0596   5
  -8   0  10 37.7589 50.3218   6
 -10   0   8-104.179 84.4558   6
 -10  -8   0 21.3269 21.9717   6
   0 -10   8 1.00808 20.2463   6
   2   8  10 1411.24 106.299   5
  -2   8  10 1467.10 139.581   5
  -2  10   8 1402.03 139.705   5
 -10   8   2 1341.43 128.414   5
   8 -10   2 1386.48 118.648   3
 -10   8  -2 1344.45 119.844   5
   8  -2  10 1271.77 158.511   3
  -8  10  -2 1403.92 125.039   5
   2  10   8 1275.09 101.038   4
  10  -2   8 1295.19 156.536   3
   8   2  10 1566.44 186.917   3
   8  10   2 1304.58 120.038   4
   2 -10   8 1550.81 150.958   3
 -10  -8   2 1526.08 119.536   6
  10   2   8 1454.68 119.667   4
   2  -8  10 1226.32 141.068   3
  10  -2   8 1375.20 120.167   4
  -2 -10   8 1353.19 101.159   6
  10   8   2 1413.39 129.781   4
   2  10  -8 1361.29 94.1781   4
   2   8  10 1448.18 94.1989   4
  -2  -8  10 1454.72 115.351   6
   2  -8  10 1380.54 109.581   6
  -8  -2  10 1647.43 149.084   6
  -8   2  10 1308.25 135.540   6
   2  10   8 1609.56 150.844   5
   8  10  -2 1341.85 121.433   4
  -8  10   2 1498.99 138.789   5
  10  -8   2 1465.97 130.786   3
  10   8  -2 1398.96 129.635   4
 -10  -2   8 1332.89 146.245   6
 -10   2   8 1073.23 137.034   6
  10   2   8 1334.39 162.636   3
  10   2  -8 1430.10 133.265   4
  -8   2  10 1233.19 121.668   5
 -10   2   8 1441.73 125.095   5
   4   8  10 124.671 31.2749   4
   4  10  -8 185.120 38.5685   4
   4  10   8 206.639 45.8828   4
   8 -10   4 148.500 52.8051   3
   8  10   4 151.139 49.1404   4
   8  10  -4 65.0615 33.2853   4
   8   4  10 141.625 32.2047   4
  10   8   4 161.498 55.7004   4
  10   8  -4 166.367 54.4462   4
  -4   8  10 203.264 60.0891   5
  10   4   8 200.098 49.9133   4
 -10   8   4 166.622 58.7081   5
  -4  10   8 113.943 49.6973   5
  -8  10   4 161.881 64.0319   5
  10   4  -8 105.353 37.3647   4
   4 -10   8 171.761 68.7464   3
 -10   8  -4 138.258 41.5856   5
   4  -8  10 232.244 77.1766   3
  -8  10   4 164.932 48.0088   6
  -8  10  -4 192.017 53.2602   5
  10  -4   8 233.630 81.6134   3
   4   8  10 227.089 48.9769   3
  -8   4  10 42.0476 39.6484   5
  -4  10  -8 212.807 52.3083   5
  -8  -4  10 247.074 69.0000   6
   8  -4  10 199.720 73.3949   3
  10  -8   4 208.365 61.5272   3
 -10   4   8 186.343 54.7287   5
  10   4   8 126.641 72.7986   3
  -4 -10   8 214.332 44.9023   6
  -4  -8  10 190.449 53.3189   6
  -4   8  10 193.868 38.1618   6
 -10   8   4 245.571 62.9840   6
  -8   4  10 92.7632 46.6629   6
 -10  -8   4 180.787 44.8844   6
 -10  -4   8 198.674 62.8093   6
   8   4  10 107.760 75.3166   3
 -10   4   8 245.188 75.6743   6
  -6  -8  10 71.1979 40.9480   6
   8   6  10 25.8361 25.3563   4
   6   8  10-15.9993 20.6176   4
   6  10   8 31.7802 32.5698   4
   6  10  -8 4.59316 21.9604   4
  10   6   8 51.8738 35.8718   4
   8  10   6 6.69983 38.8069   4
  -6  10   8 137.597 57.8267   5
 -10   8   6 20.7003 44.8810   6
 -10  -8   6 21.9801 31.4469   6
   8 -10   6-83.0503 60.0927   3
  10   8   6 64.0125 44.6884   4
  -6 -10   8 21.2389 27.7916   6
  10   8  -6 53.1990 41.1717   4
 -10   6   8-11.0016 37.5948   5
  -6   8  10 41.9912 45.5704   5
  10   6  -8-28.3553 34.2764   4
  -6   8  10 28.9177 27.2714   6
 -10   8   6 66.4492 45.6877   5
  -8 -10   6 10.4484 18.2600   6
  -8  10   6 73.7342 48.7653   5
   6  -8  10-12.3467 49.3092   3
 -10   8  -6-11.3432 21.6053   5
  -8  10  -6-56.9901 38.8277   5
  10   8   6 68.0499 63.1539   3
  -8   6  10 13.9639 39.0541   5
  -6  10  -8-20.8743 34.1460   5
  -6   8 -10-9.33298 25.3118   5
   6   8  10-30.3317 26.4448   3
  -8  -6  10-3.52633 38.5712   6
  10   6   8 32.3581 56.1937   3
  10  -6   8-39.5947 61.7044   3
   8  10  -6 12.9439 27.3046   4
   8  -6  10-36.9396 60.9360   3
   6 -10   8-5.96938 47.7939   3
   8   6  10-31.0700 56.7103   3
  10  -8   6 24.2014 43.9618   3
  -8  10   6 25.0723 26.2382   6
  -8   6  10-0.21261 35.5616   6
 -10  -6   8 37.4274 44.7447   6
 -10   6   8 42.4150 53.6527   6
 -10  -8   8 393.527 76.6384   6
  -8   8  10 511.113 85.6727   6
   8   8  10 428.687 64.5850   4
   8  10   8 298.180 61.4216   4
   8  10  -8 406.136 66.2460   4
   8 -10   8 426.467 88.2519   3
  10   8   8 412.508 74.3517   4
  10   8  -8 402.516 73.2558   4
  -8   8  10 408.934 82.9051   5
 -10   8   8 372.372 73.9901   5
  -8  10   8 471.016 88.8119   5
  -8  10  -8 469.628 74.8510   5
  10   8   8 434.628 95.4085   3
   8   8  10 389.559 84.3130   3
  10  -8   8 445.766 100.092   3
  -8 -10   8 373.706 61.9251   6
  -8  -8  10 382.866 70.2121   6
 -10   8   8 488.056 89.4506   6
   8  -8  10 437.876 101.643   3
   0  10  10 4393.54 258.529   5
   0 -10  10 4119.89 268.423   3
 -10  10   0 4061.34 244.506   5
   0  10  10 4160.69 187.598   4
   0 -10  10 4403.45 209.947   6
 -10   0  10 4074.65 269.090   6
  10   0  10 3964.47 297.222   3
  10  10   0 4262.51 237.949   4
  10   0 -10 4335.92 233.228   4
  -2  10  10 2366.71 192.716   5
 -10  10   2 2197.32 181.520   5
 -10  10  -2 2449.65 177.297   5
   2  10  10 2290.00 136.364   4
   2 -10  10 2466.44 155.859   6
  10  -2  10 2149.93 215.702   3
   2 -10  10 2500.01 209.771   3
  -2 -10  10 2393.04 153.705   6
  10  10  -2 2361.60 173.897   4
 -10  -2  10 2371.50 203.577   6
 -10   2  10 2007.72 189.399   6
  10   2  10 2120.13 218.124   3
  10  10   2 2381.12 176.564   4
  10 -10   2 2535.64 172.134   3
   4  10  10 163.639 40.4373   4
  10   4  10 161.553 80.0635   3
  10  10   4 127.272 53.7004   4
 -10   4  10 168.692 59.9501   5
  -4  10  10 204.770 70.3108   5
 -10  10  -4 206.271 56.3964   5
  10  -4  10 246.945 86.9724   3
  -4  10 -10 208.659 52.0395   5
  10  10  -4 71.6120 36.0153   4
 -10  10   4 189.564 67.9035   5
  10 -10   4 256.340 66.5047   3
  -4 -10  10 237.235 51.7995   6
  10   4  10 252.045 50.8517   4
 -10  -4  10 225.361 76.7513   6
 -10   4  10 92.4728 53.7521   6
 -10  10   4 136.249 48.5434   6
   4 -10  10 60.5495 60.1436   3
  -6  10  10 1494.37 149.661   5
 -10  10   6 1573.77 153.883   5
 -10  10  -6 1367.59 126.978   5
  -6  10 -10 1507.08 125.764   5
  10  10  -6 1575.78 143.219   4
  10  -6  10 1448.97 177.058   3
   6 -10  10 1164.26 153.851   3
  -6 -10  10 1429.85 125.373   6
 -10  -6  10 1547.19 154.841   6
  10   6  10 1313.75 168.010   3
 -10   6  10 1207.00 144.027   6
   6  10  10 1362.43 115.942   4
 -10  10   6 1546.91 151.452   6
 -10   6  10 1345.10 130.821   5
  10  10   6 1352.73 135.284   4
  10   6  10 1544.66 127.550   4
  10 -10   6 1313.44 153.533   3
  10 -10   8 2203.38 209.934   3
  -8  10  10 2090.92 176.838   5
 -10  10   8 2151.14 184.089   5
   8 -10  10 2422.91 228.204   3
 -10   8  10 2286.09 177.353   5
  -8  10 -10 2309.99 158.565   5
   8  10  10 2262.38 164.185   4
 -10   8  10 1964.48 180.223   6
 -10 -10   8 2338.65 167.266   6
  10   8  10 2142.52 210.407   3
  -8 -10  10 2410.38 175.819   6
 -10  -8  10 2083.44 177.007   6
  10  10   8 2068.24 169.722   4
  10   8  10 2320.89 166.257   4
  10  10  -8 2205.23 166.259   4
  10  -8  10 2254.24 221.355   3
  10 -10  10 302.576 88.4936   3
  10  10  10 428.797 77.5424   4
 -10  10  10 381.836 83.7176   5
 -10 -10  10 568.282 92.0091   6
  -1  -1  11 11.1456 31.1345   6
   1  11  -1 44.3674 29.3878   4
   1  11   1 64.3622 35.9256   4
   1  -1  11 116.558 51.6530   3
 -11   1  -1 113.290 27.5851   5
   1  -1  11 8.59712 31.0622   6
  -1  11   1-26.5225 37.3837   5
  -1  -1  11 43.9856 37.3314   3
   1  11   1 50.0392 35.2626   5
  -1  11  -1 66.0963 35.6923   5
  11   1  -1 25.3820 31.1405   3
   1  11  -1 71.5332 38.2604   5
  11   1   1-3.55663 52.3190   4
  11   1  -1 69.7670 57.7698   4
  11  -1  -1 32.2029 25.2562   3
  11   1   1 141.940 51.3052   3
   1   1  11 29.9390 32.8578   3
  -1  11   1 17.6494 33.9192   4
  11  -1   1 24.6441 34.5502   3
 -11   1   1 19.7479 17.9029   5
   1   1  11 34.6120 24.8076   6
  -1  11  -1 58.9699 33.9899   4
  -1   1  11 14.5144 27.2975   6
  -1   1  11 168.806 46.0624   3
  11   1  -3 3929.02 229.574   4
 -11   3   1 3681.37 170.515   5
   3  -1  11 3399.59 227.974   3
 -11   3  -1 3574.66 159.205   5
   3  -1  11 3409.22 168.636   6
  -1  11   3 3417.34 186.708   5
  -3  11   1 3599.16 194.362   5
   1  11   3 3565.58 183.626   5
   1  -3  11 3354.15 210.992   3
  -3  11  -1 3644.81 190.739   5
   1   3  11 3953.94 226.090   3
   3  11   1 3572.35 177.881   5
  -1  11  -3 3468.11 184.287   5
   3  11  -1 3625.67 181.595   5
   1  11  -3 3683.20 188.678   5
  -1  -3  11 3489.80 208.032   3
  11   3   1 3856.06 216.818   3
   1  -3  11 3318.85 170.426   6
  11  -1   3 3383.00 220.724   3
  -3  11   1 3566.51 172.899   4
  -3  -1  11 3650.53 191.955   3
  -1  11  -3 3529.85 165.938   4
   1   3  11 3564.46 164.174   6
   1  11   3 3262.89 166.815   4
  -1  -3  11 3504.06 179.749   6
  -1   3  11 3462.96 170.291   6
   1  11  -3 3425.82 165.229   4
  -3   1  11 3307.87 175.575   6
   3  11  -1 3609.70 179.109   4
   3  11   1 3806.59 183.658   4
  11  -3  -1 3672.98 177.732   3
   3   1  11 3366.87 163.686   6
  11   1   3 3877.78 229.636   3
 -11  -1   3 3769.39 231.142   6
  11  -3   1 3405.69 201.394   3
  -3  -1  11 3359.32 177.222   6
  -3   1  11 3795.57 180.740   3
  -1   3  11 3410.07 177.153   3
   3   1  11 3855.76 251.455   3
  -1  11   3 3458.94 168.924   4
  11   3   1 3519.41 217.984   4
  11   3  -1 3500.77 217.434   4
 -11   1   3 3581.71 170.397   5
  11   1   3 3420.53 215.023   4
 -11   3  -3 773.095 65.7236   5
  11  -3   3 720.967 105.512   3
   3  11   3 715.226 79.6924   4
   3   3  11 828.937 119.482   3
   3  11   3 768.891 81.3671   5
  11   3   3 845.087 111.773   3
   3  -3  11 748.002 104.677   3
  -3  -3  11 933.457 105.491   3
  -3  11   3 718.784 89.6177   5
  11   3   3 620.610 91.6973   4
 -11   3   3 764.904 79.3535   5
  11   3  -3 856.794 107.780   4
  -3  11  -3 856.243 92.6694   5
  -3   3  11 738.191 89.1168   5
  -3   3  11 800.710 84.3620   6
   3  11  -3 937.775 88.3473   4
   3  -3  11 634.448 76.5775   6
   3   3  11 736.370 72.0018   6
  -3  -3  11 778.334 89.4564   6
 -11  -3   3 822.838 113.856   6
  11  -3  -3 725.737 62.3361   3
  -1  11  -5 511.527 62.8817   4
  -1  11   5 568.933 69.0744   4
  11  -1   5 473.107 92.3862   3
  -1  -5  11 506.476 85.7615   3
   1  11  -5 517.781 63.1824   4
   1  11   5 511.268 69.1160   4
  11  -5   1 637.958 86.1541   3
   1  -5  11 547.775 89.4719   3
 -11   1   5 446.050 89.9955   6
   5  11   1 563.080 77.4371   4
   5  11  -1 573.659 77.9031   4
   5  11  -1 621.857 75.1041   5
   5   1  11 539.285 64.1321   6
 -11   1   5 514.361 69.8107   5
  -1   5  11 533.934 69.4266   5
   5 -11  -1 463.185 55.6515   3
 -11   5   1 519.526 72.4893   5
 -11   5  -1 532.000 70.5161   5
 -11  -5   1 625.687 93.4055   6
  -1  11   5 489.939 75.9748   5
   5   1  11 493.806 102.098   3
  11   5   1 572.901 89.2038   4
  11   5  -1 509.975 91.0938   4
   1   5  11 540.837 59.0427   6
   1  11   5 464.103 70.3813   5
  -5  11   1 595.657 88.1487   5
   1   5  11 594.191 67.2201   3
  -5  11  -1 496.109 74.9517   5
  11   1   5 508.318 84.2850   4
  -1 -11   5 474.603 50.5939   6
   5  11   1 559.296 69.4598   5
  -5  -1  11 541.573 67.2229   3
  11   1  -5 511.303 89.2072   4
  -1  11  -5 539.538 74.3294   5
  11  -1   5 433.793 75.4935   4
  -1  -5  11 528.556 72.7104   6
  -5   1  11 421.964 69.8715   6
   5  -1  11 504.368 97.2141   3
  -1   5  11 575.726 64.2927   6
  11  -5  -1 533.701 65.6499   3
   5  -1  11 482.047 66.5492   6
  -5  -1  11 433.734 70.7594   6
  11   1   5 446.093 95.2319   3
   5 -11   1 470.786 64.2157   3
   1   5  11 558.669 55.9061   5
   1  -5  11 534.061 71.2369   6
 -11  -1   5 477.170 93.8998   6
   5 -11   3 79.5706 40.6034   3
   5   3  11 93.7198 52.3678   3
   3  11  -5 98.2669 36.3479   4
   3  11   5 39.7157 33.6287   4
   5  11   3 104.621 44.1896   4
   5  11  -3 104.702 47.4557   4
  -5  -3  11 88.8939 35.4776   3
  11  -3   5 8.06796 53.8412   3
  -5   3  11 61.7875 35.9393   5
  -3   5  11 139.522 50.9554   5
 -11   3   5 109.853 36.5365   5
  11  -5   3 59.1026 45.6913   3
   3   5  11 89.6079 25.5089   6
 -11   5   3 34.2452 33.3326   5
 -11   5  -3 108.591 29.3645   5
  11   5   3 30.5963 46.7901   4
  11   5  -3 138.808 53.8578   4
  -3  11   5-33.3867 44.3206   5
  11   3   5 135.252 52.6034   4
  -5  11   3 76.1503 43.8924   5
   3  11   5 58.8306 30.9962   5
  11   3  -5 73.0901 39.9255   4
   5  11   3 132.501 35.0159   5
  -5  11  -3 63.2603 38.0972   5
  -3  11  -5 115.828 45.5687   5
  11   5   3 266.640 77.6776   3
   3  -5  11 94.4935 54.4006   3
 -11  -5   3 76.2243 42.6625   6
  11   3   5 67.6664 51.3629   3
   5  -3  11 108.352 42.0623   6
   3  -5  11 86.6718 39.3848   6
  -3  -5  11 140.923 48.7861   3
  -3 -11   5 84.8134 22.7619   6
  -3  -5  11 107.644 43.8743   6
   3   5  11 49.8133 28.5837   3
  -3   5  11 128.905 39.2199   6
  -5  -3  11 52.7552 40.9668   6
  -5   3  11 149.423 42.8367   6
   3 -11   5 119.975 46.4839   3
   5  -3  11 142.721 62.6323   3
 -11  -3   5 81.3414 59.6134   6
 -11   3   5 114.801 60.7238   6
 -11   5   5 1085.70 106.603   5
   5  11   5 1030.10 100.301   5
   5  -5  11 851.117 124.203   3
  -5   5  11 762.661 103.023   5
  11   5   5 922.872 106.221   4
  11  -5   5 1015.85 132.538   3
  -5  11   5 940.463 115.661   5
  11   5  -5 952.963 113.188   4
  -5  11  -5 932.414 98.2393   5
   5 -11   5 917.634 109.727   3
  -5  -5  11 900.205 96.9089   6
  -5   5  11 949.503 97.2427   6
   5  11   5 951.050 98.3473   4
   5  11  -5 1000.41 94.6030   4
  11   5   5 1017.70 136.380   3
   5   5  11 798.280 117.375   3
 -11   5   5 886.019 119.516   6
 -11  -5   5 1106.90 131.203   6
  -1  11   7 395.616 59.6292   4
   1  11  -7 400.222 54.0175   4
   1  11   7 407.691 60.0288   4
  11  -1   7 237.983 73.1903   3
   7  11  -1 465.715 75.5921   4
   7   1  11 280.872 96.0611   3
  11  -7   1 353.811 66.7778   3
 -11   1   7 356.262 67.0062   5
   1   7  11 375.860 54.7548   5
  -1   7  11 336.421 64.4767   5
   7  11   1 358.531 68.7795   4
  11   7   1 387.086 78.0567   4
  11   7  -1 338.298 74.1640   4
 -11   7   1 285.405 62.0257   5
 -11   7  -1 354.024 65.1533   5
  -1  11   7 333.365 70.9391   5
   1  11   7 397.268 81.0194   5
  -7  11   1 437.782 82.6589   5
  11   1   7 269.383 60.9121   4
  -7  11  -1 402.020 73.3543   5
   7  -1  11 522.684 114.303   3
  -1   7  11 339.796 45.6368   6
  11  -1   7 369.136 71.3450   4
  11   1  -7 469.657 90.2657   4
   7  11   1 412.913 58.3108   5
   7 -11   1 363.952 58.4249   3
  -7  -1  11 599.266 93.1845   6
   1  -7  11 440.914 93.2429   3
  -1  -7  11 422.752 88.2477   3
   1  -7  11 422.959 68.8349   6
  -1 -11   7 490.761 59.0294   6
  -7   1  11 342.197 75.5631   6
  -1  -7  11 385.798 67.3955   6
 -11  -1   7 379.398 89.4239   6
 -11   1   7 421.115 90.6391   6
 -11  -7   1 462.136 77.9620   6
  11   1   7 514.766 108.761   3
 -11  -7  -1 451.159 76.0800   6
  -3   7  11 4894.41 264.370   5
 -11   7   3 5744.89 267.038   5
   3  11   7 5859.91 294.955   5
 -11   7  -3 5373.91 245.617   5
  -7  11   3 4986.43 272.386   5
  -7  -3  11 5185.04 258.708   6
  11   3   7 5109.25 257.362   4
  -7  11  -3 5457.51 255.114   5
   7 -11   3 5164.86 252.259   3
   3  -7  11 5089.29 295.666   3
  -3  11  -7 5417.17 244.193   5
  -3  11   7 5261.82 285.479   5
   3 -11   7 5337.65 284.916   3
  -3  -7  11 5524.76 303.512   3
  11  -3   7 5080.27 312.005   3
   3  -7  11 5227.26 232.453   6
  -3 -11   7 5588.09 210.931   6
  -3  -7  11 5126.00 237.371   6
   3   7  11 5320.38 234.726   3
   3  11  -7 5848.10 223.843   4
   3  11   7 5173.73 230.409   4
  -7   3  11 4981.63 259.971   6
 -11  -3   7 5382.12 311.843   6
  11   3   7 5167.47 315.119   3
 -11  -7   3 5904.00 286.361   6
 -11   3   7 5081.64 302.328   6
   7  11   3 4817.58 237.926   4
   7  11  -3 5652.38 255.531   4
   7   3  11 5056.78 342.283   3
  11   7  -3 5099.14 265.935   4
  11  -7   3 5099.36 277.904   3
  11   3  -7 5724.83 289.352   4
  11   7   3 4897.81 260.148   4
  -3   7  11 5031.99 210.683   6
   7  -3  11 4938.95 305.659   3
  -7   3  11 4914.66 256.806   5
 -11   3   7 5296.51 241.804   5
  -5   7  11 1235.03 130.985   5
 -11   7   5 1220.56 123.564   5
  -7  11   5 1288.24 140.648   5
   5  11   7 1172.11 110.841   4
 -11   7  -5 1353.94 111.794   5
 -11   5   7 1343.87 122.781   5
  -7  11  -5 1519.70 128.183   5
  -5  11  -7 1459.21 124.222   5
   5 -11   7 1018.32 128.508   3
   7 -11   5 1381.98 137.819   3
  11   5  -7 1333.59 131.890   4
  -5  11   7 1149.05 128.495   5
  11   5   7 1162.34 118.918   4
   5  -7  11 1212.67 152.995   3
  11   7   5 1194.97 124.915   4
  11  -5   7 1250.27 155.072   3
  11   7   5 1179.76 150.807   3
 -11  -5   7 1351.07 147.085   6
  -5  -7  11 1391.76 125.606   6
   5   7  11 1256.96 127.282   3
  11   5   7 1199.33 155.064   3
  -5   7  11 1454.94 114.533   6
   5  11  -7 1374.59 108.976   4
 -11   5   7 1259.56 146.572   6
  -7   5  11 1074.39 118.519   6
 -11  -7   5 1398.40 138.033   6
   7  11   5 1282.75 120.561   4
   7  11  -5 1369.02 120.002   4
 -11   7   5 1250.37 137.865   6
   7   5  11 1275.71 158.065   3
  -7  -5  11 1206.38 120.813   6
  11   7  -5 1171.26 124.864   4
   7  -5  11 1252.65 154.047   3
  -7   5  11 1268.50 126.602   5
  -5 -11   7 1357.25 99.4243   6
  11  -7   5 1283.22 144.138   3
 -11   7   7 1598.52 141.584   5
  -7  11   7 1557.12 154.114   5
   7  -7  11 1755.51 189.753   3
   7 -11   7 1569.51 160.924   3
  -7  -7  11 1378.50 129.923   6
  -7  11  -7 1572.65 132.435   5
  -7   7  11 1536.44 138.381   6
  11   7   7 1626.49 181.520   3
  11   7   7 1545.26 142.529   4
 -11  -7   7 1654.09 155.401   6
   7  11  -7 1461.76 121.979   4
   7  11   7 1551.15 133.825   4
 -11   7   7 1492.86 158.622   6
  11   7  -7 1567.52 143.535   4
  11  -7   7 1547.61 170.683   3
  -7   7  11 1330.01 134.324   5
   7   7  11 1681.23 168.803   3
   1   9  11 970.836 99.0685   5
   1  11   9 1155.52 134.247   5
  -1  11   9 1095.86 130.374   5
 -11   9   1 1172.70 127.122   5
   9   1  11 911.882 153.917   3
  11  -1   9 1105.71 159.318   3
  -1  -9  11 974.942 101.196   6
   9  11  -1 1032.93 116.097   4
  11   9   1 816.950 109.666   4
  11   9  -1 954.563 116.294   4
   9  -1  11 1115.65 160.986   3
  -1   9  11 855.039 111.706   5
  -1  -9  11 1007.87 135.799   3
   1 -11   9 1170.41 143.268   3
 -11   9  -1 964.066 112.938   5
  -9  11   1 908.781 116.733   5
  -9  11  -1 1044.61 116.170   5
   1 -11   9 1022.31 94.5253   6
   1  -9  11 1017.24 100.689   6
  -1 -11   9 1206.04 100.294   6
   1  11   9 852.562 85.9618   4
   9  11   1 1131.37 120.657   4
   1   9  11 1003.58 81.9604   4
  -9  -1  11 1062.50 131.509   6
  -9   1  11 864.506 121.990   6
 -11  -1   9 908.715 131.781   6
  11   1   9 1063.89 105.483   4
 -11   1   9 953.502 135.574   6
  11  -1   9 976.572 103.260   4
  11   1  -9 1036.06 117.815   4
   1  -9  11 810.322 126.455   3
  11   1   9 908.789 140.582   3
   3  -9  11 76.1254 64.0188   3
   3   9  11 99.2052 31.0842   4
   3  11   9 90.5340 35.3384   4
   3  -9  11 89.2774 41.5596   6
   9  11   3 41.1694 41.9615   4
   9  11  -3 86.1717 46.9381   4
  -9   3  11 123.439 51.5768   5
 -11   3   9 117.843 52.6787   5
  11   9   3 93.6441 51.0740   4
  11   9  -3 131.706 56.0694   4
  -3   9  11 91.3507 49.7416   5
  11  -3   9 89.8135 72.2633   3
  11   3   9 93.5645 41.6025   4
  -3  11   9 102.593 51.1277   5
 -11   9   3 142.017 59.9271   5
  -9  11   3 58.3219 55.1861   5
 -11   9  -3 57.8982 32.5839   5
  11   3  -9 83.3098 32.7292   4
  -9  11  -3 122.589 47.9521   5
  -3 -11   9 114.670 36.9933   6
   9  -3  11 169.220 78.4696   3
  11  -3   9 103.643 41.4253   4
  11  -9   3 172.172 58.5049   3
  -3  11  -9 96.0088 43.5409   5
 -11  -3   9 37.9076 48.5815   6
   3 -11   9 143.524 65.6292   3
  -3  -9  11 63.6259 36.8638   6
  11   3   9 152.295 69.7936   3
  -9  -3  11 79.9908 50.8498   6
  -9   3  11 23.2920 48.0821   6
 -11   3   9-1.68203 47.7933   6
   9   3  11 11.7231 64.9422   3
  -9  11   3 74.5890 38.6439   6
   9 -11   3 53.9791 37.7239   3
   9 -11   5-5.08459 36.8988   3
  -5  -9  11-5.13465 29.8354   6
   5  11   9 3.58988 27.2323   4
   9  11   5 126.304 55.3531   4
   9  11  -5 20.7828 32.8979   4
 -11   5   9 58.9641 47.2803   6
  11   9   5 70.4432 45.3098   4
  -9   5  11 63.0046 48.7962   5
 -11   5   9 45.7571 43.3515   5
  11   9  -5 69.3780 43.6844   4
  11   5   9 33.6649 31.5670   4
  -5   9  11 21.2506 42.1097   5
 -11   9   5 250.461 75.1579   5
   5 -11   9-13.6561 49.4953   3
  -5  11   9 54.9303 51.3792   5
  11   5  -9 37.1377 35.7738   4
  -9  11   5-28.2029 47.7829   5
  -9  -5  11 2.04968 45.4713   6
 -11   9  -5 16.1877 28.0763   5
  11  -5   9 86.2052 66.7488   3
  -9  11  -5 55.2453 37.1818   5
  -5  11  -9 22.1165 34.4616   5
  -5   9 -11 36.4555 30.6602   5
   5  -9  11 88.7252 65.5966   3
  11  -9   5 78.9133 55.8109   3
  11   5   9 57.6718 58.3246   3
   9   5  11-21.3498 65.9954   3
  -5 -11   9 18.9996 24.6584   6
   9  -5  11-73.1922 74.3716   3
 -11  -9   5 50.2895 32.1108   6
 -11  -5   9-0.26394 47.2704   6
  -9   5  11-39.2102 47.9042   6
 -11   9   5 30.5863 32.2031   6
   9 -11   7 263.291 76.2253   3
   7  -9  11 320.665 99.9977   3
   7  11   9 294.042 61.7447   4
   9  11   7 292.517 68.1832   4
   9  11  -7 369.396 72.1082   4
  11   9   7 206.604 63.5653   4
  11   7   9 223.899 53.2702   4
  11   9  -7 221.533 64.1658   4
  -9   7  11 311.039 68.4761   5
 -11   7   9 218.962 65.1171   5
  -7   9  11 269.549 73.4300   5
 -11   9   7 145.504 57.2935   5
  -7  11   9 287.390 70.5222   5
  -9  11   7 282.690 74.7204   5
   7 -11   9 235.775 79.1482   3
  -9  11  -7 311.419 63.5186   5
   7   9  11 272.802 70.0592   3
  -7  11  -9 231.320 53.6806   5
  -7   9 -11 239.365 50.8232   5
  11  -7   9 353.489 92.3244   3
  11   7   9 214.895 81.2537   3
   9   7  11 235.795 72.4493   3
  11  -9   7 153.061 59.9099   3
   9  -7  11 242.627 78.5970   3
  -9   7  11 273.780 72.6906   6
  -7 -11   9 360.408 61.4361   6
  -7  -9  11 350.156 72.7458   6
  -9  -7  11 197.233 54.7605   6
 -11  -9   7 259.236 62.3365   6
 -11  -7   9 188.960 63.6974   6
 -11   7   9 70.3613 41.2605   6
 -11   9   7 290.555 72.2502   6
  -9   9  11 1194.12 132.217   5
 -11   9   9 1182.84 132.837   5
  -9  11  -9 1195.77 118.531   5
  -9  -9  11 1391.32 143.950   6
  -9  11   9 1075.57 130.629   5
  11   9   9 1027.53 119.063   4
   9   9  11 1168.94 149.033   3
  11  -9   9 1275.97 169.144   3
 -11  -9   9 1138.27 133.264   6
   9  11   9 1265.68 128.224   4
 -11   9   9 1161.62 137.833   6
   9  -9  11 1139.10 167.091   3
   9 -11   9 1050.41 151.837   3
  -1  11  11 2329.53 193.900   5
 -11  11   1 2413.58 195.236   5
 -11  11  -1 2269.23 181.295   5
  11  11   1 2327.74 188.531   4
   1 -11  11 2453.93 223.254   3
 -11   1  11 2244.06 211.406   6
  11  -1  11 2103.11 224.384   3
  -1 -11  11 2541.85 225.724   3
 -11  -1  11 2121.66 205.008   6
   1 -11  11 2424.07 162.303   6
  11  11  -1 2223.27 181.536   4
  -1 -11  11 2489.43 164.355   6
  11   1  11 2003.13 218.233   3
   1  11  11 2417.83 145.808   4
  -3 -11  11 980.233 104.028   6
   3 -11  11 791.981 125.168   3
  11  11   3 842.357 114.904   4
  11  11  -3 827.196 113.300   4
 -11   3  11 899.287 137.525   6
  11  -3  11 1262.74 175.352   3
  -3  11  11 873.203 119.162   5
 -11  11   3 1016.78 127.237   5
 -11  11  -3 881.192 112.788   5
  -3  11 -11 878.859 102.525   5
   3  11  11 1118.01 100.620   4
  11   3  11 977.720 163.681   3
 -11  -3  11 987.135 143.981   6
 -11  11   3 842.444 108.825   6
   5  11  11 11.3144 26.0788   4
  11  11   5 6.83879 39.5028   4
  11  11  -5 1.62222 41.3160   4
 -11   5  11-0.19621 38.3807   5
  -5  11  11 57.7344 47.5960   5
 -11  11   5 103.974 57.4315   5
  11  -5  11 40.0388 71.5618   3
 -11  11  -5 41.1146 40.4561   5
  -5  11 -11 33.3943 29.4331   5
   5 -11  11 149.195 82.6347   3
  11 -11   5 8.30620 32.1477   3
  11   5  11-32.5461 67.3952   3
  -5 -11  11 18.7142 25.8308   6
 -11  -5  11 91.6729 57.6631   6
 -11   5  11 41.0713 52.5531   6
  -7  11  11 3409.33 232.843   5
 -11  11   7 2938.17 218.296   5
   7 -11  11 3963.51 303.678   3
 -11  -7  11 3634.14 257.857   6
  -7  11 -11 3296.38 203.784   5
  11 -11   7 3148.27 250.634   3
  11   7  11 3773.58 293.142   3
  -7 -11  11 3353.28 206.981   6
 -11   7  11 3110.11 237.788   6
  11  11   7 3365.83 232.491   4
  11  11  -7 3497.04 230.429   4
  11  -7  11 3388.73 290.596   3
 -11   7  11 3308.15 214.948   5
  11  11   9 82.8974 44.6242   4
 -11   9  11 125.427 53.5181   5
  -9  11  11 172.450 59.3253   5
 -11  11   9 185.877 69.4565   5
   9 -11  11 116.395 66.9434   3
  11 -11   9 274.978 84.3201   3
 -11  -9  11 118.389 53.5806   6
  11  -9  11 2.76707 64.5076   3
   0   0  12 22159.3 642.766   3
   0  12   0 20478.8 571.234   5
   0  12   0 20579.8 540.944   4
   0   0  12 19548.0 539.752   6
  12   0   0 20531.7 578.880   3
  -2  12   0 7.16850 32.7102   4
  12  -2   0-11.4502 26.4179   3
   0  12  -2 17.3088 28.6757   4
   0  12   2 31.4314 35.7835   4
  -2   0  12-25.8148 22.2686   3
   2  12   0 12.1728 35.0382   4
 -12   2   0-0.98734 20.0813   5
   0   2  12 13.8365 29.6659   3
   0  -2  12 63.0697 51.0000   3
   0  12   2 70.2670 39.6658   5
  12   0  -2 11.8791 24.5161   3
  -2  12   0 9.22013 39.1854   5
  12   2   0 23.9486 50.3189   4
   2  12   0-3.98192 28.8832   5
   0  12  -2 35.0288 39.6241   5
  12   2   0 24.0411 34.2942   3
  12   0   2-49.5705 49.1155   4
   2   0  12-40.4052 51.4836   3
  12   0   2-12.0655 41.6289   3
   2   0  12 48.3620 30.7170   6
   0  -2  12-51.2522 42.6265   6
   0   2  12 7.07892 26.3334   6
  -2   0  12-2.02295 29.9666   6
 -12   2   2 937.359 85.2984   5
   2  -2  12 803.738 114.184   3
   2  12   2 677.381 80.5460   4
  -2  12   2 917.886 103.435   5
   2  12   2 951.577 96.6111   5
  -2  -2  12 755.191 96.5090   3
   2   2  12 776.406 111.303   3
  12  -2  -2 857.968 80.8951   3
  12   2   2 755.026 112.186   4
  -2  12  -2 735.876 90.6017   5
  12   2  -2 689.398 100.662   4
   2  12  -2 789.867 90.7179   5
  -2  12  -2 860.201 84.3125   4
  -2  12   2 847.987 86.5895   4
  -2  -2  12 920.005 99.7695   6
  -2   2  12 867.833 89.8143   6
   2  12  -2 872.873 89.0451   4
   2   2  12 923.373 87.6784   6
   2  -2  12 792.029 85.8301   6
  12  -2   2 800.974 103.337   3
  12   2   2 871.461 106.483   3
 -12  -2   2 945.321 115.780   6
   4   0  12 32572.0 793.388   6
 -12   4   0 35575.3 798.674   5
   0  12  -4 34880.1 800.411   4
   0  12   4 31912.6 842.674   5
  -4  12   0 34286.0 853.586   5
   0  -4  12 33512.8 912.734   3
   0  -4  12 33973.6 821.726   6
   4  12   0 35159.8 829.897   5
   0  12  -4 34487.1 838.684   5
   4 -12   0 33519.9 791.917   3
  -4   0  12 32129.7 825.727   6
  12   0   4 33632.7 908.316   4
   0  12   4 33350.1 801.305   4
   0   4  12 33377.4 786.202   6
   4  12   0 33948.3 823.460   4
  12   0   4 35332.2 941.947   3
 -12   0   4 34221.2 931.296   6
  12  -4   0 37135.7 854.442   3
  12   4   0 33748.5 914.199   4
   4   0  12 33633.7 980.450   3
  12  -2   4 483.511 96.4609   3
  -2  12   4 519.842 71.4911   4
  12  -4   2 649.143 97.9428   3
 -12   4  -2 560.859 62.2211   5
   2  12  -4 530.423 67.7947   4
   2  12   4 496.769 72.6727   4
   4  12  -2 543.663 77.4758   4
   4  12   2 550.587 78.8409   4
  -2   4  12 587.711 76.9030   5
  -4  -2  12 450.143 72.3766   3
   4   2  12 474.091 104.143   3
 -12   2   4 567.354 73.0668   5
   4 -12   2 551.852 74.6597   3
 -12   4   2 446.368 66.0268   5
  12   4   2 525.289 94.9549   4
  -2  12   4 408.589 75.6735   5
  12   4  -2 527.816 94.8644   4
  -4  12   2 537.459 84.0141   5
   2  12   4 491.067 74.1397   5
   2  -4  12 441.688 92.4345   3
  12   2   4 476.816 87.1146   4
  -4  12  -2 502.941 78.3882   5
   4  12   2 449.717 66.2073   5
  12   2  -4 408.760 86.2979   4
  -2  -4  12 443.304 82.6558   3
  -2  12  -4 545.199 80.7633   5
  12   4   2 577.796 94.5901   3
   4  12  -2 548.999 79.0379   5
  12   2   4 511.227 91.7064   3
   4   2  12 530.889 68.1461   6
   4  -2  12 500.768 71.0307   6
   2  -4  12 474.714 68.6366   6
   2   4  12 377.312 55.5329   6
  -2  -4  12 497.975 75.7099   6
  -2   4  12 535.155 71.2690   6
  -4  -2  12 466.626 76.7614   6
  -4   2  12 567.210 77.0878   6
   4  -2  12 494.431 97.3934   3
 -12  -2   4 516.496 95.1092   6
 -12  -4   2 485.069 89.3526   6
 -12   2   4 560.493 97.9954   6
   2   4  12 494.899 82.5532   3
 -12   4   4 14377.3 439.717   5
   4  -4  12 14093.0 535.884   3
  -4  12   4 13628.0 486.092   5
   4  12   4 15364.9 460.636   5
  -4  12  -4 14782.4 464.861   5
  -4  -4  12 14890.0 513.961   3
   4 -12   4 13561.9 466.515   3
   4  -4  12 13168.0 423.671   6
   4   4  12 13623.2 400.684   6
  12   4   4 15912.7 548.354   3
  -4  -4  12 14656.2 460.602   6
   4  12  -4 15131.4 447.702   4
   4  12   4 14198.1 443.272   4
 -12  -4   4 14642.6 539.908   6
 -12   4   4 13883.0 507.513   6
   4   4  12 14441.3 557.251   3
  12  -4   4 15240.4 553.019   3
  -4   4  12 13536.3 438.331   6
  12   4   4 14607.6 508.854   4
  12   4  -4 14806.6 524.963   4
  -4   4  12 13568.8 468.167   5
   0  12  -6-38.9052 26.3724   4
   0  12   6-0.27324 29.5720   4
   6  12   0 65.5345 45.6369   4
   0   6  12 14.3073 29.5716   5
 -12   6   0 26.3922 36.9677   5
   0  -6  12-6.32587 57.3557   3
  12   6   0-12.2304 48.4191   4
   0  12   6-15.4882 33.3036   5
   6   0  12 35.5575 52.5904   3
  -6  12   0 19.1398 53.8826   5
  12   0   6-36.1100 41.1362   4
  -6   0  12-39.2983 49.5517   6
   6  12   0 52.2870 31.4378   5
  12   0  -6 23.0197 48.8389   4
   0  12  -6 57.7729 49.3745   5
 -12   0   6 16.0426 54.3551   6
   0  -6  12 3.47605 35.7952   6
   0   6  12 3.78521 17.1015   6
  12  -6   0-15.9012 27.3773   3
  12   0   6 31.5849 52.4868   3
   6 -12   0 5.78614 22.5392   3
 -12  -6   0-4.40478 36.4940   6
 -12   6   2 1151.03 110.743   5
  12  -2   6 992.586 136.805   3
   2 -12   6 1026.74 122.432   3
   2  12   6 944.459 113.293   5
  -6  12  -2 1073.52 113.993   5
   6   2  12 858.869 147.606   3
   6  12   2 1030.11 98.5437   5
   6 -12   2 991.368 101.258   3
 -12   6  -2 915.389 90.1595   5
  -2  -6  12 1009.07 130.048   3
  -2   6  12 745.252 94.7474   5
  12   6   2 904.829 118.164   4
  12   6  -2 620.851 99.9117   4
  -2  12   6 964.061 119.030   5
  -6  12   2 1022.54 120.464   5
  12   2   6 902.183 111.877   4
  12   2  -6 1072.59 128.348   4
  -2  12  -6 928.176 103.565   5
  -2  12   6 957.928 95.1964   4
   2   6  12 910.118 76.4613   6
   6  -2  12 971.823 142.314   3
   2  12  -6 985.317 90.9742   4
  -2   6  12 920.907 85.9392   6
   2  12   6 885.645 92.8538   4
  -6   2  12 962.747 110.259   6
   6  12   2 948.212 105.030   4
   6  12  -2 1074.25 109.575   4
  12  -2   6 1047.25 124.876   4
   2  -6  12 766.602 88.8461   6
   2  -6  12 975.214 133.929   3
  12   2   6 1004.59 134.238   3
  12  -6   2 1046.06 121.012   3
  -6  -2  12 734.999 94.6621   6
  -2  -6  12 929.713 99.7744   6
 -12  -2   6 917.641 133.040   6
 -12  -6   2 1058.88 126.360   6
 -12   2   6 848.389 125.315   6
 -12   2   6 990.097 99.5351   5
   6 -12   4 351.319 71.8240   3
   4   6  12 312.945 62.5940   3
  -6  -4  12 288.538 67.4286   3
   4  12  -6 351.443 58.2379   4
   4  12   6 305.381 57.5348   4
   6  12   4 423.827 75.4536   4
   6  12  -4 396.977 69.8206   4
  12  -4   6 408.079 97.2003   3
  -6   4  12 251.146 61.2061   5
  -4   6  12 371.290 77.7495   5
  12  -6   4 421.928 89.4869   3
 -12   4   6 399.176 69.4429   5
 -12   6   4 398.354 70.4444   5
  12   6   4 426.988 81.9926   4
  12   6  -4 372.570 75.4494   4
  12   4   6 311.760 73.2136   4
   4  -6  12 326.261 86.9342   3
  -4  12   6 242.468 62.0470   5
  -6  12   4 426.560 87.1205   5
  12   4  -6 397.062 82.4970   4
  -6   4  12 292.478 63.1927   6
  -6  12  -4 409.419 74.9411   5
  12   6   4 416.633 96.5627   3
  -4  12  -6 376.567 71.6088   5
  12   4   6 502.384 99.4659   3
   4  -6  12 456.832 74.3399   6
  -4  -6  12 338.405 68.8329   6
  -4   6  12 244.627 50.4012   6
   6  -4  12 251.591 80.5684   3
  -6  -4  12 347.016 69.7312   6
  -4  -6  12 328.069 78.6234   3
   6   4  12 293.564 89.5379   3
 -12  -4   6 333.842 83.4904   6
 -12  -6   4 494.238 93.7121   6
 -12   4   6 443.388 94.2314   6
 -12   6   4 386.031 83.4656   6
   4 -12   6 296.150 70.0597   3
   6  -6  12 148.168 71.8470   3
   6  12   6 164.261 54.5652   4
   6  12  -6 143.706 45.4751   4
  -6   6  12 167.896 56.5899   5
 -12   6   6 140.848 51.5859   5
  12   6   6 146.074 53.8526   4
  12  -6   6 173.259 75.7619   3
  12   6  -6 139.443 52.1826   4
  -6  12   6 134.933 61.8622   5
  -6   6  12 115.955 38.9764   6
  -6  12  -6 87.8398 42.6944   5
  12   6   6 93.7867 63.7989   3
   6   6  12 145.965 57.7914   3
  -6  -6  12 104.468 42.6326   6
 -12  -6   6 51.8390 43.1075   6
   6 -12   6 138.660 58.1043   3
 -12   6   6 86.4322 53.6382   6
   0   8  12 9830.96 361.083   5
  12   0  -8 11243.1 433.187   4
 -12   8   0 10293.1 388.906   5
   0  12   8 10941.1 450.740   5
  -8  12   0 10283.5 407.115   5
   8  12   0 10368.4 360.338   5
   0  -8  12 10270.2 462.712   3
   0  12   8 9431.14 340.021   4
   8   0  12 9341.02 494.420   3
   0 -12   8 11434.9 347.393   6
   0  -8  12 10497.7 372.394   6
  -8   0  12 10138.5 417.243   6
 -12   0   8 10759.7 479.095   6
   8  12   0 10125.2 385.350   4
  12   0   8 10444.2 480.646   3
  12   8   0 9960.54 412.423   4
  12   0   8 9853.45 393.264   4
  -2   8  12 1296.72 133.379   5
   8   2  12 1419.09 191.806   3
 -12   8   2 1488.38 139.899   5
  -2  12   8 1438.36 152.522   5
   2  12   8 1375.02 150.704   5
 -12   8  -2 1321.10 124.526   5
  -8  12   2 1329.22 148.434   5
   8 -12   2 1293.35 119.170   3
  -8  12  -2 1300.10 133.398   5
  12  -2   8 1341.70 171.006   3
  -2  12  -8 1377.07 128.266   5
  12   2   8 1406.49 133.196   4
  -2  -8  12 1541.95 171.465   3
   2 -12   8 1348.42 152.221   3
  12   8   2 1310.22 140.140   4
   8  -2  12 1049.34 157.980   3
   2  -8  12 1427.18 123.939   6
  -2 -12   8 1361.56 102.627   6
  -8  -2  12 1629.81 153.111   6
  -2  -8  12 1291.46 120.565   6
   2  12   8 1303.55 112.485   4
  -8   2  12 1306.68 143.664   6
 -12  -8   2 1366.05 134.328   6
   8  12   2 1311.89 128.539   4
   8  12  -2 1408.08 131.402   4
  12   2   8 1130.31 152.123   3
  12   8  -2 1279.49 139.271   4
  12  -8   2 1442.05 139.280   3
   2  12  -8 1386.13 104.915   4
 -12  -2   8 958.850 141.035   6
 -12   2   8 1337.26 159.592   6
  12   2  -8 1429.68 147.682   4
 -12   2   8 1305.01 123.353   5
  12  -2   8 1220.30 129.137   4
   2  -8  12 1336.08 159.707   3
  -4   8  12 17621.9 592.433   5
 -12   8   4 19860.5 596.881   5
  -4  12   8 17856.3 611.446   5
  -8  12   4 18709.4 620.526   5
 -12   8  -4 18729.3 554.108   5
   8 -12   4 18191.9 588.572   3
  -8  12  -4 18696.5 576.885   5
   4  -8  12 18662.2 673.108   3
  -4  12  -8 18857.7 567.062   5
   4 -12   8 19521.0 651.069   3
  -4  -8  12 19475.3 682.908   3
  12   4   8 18315.2 577.055   4
  -4  -8  12 18817.3 561.640   6
   4  12  -8 19250.7 518.023   4
   4  12   8 18488.4 543.595   4
  -8  -4  12 19100.5 605.484   6
  12   4   8 18640.0 678.829   3
 -12  -8   4 20933.4 621.463   6
 -12  -4   8 18874.8 668.696   6
   8  12   4 18427.4 575.262   4
   8  12  -4 18379.9 569.275   4
   8   4  12 18103.5 717.299   3
 -12   8   4 17009.9 596.631   6
  12   8   4 17949.8 597.315   4
  12   8  -4 18977.6 616.405   4
  12  -4   8 17487.2 677.165   3
  12  -8   4 19114.7 638.985   3
  12   4  -8 19879.2 628.137   4
  -8   4  12 17265.3 598.108   6
   8  -4  12 17869.2 687.901   3
 -12   4   8 18373.2 653.840   6
  -8   4  12 18087.3 578.516   5
 -12   4   8 19202.7 559.075   5
 -12   6   8 1038.19 115.560   5
  -8  12  -6 983.163 114.183   5
   8  12   6 868.831 109.207   4
   6  -8  12 1100.87 159.846   3
  -6   8 -12 848.603 87.2382   5
  -8   6  12 905.843 112.935   5
  12   8   6 780.933 110.298   4
  -6   8  12 847.316 112.643   5
   8 -12   6 870.030 121.951   3
  12   8  -6 901.721 117.199   4
 -12   8   6 885.935 111.644   5
  -6  12   8 848.831 122.837   5
  -8  12   6 777.790 118.786   5
  12  -6   8 916.744 143.905   3
  -6  12  -8 824.112 101.735   5
   8  -6  12 1034.82 151.761   3
  12   6   8 1242.00 162.383   3
   6   8  12 876.113 111.933   3
  -6   8  12 923.166 100.758   6
   6  12  -8 888.387 92.3430   4
   6  12   8 859.228 103.020   4
  -8   6  12 976.108 122.862   6
   8   6  12 868.477 134.897   3
   8  12  -6 943.961 107.762   4
   6 -12   8 860.409 127.916   3
  12   6   8 975.976 114.982   4
  -6  -8  12 698.532 99.5831   6
  -8  -6  12 923.080 118.624   6
  12   6  -8 1040.49 125.192   4
 -12  -8   6 890.330 119.336   6
 -12  -6   8 802.801 122.754   6
  12  -8   6 1269.64 158.115   3
 -12   6   8 897.482 129.651   6
 -12   8   6 774.684 114.525   6
  -8   8  12 5179.35 281.573   5
 -12   8   8 5722.43 289.095   5
   8  -8  12 5429.41 360.128   3
  -8  12   8 5292.24 302.659   5
   8 -12   8 5815.89 340.904   3
  -8  12  -8 5697.16 279.096   5
  12   8   8 6248.21 370.396   3
  -8  -8  12 5802.67 301.234   6
  -8   8  12 5558.90 290.539   6
 -12  -8   8 5500.31 308.658   6
   8  12   8 5318.43 276.683   4
 -12   8   8 5506.46 316.190   6
  12   8   8 4825.04 276.442   4
  12   8  -8 6038.98 310.261   4
   8   8  12 5489.12 323.626   3
  12  -8   8 5498.02 353.188   3
  10   0  12-36.2463 75.5791   3
  10  12   0 12.0831 40.3081   4
  12  10   0 112.949 60.8055   4
   0  12  10 0.51349 35.4972   5
 -12  10   0 2.19823 37.4691   5
 -10  12   0-1.93592 45.6945   5
  12   0 -10 60.8281 46.5222   4
   0 -12  10 113.044 70.1186   3
   0 -12  10-33.7696 28.8260   6
   0 -10  12 1.74771 33.0208   6
 -10   0  12-68.3038 59.9773   6
 -12   0  10-20.8237 51.1234   6
   0 -10  12-10.1735 54.7683   3
  12   0  10-6.44405 61.9391   3
   2  12  10 105.643 34.9779   4
  12  -2  10 164.899 79.2372   3
  -2 -10  12 344.254 93.8265   3
   2 -10  12 144.407 75.8235   3
  10  12   2 213.765 64.6005   4
  10  12  -2 208.119 65.6751   4
  12  10   2 250.184 77.2629   4
  12  10  -2 199.842 70.9371   4
  10  -2  12 212.682 68.1933   3
  -2  10  12 238.263 68.3512   5
  -2  12  10 309.600 77.1376   5
 -12  10   2 179.268 59.8280   5
 -10   2  12 297.144 83.4483   6
 -10  12   2 141.367 56.5699   5
 -12  10  -2 161.265 54.9488   5
 -10  12  -2 215.987 63.6760   5
  -2  12 -10 334.277 70.1483   5
   2 -10  12 203.401 52.8768   6
  -2 -12  10 255.095 53.2677   6
  -2 -10  12 154.754 46.4608   6
  12   2  10 124.358 67.7971   3
 -10  -2  12 156.589 71.6480   6
   2 -12  10 227.614 85.8219   3
 -12  -2  10 82.4028 52.9600   6
 -12   2  10 215.175 77.4574   6
  10   2  12 75.7253 56.0633   3
   4 -12  10 114.152 63.7080   3
   4  12  10 156.084 41.3203   4
  10  12   4 153.762 53.9399   4
  10  12  -4 286.413 71.1959   4
 -10   4  12 224.576 68.7421   5
  12  10   4 157.168 60.7604   4
 -12   4  10 190.880 59.0312   5
  12  10  -4 150.735 61.8917   4
  12  -4  10 273.924 92.9513   3
  -4  10  12 195.212 63.5434   5
  -4  12  10 151.738 57.9138   5
 -12  10   4 368.887 84.0444   5
 -10  12   4 186.479 70.0707   5
 -12  10  -4 97.4178 44.5290   5
  10  -4  12 135.029 84.3476   3
 -10  12  -4 205.119 63.4440   5
  12 -10   4 233.542 68.4632   3
  -4  12 -10 189.385 56.3783   5
  -4  10 -12 181.493 52.0015   5
   4 -10  12 170.776 76.4943   3
  12   4  10 145.551 74.1882   3
 -12  -4  10 252.168 81.2639   6
  -4 -10  12 313.854 98.9499   3
  -4 -12  10 161.986 40.1548   6
  10   4  12 134.361 76.7483   3
  -4 -10  12 149.561 49.7202   6
  10 -12   4 77.1837 46.1246   3
 -10  -4  12 193.651 80.1145   6
 -10   4  12 147.518 58.0835   6
 -12   4  10 154.040 67.5618   6
 -12  10   4 75.5982 48.6320   6
  -6  10  12 1163.20 134.931   5
 -10  12   6 1241.76 149.217   5
 -10  12  -6 990.855 119.478   5
  10  12   6 862.197 118.809   4
  -6  12 -10 1041.49 114.869   5
  -6  10 -12 993.130 106.806   5
  12  10   6 861.262 121.921   4
  12  10  -6 974.815 125.953   4
 -12   6  10 1043.15 119.746   5
   6 -10  12 1324.78 184.495   3
 -12  10   6 1141.52 131.994   5
  -6  12  10 973.406 128.371   5
  12  -6  10 1188.65 176.440   3
   6 -12  10 1078.74 158.077   3
  10  -6  12 999.753 162.551   3
  -6 -10  12 1026.39 116.724   6
   6  12  10 1073.92 112.558   4
  12   6  10 1293.09 175.390   3
 -12  10   6 1117.64 134.603   6
  12   6  10 1025.28 114.787   4
 -10  -6  12 1108.71 142.917   6
 -12  -6  10 670.998 117.838   6
 -10   6  12 943.539 129.841   6
  10 -12   6 1050.10 139.225   3
  10   6  12 1091.08 165.357   3
 -12   6  10 860.019 133.570   6
  10  12  -6 1102.47 125.175   4
  12 -10   6 1172.93 152.806   3
 -10   6  12 1123.34 126.304   5
   8 -12  10 528.291 112.485   3
   8  12  10 424.052 73.5910   4
  10  12   8 585.074 95.4577   4
  12  10   8 492.237 89.9146   4
  12   8  10 333.586 68.5539   4
 -10   8  12 451.799 87.4846   5
 -12   8  10 654.693 100.043   5
  -8  10  12 584.133 96.6522   5
 -12  10   8 528.019 98.0227   5
  -8  12  10 507.295 95.6352   5
 -10  12   8 430.417 89.6920   5
  12  -8  10 370.363 110.823   3
  -8  12 -10 500.798 81.7566   5
  12   8  10 566.151 114.975   3
  10   8  12 439.474 100.113   3
  12 -10   8 559.422 120.660   3
  10  -8  12 642.732 133.725   3
 -12  -8  10 436.306 91.9507   6
  -8 -10  12 460.676 83.9844   6
 -10  -8  12 450.112 89.0446   6
  10 -12   8 394.480 99.3518   3
 -10   8  12 588.144 100.768   6
 -12   8  10 487.747 97.6879   6
   8 -10  12 666.422 134.826   3
  10  12  10-21.7322 31.3577   4
 -10  10  12-44.4057 35.8338   5
 -12  10  10 3.96364 39.1232   5
 -10  12  10 79.7719 53.3163   5
  12 -10  10 22.6405 46.7976   3
  10 -10  12 6.99238 56.5365   3
  10 -12  10 79.7366 67.8976   3
 -10 -10  12-18.4983 26.4705   6
 -12  12   0 10100.3 439.365   5
   0 -12  12 10186.7 508.270   3
   0 -12  12 10809.3 397.633   6
 -12   0  12 10051.9 493.323   6
  12  12   0 10562.7 450.997   4
  12   0  12 11111.2 556.373   3
  -2  12  12 1586.68 162.165   5
 -12  12   2 1797.94 171.088   5
 -12  12  -2 1422.31 151.290   5
  12  -2  12 1237.09 184.388   3
  -2  12 -12 1599.85 149.109   5
   2 -12  12 1715.69 201.104   3
  12  12   2 1649.34 168.727   4
  -2 -12  12 1889.60 210.552   3
  -2 -12  12 1498.81 133.780   6
  12  12  -2 1557.04 160.561   4
  12   2  12 1335.98 184.459   3
 -12  -2  12 1487.47 185.069   6
 -12   2  12 1279.81 168.204   6
  -4  12  12 4213.40 269.992   5
 -12  12   4 4106.57 264.640   5
 -12  12  -4 4149.96 261.179   5
   4 -12  12 4779.01 339.928   3
  -4  12 -12 4029.34 241.005   5
  -4 -12  12 4520.63 335.663   3
  -4 -12  12 3741.05 221.462   6
 -12  -4  12 4317.42 308.470   6
  12   4  12 4580.22 339.590   3
 -12   4  12 4134.55 288.735   6
  12  12   4 4439.81 280.742   4
  12  12  -4 4312.15 277.261   4
  12  -4  12 4254.83 342.523   3
  -6  12  12 1361.33 148.171   5
  12  12   6 1119.56 138.027   4
  -6  12 -12 1049.56 119.451   5
  12  12  -6 793.225 116.387   4
   6 -12  12 1021.80 162.001   3
 -12  12   6 1109.77 135.123   5
  12  -6  12 1164.96 179.904   3
  12   6  12 1039.54 162.143   3
 -12   6  12 1208.34 152.893   6
 -12  -6  12 1268.44 161.179   6
  12 -12   6 1121.53 146.742   3
 -12   6  12 1335.74 138.938   5
  -8  12  12 6822.72 339.387   5
 -12  12   8 7129.41 348.638   5
   8 -12  12 7233.10 436.996   3
 -12  -8  12 5755.20 351.368   6
  12   8  12 6878.11 409.551   3
 -12   8  12 5467.60 326.964   6
  12  12   8 5933.06 330.329   4
  12  -8  12 6828.79 439.934   3
  12 -12   8 6053.58 373.390   3
 -12   8  12 6541.57 318.920   5
  13   1  -1 10766.3 440.855   4
   1  -1  13 10592.7 445.340   3
  -1  -1  13 10545.2 416.668   3
  -1  13   1 9714.89 373.718   5
   1  13   1 10252.3 374.950   5
  -1  13  -1 10422.0 383.164   5
   1  13  -1 10531.6 381.096   5
  -1  13  -1 10043.1 344.473   4
  -1  13   1 10614.1 352.023   4
  13  -1  -1 10746.1 366.219   3
   1  -1  13 10056.6 354.733   6
   1   1  13 10004.4 348.982   6
  -1  -1  13 9445.30 352.332   6
  -1   1  13 9538.43 348.187   6
  13   1   1 10456.5 393.623   3
   1  13   1 10681.3 358.876   4
  13  -1   1 10853.3 396.878   3
  13   1  -1 11071.5 378.987   3
   1   1  13 10442.3 446.461   3
  -1   1  13 11156.5 416.602   3
 -13   1   1 11904.0 337.578   5
  13   1   1 10404.2 435.857   4
   1  13  -1 10637.9 356.310   4
  13   1  -3 2348.83 191.330   4
 -13   3   1 2222.48 132.084   5
 -13   3  -1 2072.81 119.195   5
   1  -3  13 1885.85 140.986   6
   3  13   1 2114.10 150.444   4
   1  -3  13 2321.06 196.851   3
  -3  -1  13 2070.24 159.764   3
  -1  13   3 2115.97 161.788   5
   1  13   3 1805.35 146.636   5
  -3  13   1 2304.46 169.427   5
  -1  -3  13 2101.33 180.790   3
  -3  13  -1 2212.83 163.564   5
   3  13   1 1985.12 149.771   5
  -1  13  -3 2316.20 165.404   5
   3  13  -1 2301.04 161.690   5
   1  13  -3 2159.77 160.316   5
   1   3  13 2258.40 179.945   3
  -1  13  -3 2110.15 140.186   4
  13   3   1 2280.65 174.094   3
  -3   1  13 2238.41 158.170   6
   3   1  13 2073.48 137.720   6
   3  -1  13 2009.15 139.964   6
   1   3  13 1914.49 132.516   6
   1  13  -3 2326.07 149.157   4
  -1  -3  13 1880.20 143.223   6
   1  13   3 2119.12 144.343   4
  -1   3  13 2042.10 139.974   6
  -3  -1  13 1963.51 151.904   6
  13  -3  -1 2185.12 141.149   3
   3  13  -1 2185.72 148.945   4
  13   1   3 2360.19 185.610   3
  13  -3   1 2370.04 169.928   3
  13  -1   3 2086.07 178.146   3
 -13  -1   3 2003.16 177.208   6
 -13   1   3 2579.50 198.995   6
 -13  -3   1 2231.22 175.657   6
  -1  13   3 2037.31 139.935   4
   3   1  13 2621.56 231.743   3
  13   3   1 2058.01 183.810   4
  13   3  -1 2399.21 198.217   4
 -13   1   3 2372.86 142.030   5
  13   1   3 2233.15 190.648   4
   3  -1  13 2159.89 200.632   3
 -13   3   3 5161.76 222.211   5
   3   3  13 4850.32 216.891   6
   3  -3  13 4584.23 294.732   3
  -3  13   3 4801.27 260.436   5
   3  13   3 4801.53 240.191   5
  -3  13  -3 5048.64 254.417   5
  -3  -3  13 5015.25 274.000   3
   3  13  -3 4699.22 241.651   5
   3 -13   3 5006.70 250.684   3
   3  13   3 4808.48 234.155   4
   3  -3  13 4723.33 228.008   6
  13   3   3 5361.89 289.859   3
  -3  -3  13 4597.87 237.970   6
  -3   3  13 4629.81 232.660   6
   3  13  -3 5048.59 234.263   4
 -13  -3   3 4942.20 284.083   6
  13  -3   3 5220.30 293.582   3
   3   3  13 5573.18 330.095   3
  13   3   3 5029.98 289.509   4
  13   3  -3 4968.15 290.397   4
  13  -1   5 4380.80 271.566   4
 -13   5   1 4638.72 215.075   5
 -13   5  -1 4817.33 208.426   5
   5  -1  13 4357.11 216.107   6
   1  13  -5 4761.11 219.216   4
  -1  13   5 4324.90 249.269   5
   1  13   5 4496.85 249.792   5
  -5  13   1 4158.14 241.644   5
  -5  13  -1 4388.33 243.939   5
   1  -5  13 4694.21 293.726   3
   5  13   1 4558.82 229.827   5
  -1  13   5 4221.80 211.368   4
  -1  13  -5 4766.06 245.719   5
   5  13  -1 4608.15 235.892   5
  -1  -5  13 4986.77 298.049   3
   1  13  -5 4460.01 236.224   5
   5 -13   1 4371.04 216.339   3
  -1  13  -5 4618.19 214.572   4
   5   1  13 4148.53 208.477   6
   1   5  13 4206.60 195.552   6
  -1  -5  13 4518.48 231.817   6
   1  13   5 4419.30 217.581   4
  -1   5  13 4183.43 201.906   6
  -5  -1  13 4298.14 233.944   6
  -5   1  13 4024.95 227.923   6
   5  13  -1 4749.06 237.207   4
   5  13   1 4587.13 233.327   4
  13   1   5 4661.93 285.945   3
 -13  -1   5 4364.97 281.745   6
 -13   1   5 4532.00 283.500   6
 -13  -5   1 4397.00 259.727   6
  13  -5   1 4784.00 248.454   3
  13  -1   5 4535.80 284.743   3
   1  -5  13 4238.71 221.360   6
   5   1  13 4882.42 338.959   3
  13   5   1 4342.60 269.784   4
  13   5  -1 4320.80 269.306   4
   5  -1  13 4417.56 313.218   3
  13   1   5 4294.26 264.963   4
  13   1  -5 4444.94 270.780   4
   5  -3  13 7566.46 400.431   3
 -13   5   3 7353.39 291.606   5
  -3  13   5 6878.08 334.940   5
   3  -5  13 6553.73 362.640   3
  -5  13   3 6506.29 323.701   5
   3  13   5 7628.73 329.363   5
   5  13   3 7213.85 300.424   5
  -5  13  -3 7241.46 317.626   5
  -3  13  -5 7411.45 317.102   5
   5  13  -3 7181.92 309.277   5
  -5  -3  13 7061.09 324.001   3
  -3  -5  13 7249.47 367.347   3
   5 -13   3 6959.70 305.956   3
   3 -13   5 6974.76 325.164   3
   5  -3  13 6489.61 280.325   6
   5  13   3 7055.67 299.987   4
   3   5  13 7263.71 261.679   6
  13   5   3 7671.10 361.045   3
  -3  -5  13 7376.92 307.450   6
  -3   5  13 6718.23 284.682   6
   3  13  -5 7601.37 291.019   4
   3  13   5 6749.24 289.518   4
  -5  -3  13 7310.86 316.831   6
  -5   3  13 6892.75 306.210   6
  13   3   5 7898.03 379.400   3
   5  13  -3 7285.31 302.931   4
   3   5  13 6839.47 318.632   3
 -13  -3   5 6592.14 357.406   6
 -13  -5   3 6825.58 349.931   6
 -13   3   5 6594.60 347.708   6
  13  -3   5 7348.98 381.228   3
  13  -5   3 7419.68 359.002   3
   5   3  13 7456.23 422.894   3
   3  -5  13 7136.03 291.608   6
  13   5   3 6631.36 342.105   4
  13   5  -3 7209.43 356.666   4
  13   3   5 6682.50 340.526   4
  13   3  -5 7724.35 369.508   4
  -3   5  13 6344.30 296.998   5
 -13   3   5 7385.57 288.648   5
 -13   5   5 11145.6 385.330   5
   5  -5  13 10654.4 488.490   3
  -5  13   5 10077.1 430.220   5
  13   5   5 11979.3 489.289   3
  -5  13  -5 10849.8 406.429   5
   5 -13   5 10606.3 423.022   3
  -5  -5  13 11125.1 464.534   3
  -5  -5  13 10933.2 410.575   6
  -5   5  13 10443.8 389.798   6
   5  13  -5 10978.4 383.425   4
   5  13   5 10450.1 386.198   4
 -13  -5   5 11306.9 475.060   6
   5   5  13 10271.7 455.231   3
 -13   5   5 10089.9 440.144   6
  13  -5   5 10803.8 477.488   3
  13   5   5 10173.2 430.195   4
  13   5  -5 10994.7 457.457   4
  -5   5  13 9463.31 401.365   5
 -13   7   1 3732.53 207.693   5
 -13   7  -1 3734.98 202.602   5
  -1  13   7 3383.17 235.257   5
   1  13   7 3801.40 250.624   5
  -7  13   1 3526.61 229.926   5
  -7  13  -1 3184.52 215.389   5
   7  13   1 3330.87 195.910   5
   1  -7  13 3126.01 252.152   3
   7  13  -1 3568.87 205.633   5
  -1  13  -7 3456.53 211.622   5
  -1  -7  13 3577.68 265.765   3
   1  13   7 3418.29 191.613   4
   1 -13   7 3481.96 238.403   3
  -1  13   7 3301.44 187.624   4
   1  -7  13 3616.28 204.843   6
  -1  -7  13 3223.51 198.802   6
  -7  -1  13 2884.41 206.955   6
  -7   1  13 3197.64 217.149   6
   7  13   1 3692.01 217.835   4
   7  13  -1 3390.20 211.855   4
 -13  -1   7 3653.95 266.733   6
 -13   1   7 3125.44 244.511   6
 -13  -7   1 3752.89 241.407   6
  13   1   7 3264.28 255.419   3
 -13  -7  -1 3388.29 221.327   6
   1  13  -7 3681.51 186.045   4
  13  -1   7 3484.22 268.156   3
   7   1  13 3351.11 300.160   3
  13   7   1 3134.29 228.394   4
  13   7  -1 3555.69 240.005   4
   7  -1  13 3467.84 292.616   3
  13   1   7 3127.20 219.797   4
  13  -1   7 3185.06 224.019   4
  13   1  -7 3705.25 244.322   4
  -1   7  13 3275.01 194.617   5
   3  13  -7 363.056 60.1683   4
   3  13   7 356.200 66.2800   4
  13  -3   7 326.147 93.5304   3
  13  -7   3 473.694 91.3598   3
   7  13   3 409.713 77.5268   4
   7  13  -3 451.365 83.7075   4
  -3  -7  13 191.947 73.4818   3
 -13   3   7 501.544 77.4609   5
  -3   7  13 321.182 69.1167   5
 -13   7   3 347.922 69.8853   5
  13   7   3 383.390 84.1609   4
  13   7  -3 376.231 81.9793   4
  -3  13   7 323.343 81.5139   5
  13   3   7 201.964 60.6112   4
   3 -13   7 288.930 75.6882   3
  -7  13   3 214.001 66.3063   5
  13   3  -7 216.340 69.6925   4
  -7  13  -3 367.966 79.4596   5
   3  -7  13 273.866 79.7186   3
  -3  13  -7 328.290 73.1871   5
  13  -3   7 400.881 83.8068   4
   7  -3  13 396.556 107.610   3
   7 -13   3 363.875 71.0526   3
  13   3   7 450.469 102.409   3
   3  -7  13 382.572 68.8217   6
  -3  -7  13 283.411 63.5052   6
  -3   7  13 309.845 54.3469   6
  -7  -3  13 445.502 89.1248   6
  -7   3  13 163.412 48.5830   6
 -13  -3   7 328.476 85.6182   6
 -13  -7   3 410.083 84.2316   6
 -13   3   7 447.051 96.4750   6
   7   3  13 440.843 117.954   3
   5  13   7 720.055 95.1058   4
   7  13  -5 797.824 100.152   4
   5  -7  13 962.941 151.387   3
  -5  13  -7 1131.58 120.587   5
  13  -5   7 830.762 136.787   3
   5 -13   7 902.845 130.411   3
  13  -7   5 1069.21 145.547   3
  -7   5  13 715.815 104.564   5
  -5   7  13 760.899 111.275   5
 -13   5   7 946.449 107.457   5
 -13   7   5 988.704 113.020   5
  13   7   5 719.830 109.118   4
  13   5   7 978.528 121.648   4
  13   7  -5 882.505 124.882   4
  -5  13   7 858.319 125.484   5
  13   5  -7 810.992 116.623   4
  -7  13   5 818.003 122.512   5
  13   7   5 897.506 134.284   3
  -7  13  -5 928.591 113.424   5
  13   5   7 1057.36 149.629   3
  -5  -7  13 933.919 140.233   3
   7 -13   5 732.078 105.976   3
   5  13  -7 937.344 98.8403   4
  -5   7  13 842.369 96.9125   6
   7  13   5 974.532 115.268   4
   7  -5  13 843.617 141.185   3
   7   5  13 706.952 126.172   3
  -5  -7  13 837.954 107.823   6
  -7  -5  13 1021.94 123.605   6
  -7   5  13 870.831 111.641   6
 -13  -5   7 777.344 121.290   6
 -13  -7   5 842.862 120.854   6
 -13   5   7 782.257 126.386   6
 -13   7   5 893.358 125.726   6
 -13   7   7 1522.77 141.944   5
  -7  13   7 1437.00 158.598   5
   7 -13   7 1345.25 157.897   3
  -7  13  -7 1443.14 140.309   5
  -7  -7  13 1303.43 163.191   3
   7  -7  13 1271.88 177.087   3
  13   7   7 1572.37 183.814   3
  -7  -7  13 1399.24 146.352   6
   7   7  13 1603.53 167.927   3
  -7   7  13 1384.86 139.935   6
   7  13  -7 1495.14 133.308   4
   7  13   7 1260.62 131.488   4
 -13  -7   7 1311.30 153.058   6
 -13   7   7 1370.23 157.413   6
  13   7   7 1437.10 150.182   4
  13   7  -7 1557.80 160.756   4
  13  -7   7 1550.12 182.824   3
  -7   7  13 1411.90 145.744   5
  13  -1  -9 8265.66 370.599   4
 -13   9   1 7550.64 340.375   5
  -1  13   9 8280.22 395.972   5
 -13   9  -1 8011.78 341.944   5
  -9  13   1 7986.55 379.619   5
  -9  13  -1 7206.14 351.826   5
   1  -9  13 7503.46 423.033   3
  -1  13  -9 8209.78 348.046   5
  -1  -9  13 8127.51 436.648   3
   1 -13   9 7897.09 401.970   3
   1  -9  13 7945.47 330.158   6
   1  13   9 7474.28 303.173   4
  -1  -9  13 7784.82 330.966   6
  -9  -1  13 7717.71 385.509   6
  -9   1  13 7022.02 371.142   6
 -13  -1   9 8479.77 431.159   6
 -13   1   9 8065.22 421.209   6
   9  13   1 8119.40 357.334   4
   9  13  -1 8267.32 361.419   4
  13   1   9 7705.51 423.280   3
  13  -1   9 8082.07 441.347   3
   9   1  13 7923.04 478.150   3
  13   9   1 7460.89 370.519   4
  13   9  -1 8157.14 383.968   4
   9  -1  13 7492.42 459.325   3
  13   1   9 7582.42 343.142   4
  13  -1   9 7498.31 349.735   4
  13   1  -9 8204.56 376.887   4
  -1   9  13 6990.98 322.996   5
  -3   9  13 1909.30 171.776   5
 -13   9   3 2387.17 182.371   5
  -3  13   9 2066.15 186.220   5
 -13   9  -3 2063.27 160.097   5
  -9  13   3 2256.74 199.456   5
  -9  13  -3 2135.36 179.634   5
   3  -9  13 2288.98 230.248   3
  -3  13  -9 2275.01 174.915   5
   3 -13   9 2167.57 207.949   3
  -3  -9  13 1974.88 211.760   3
   3  -9  13 2404.52 170.736   6
  -3  -9  13 2078.08 164.090   6
   3  13   9 1973.34 149.264   4
  -9  -3  13 2376.73 204.573   6
  -9   3  13 2102.20 193.176   6
  13   3   9 2063.83 212.613   3
 -13  -3   9 2399.41 223.911   6
 -13   3   9 2173.53 211.626   6
   9  13   3 2018.02 171.937   4
   9  13  -3 2126.29 173.978   4
   9   3  13 2198.86 243.204   3
 -13   9   3 2218.21 189.995   6
  13  -3   9 2308.94 232.467   3
  13   9  -3 2027.48 186.736   4
  13   3   9 2076.01 170.503   4
  13   9   3 2102.63 188.961   4
   9  -3  13 1984.50 228.399   3
  13   3  -9 2155.50 187.544   4
 -13   3   9 2268.11 166.492   5
  -5   9  13 3755.48 248.159   5
 -13   9   5 4387.27 255.344   5
  -5  13   9 3931.87 260.564   5
  -9  13   5 4081.82 274.066   5
   9 -13   5 4217.52 264.855   3
   5  -9  13 4577.90 333.452   3
  -9  13  -5 4033.58 248.394   5
  -5  13  -9 3921.14 237.699   5
   5 -13   9 4547.54 308.342   3
  -5   9 -13 4268.65 221.276   5
  -5  -9  13 3800.15 297.238   3
  -5  -9  13 4272.15 243.299   6
   5  13   9 4131.27 228.295   4
  13   5   9 4711.60 327.668   3
  -9  -5  13 3967.76 266.810   6
  -9   5  13 3909.10 265.152   6
   9   5  13 3992.66 313.338   3
 -13  -5   9 3936.94 286.521   6
   9  13   5 4346.28 260.945   4
   9  13  -5 4238.80 248.189   4
 -13   5   9 4384.30 295.400   6
 -13   9   5 3966.60 264.406   6
  13   9   5 4787.40 287.620   4
  13   9  -5 4050.97 267.625   4
  13   5   9 3791.94 235.951   4
  13  -5   9 3968.88 312.767   3
  13   5  -9 4015.35 257.048   4
  13  -9   5 4066.45 277.350   3
   9  -5  13 4192.12 328.229   3
  -9   5  13 4138.15 248.708   5
 -13   5   9 4368.76 240.889   5
 -13   9   7 2985.07 208.901   5
  -7  13   9 2858.20 221.071   5
  -9  13   7 2688.73 217.381   5
   7  -9  13 2952.60 270.395   3
   9 -13   7 2390.25 214.947   3
   7 -13   9 2743.28 242.553   3
  -9  13  -7 2574.36 195.607   5
  -7  13  -9 2430.54 184.617   5
  13   7   9 3012.64 259.472   3
  -7  -9  13 2686.71 201.596   6
   9   7  13 2673.74 242.235   3
  -9  -7  13 2744.81 217.627   6
   7  13   9 2661.48 191.389   4
  -9   7  13 2513.13 203.702   6
 -13  -7   9 2661.05 227.095   6
   9  13   7 2747.48 204.132   4
   9  13  -7 2990.72 202.387   4
 -13   7   9 2548.05 217.914   6
 -13   9   7 2670.80 214.360   6
  13   9   7 2650.40 211.429   4
  13   7   9 2353.63 189.098   4
  13   9  -7 2545.26 211.439   4
  13  -7   9 2714.78 258.584   3
  13  -9   7 2067.43 215.750   3
   9  -7  13 2940.68 272.712   3
  -9   7  13 2572.01 195.491   5
  -7   9  13 2529.44 198.441   5
 -13   7   9 2967.61 203.246   5
 -13   9   9 7878.25 348.953   5
  -9  13   9 6800.63 348.557   5
   9 -13   9 5886.07 368.045   3
  -9  13  -9 5911.66 304.090   5
   9   9  13 6032.33 347.680   3
  -9  -9  13 6438.87 346.339   6
 -13  -9   9 6449.45 349.126   6
   9  13   9 6360.83 323.821   4
 -13   9   9 5956.81 336.638   6
  13   9   9 5592.67 311.674   4
  13  -9   9 6226.06 398.096   3
  -9   9  13 6647.16 325.765   5
   9  -9  13 7457.97 452.219   3
  11  -1  13 69.3827 65.5749   3
  -1 -13  11 17.4112 49.8534   3
  11  13   1 89.1181 55.2147   4
  11  13  -1 88.3885 48.7153   4
  13  11   1 124.970 60.3989   4
  13  11  -1 123.354 59.8733   4
   1 -11  13 79.5675 64.9144   3
 -13  11   1 109.001 50.1080   5
 -13  11  -1 109.783 49.7644   5
 -11  13   1 90.6919 52.3574   5
 -11  13  -1 1.03720 50.7570   5
  -1  13 -11 105.884 52.7748   5
   1 -11  13 157.049 48.5999   6
  -1 -11  13 84.0953 42.3313   6
  -1 -11  13 223.597 84.8768   3
 -11  -1  13 71.8437 53.5944   6
 -11   1  13 46.5567 50.9898   6
  13   1  11-4.49389 62.5733   3
 -13  -1  11 10.2285 53.9196   6
 -13   1  11 118.112 77.1733   6
   1 -13  11 154.360 69.4792   3
  11   1  13 150.982 78.0630   3
  13  -1  11 154.096 83.2064   3
  13  -3  11 1016.85 164.509   3
   3 -13  11 963.017 159.826   3
  11  13   3 939.377 128.105   4
  11  13  -3 909.355 124.753   4
  -3  13 -11 1053.14 123.392   5
  11  -3  13 968.490 169.197   3
  13  11   3 873.229 124.955   4
  -3  11 -13 966.325 113.462   5
  13  11  -3 1068.24 139.710   4
  -3  11  13 968.672 125.593   5
  -3  13  11 883.727 125.519   5
 -13  11   3 994.461 127.969   5
 -11  13   3 1033.24 136.210   5
 -13  11  -3 806.944 111.095   5
  -3 -13  11 1010.39 154.816   3
 -11  13  -3 992.259 129.117   5
   3  13  11 901.512 100.003   4
  -3 -11  13 1026.35 118.225   6
   3 -11  13 1250.73 178.444   3
  13   3  11 1079.15 162.016   3
  -3 -11  13 1019.73 162.001   3
  11   3  13 878.318 154.376   3
 -11  -3  13 798.173 131.145   6
 -11   3  13 937.594 138.222   6
 -13  -3  11 807.766 136.706   6
 -13   3  11 813.859 133.427   6
 -13  11   3 858.194 118.942   6
 -11  13  -5 1154.51 136.353   5
  11  13   5 1117.00 138.384   4
  13  -5  11 1112.78 173.010   3
  -5  11 -13 961.358 112.752   5
  13  11   5 1073.45 139.513   4
  13  11  -5 1051.35 140.315   4
  -5  11  13 867.194 120.993   5
  -5  13  11 981.092 130.378   5
 -13  11   5 1014.53 126.893   5
 -11  13   5 1113.26 135.088   5
  11  -5  13 1158.38 182.273   3
   5 -11  13 1231.73 178.761   3
  -5 -11  13 1050.62 167.144   3
  -5  13 -11 962.432 117.817   5
  -5 -11  13 1089.80 122.762   6
   5 -13  11 1289.65 177.675   3
  13   5  11 1134.33 166.160   3
  11   5  13 1161.65 176.689   3
  11  13  -5 1125.39 134.919   4
 -11  -5  13 1145.68 156.544   6
 -13  -5  11 1094.02 155.268   6
 -11   5  13 1020.99 143.566   6
 -13   5  11 1104.58 146.481   6
 -13   5  11 1380.53 138.352   5
   7 -11  13 112.297 72.8262   3
  11  13   7 41.6926 36.3423   4
  11  13  -7 101.056 42.8706   4
  13  11   7 21.1496 44.5356   4
   7 -13  11-33.4489 52.0058   3
  13  11  -7-13.6565 37.4978   4
 -11   7  13 63.8457 45.3465   5
 -13   7  11 75.9234 47.6824   5
  -7  11  13 0.49085 34.6836   5
  13  -7  11-77.5245 62.4160   3
 -13  11   7-19.8160 39.6412   5
  -7  13  11 47.2455 46.8524   5
 -11  13   7-43.3593 50.1539   5
  13 -11   7-27.0816 46.2723   3
  11  -7  13 125.225 85.9982   3
  -7  13 -11 14.9361 28.1274   5
  13   7  11 109.554 75.0647   3
  11   7  13 35.7009 54.7964   3
  11 -13   7-98.7077 51.9627   3
  -7 -11  13-56.6630 41.0213   6
 -11  -7  13 238.352 74.0841   6
 -13  -7  11 283.780 71.7249   6
 -11   7  13-3.72290 31.7483   6
 -13   7  11 3.50541 33.9769   6
  11  13   9 127.734 47.4842   4
  13  11   9 115.433 47.2157   4
 -13  13   1 2025.52 185.384   5
 -13  13  -1 2197.32 195.190   5
  -1  13 -13 2593.52 203.395   5
   1 -13  13 2300.38 244.524   3
  -1 -13  13 2436.11 250.570   3
 -13  -1  13 1945.37 214.703   6
 -13   1  13 2272.25 225.395   6
  13   1  13 2294.87 245.233   3
  13  13   1 2530.47 216.288   4
  13  13  -1 2753.94 224.496   4
  13  -1  13 2420.66 255.693   3
 -13  13   3 3596.06 246.761   5
 -13  13  -3 2943.81 224.098   5
   3 -13  13 3775.13 315.448   3
  -3  13 -13 3171.90 225.214   5
  -3 -13  13 3301.69 303.013   3
 -13  -3  13 3349.54 282.628   6
 -13   3  13 3052.42 256.965   6
  13   3  13 3511.82 303.702   3
  13  13   3 3546.17 259.793   4
  13  13  -3 3349.36 253.687   4
  13  -3  13 3111.74 301.752   3
  -5  13  13 4440.81 277.739   5
  -5  13 -13 4325.40 260.228   5
  -5 -13  13 4945.59 382.851   3
  13   5  13 5532.12 379.119   3
 -13   5  13 4768.07 314.091   6
  13  13  -5 4784.23 307.941   4
   0  14   0 25.0955 38.4168   4
   0  14   0 30.4369 43.8119   5
  14   0   0 61.9030 61.3579   4
  14   0   0-4.48442 31.4849   3
   0   0  14 3.10645 38.3347   3
   0   0  14 5.59911 31.3242   6
  -2  14   0 148.625 51.9111   4
   0  -2  14 207.642 66.4213   3
   0  14  -2 121.350 46.1606   4
   0  14   2 148.988 52.2356   4
   2  14   0 141.059 49.3990   4
   0  14   2 158.249 57.4834   5
  -2  14   0 140.495 53.9953   5
  14   2   0 187.157 53.4199   3
  14   2   0 140.449 57.6122   4
   2  14   0 176.414 57.5859   5
   0  14  -2 154.320 52.2680   5
  14   0   2 153.233 68.3589   4
  14   0  -2 278.243 79.8440   4
   2   0  14 150.849 69.4623   3
  14  -2   0 222.672 52.3143   3
  14   0   2 199.639 60.3077   3
   2   0  14 165.571 48.6355   6
   0  -2  14 209.641 51.7850   6
   0   2  14 192.224 51.3112   6
  -2   0  14 167.118 54.0205   6
   2  -2  14 2180.37 208.124   3
  -2  -2  14 2194.45 183.124   3
  -2  14   2 2193.82 174.865   5
   2  14   2 2349.49 171.054   5
  -2  14  -2 2243.22 173.129   5
   2  14  -2 2497.14 180.262   5
  -2  14   2 2372.72 157.726   4
   2  -2  14 1963.25 149.923   6
   2   2  14 2265.29 152.256   6
  14   2   2 2331.38 183.722   3
  -2  -2  14 2064.35 157.562   6
   2  14  -2 2508.26 166.862   4
  -2   2  14 2045.97 156.190   6
   2  14   2 2324.96 160.496   4
  14  -2   2 2437.80 185.460   3
 -14  -2   2 2079.51 181.300   6
   2   2  14 2250.84 209.063   3
  14   2   2 2272.90 203.457   4
  14   2  -2 2164.10 198.107   4
 -14   2   2 2734.84 151.425   5
   0  14  -4-26.2774 34.5640   4
   0  14   4-18.6671 34.3830   4
   4  14   0-53.4826 52.9233   4
 -14   4   0 22.6134 25.1703   5
  14   4   0 6.01093 53.2397   4
   0  14   4-53.1522 43.9742   5
   0  -4  14 62.9267 55.7496   3
   4   0  14 149.755 70.7321   3
  -4  14   0-0.21341 40.8822   5
  14   0   4-56.9068 52.0122   4
   4  14   0 9.69294 31.9447   5
   0  14  -4-29.7335 46.0019   5
  14   0  -4-69.0425 53.5705   4
  14  -4   0-9.62165 26.7951   3
  14   0   4-7.18954 50.1847   3
   4   0  14 34.0992 36.6498   6
   0  -4  14 41.9805 36.8867   6
   0   4  14 8.62762 25.1859   6
  -4   0  14 30.6701 40.4981   6
   4 -14   0 31.9022 25.7999   3
 -14   0   4-25.9731 43.0988   6
 -14  -4   0 13.1604 38.9203   6
 -14   4   2 1125.37 100.355   5
  14  -2   4 1106.72 141.012   4
   4  14   2 864.445 104.327   4
   2  14   4 1153.91 123.518   5
   2  -4  14 1147.24 151.488   3
  -4  14  -2 1143.38 125.520   5
   4  14   2 1091.72 115.780   5
   4   2  14 1170.24 165.823   3
  -2  -4  14 1308.43 156.528   3
   4 -14   2 1076.47 110.638   3
  14   4   2 1134.57 144.390   4
  -2  14   4 831.325 112.766   5
  14   4  -2 1257.93 154.856   4
  -4  14   2 991.622 121.067   5
  14   2   4 924.068 129.966   4
  14   2  -4 1173.02 144.463   4
  -2  14  -4 1148.53 126.125   5
   4  14  -2 967.506 114.338   5
   2  14  -4 1044.62 118.679   5
  -2  14   4 933.974 103.105   4
   4   2  14 1193.68 109.424   6
   4  -2  14 1089.05 109.198   6
   2   4  14 1080.03 99.1927   6
   2  -4  14 1102.77 113.435   6
   2  14  -4 1023.02 105.221   4
   2  14   4 964.365 106.222   4
  -2   4  14 1007.35 102.734   6
  -4  -2  14 1138.02 124.941   6
  -4   2  14 1035.22 117.266   6
  14   2   4 1110.91 140.858   3
   4  14  -2 1048.45 113.378   4
   4  -2  14 1056.49 152.022   3
 -14  -4   2 1125.39 135.290   6
  14   4   2 1125.16 134.227   3
  -2  -4  14 1010.48 112.791   6
  14  -4   2 1030.78 121.292   3
  14  -2   4 1020.86 134.157   3
 -14  -2   4 1067.06 136.104   6
 -14   2   4 910.520 127.483   6
 -14   2   4 1181.62 104.804   5
  -4  -4  14 41.6757 37.7856   3
   4  14  -4-15.6812 37.3722   4
   4  14   4 57.9774 40.1505   4
 -14   4   4 33.9690 30.0456   5
   4 -14   4-4.66460 38.9306   3
  14   4   4 27.6992 50.4936   4
  -4  14   4-51.0321 54.4805   5
  14   4  -4-20.9466 53.2637   4
   4  14   4 16.3333 28.9321   5
  -4  14  -4-98.2188 64.2337   5
   4  14  -4-4.08298 38.6316   5
  14   4   4 54.3729 59.0746   3
   4   4  14 16.6689 21.1080   6
   4  -4  14 28.2201 41.5860   6
  -4  -4  14 49.5163 47.3730   6
  -4   4  14 74.5294 45.1666   6
   4   4  14 41.3039 42.2399   3
   4  -4  14 60.5009 69.3921   3
 -14  -4   4 69.5365 55.8799   6
  14  -4   4 38.5015 53.8193   3
 -14   4   4-4.40307 49.7342   6
  14   0  -6 2666.13 212.291   4
 -14   6   0 2690.88 163.773   5
   0  14   6 2456.11 201.371   5
  -6  14   0 2566.57 197.803   5
   0  -6  14 2695.16 236.914   3
   6  14   0 2782.22 187.201   5
   0  14  -6 2565.08 187.822   5
   0  14  -6 2909.72 174.004   4
   0  14   6 2580.64 170.947   4
   0  -6  14 2502.58 178.418   6
   0   6  14 2514.16 151.776   6
  -6   0  14 2207.78 180.567   6
   6  14   0 2662.23 187.337   4
  14   0   6 2701.26 228.496   3
 -14   0   6 2766.60 228.936   6
 -14  -6   0 2546.18 198.319   6
  14   6   0 2604.91 218.154   4
   6   0  14 2686.56 266.385   3
  14   0   6 2255.48 197.746   4
 -14   6   2 1369.38 118.158   5
   6   2  14 1368.26 195.235   3
  -2  14   6 1351.23 150.084   5
   2  14   6 1272.37 142.124   5
  -2  -6  14 1255.46 162.813   3
  -6  14  -2 1437.51 145.902   5
   6  14   2 1426.19 130.937   5
  -2  14  -6 1339.36 133.290   5
   6 -14   2 1170.70 117.783   3
   6  14  -2 1384.59 134.957   5
   2  14  -6 1257.94 132.833   5
  -6  14   2 1045.86 130.867   5
   2 -14   6 1468.93 154.228   3
   2  -6  14 1244.76 168.140   3
   2  -6  14 1494.94 135.347   6
   2  14  -6 1368.08 118.515   4
  -2  -6  14 1313.82 130.866   6
   2  14   6 1378.76 126.076   4
  -2   6  14 1290.17 111.366   6
  -6  -2  14 1281.94 136.158   6
  -6   2  14 1156.37 130.400   6
   6  14  -2 1441.27 141.358   4
   6  14   2 1326.19 133.874   4
  14   2   6 1339.58 160.032   3
 -14  -6   2 1488.19 155.487   6
 -14  -6  -2 1504.78 145.757   6
  14  -6   2 1272.63 134.080   3
  14   6   2 1476.88 162.324   4
  14   6  -2 1474.05 165.142   4
  14  -2   6 1336.47 168.490   3
  14   2   6 1171.02 143.575   4
 -14  -2   6 1325.02 162.002   6
   6  -2  14 1431.10 196.175   3
 -14   2   6 1233.13 152.315   6
  14   2  -6 1429.33 158.763   4
  14  -2   6 1328.59 151.423   4
  14  -4   6 160.699 72.4943   3
  14  -6   4 0.55391 43.0512   3
   4  14  -6 10.4885 31.8682   4
   4  -6  14 27.2005 65.7977   3
   4  14   6 24.2202 36.5787   4
   6  14  -4-21.3507 39.3953   4
   6  14   4 35.8459 37.0373   4
  -4   6  14 51.8691 41.2703   5
 -14   4   6 43.3303 31.8864   5
 -14   6   4 58.8989 41.0237   5
  14   6   4 49.4954 44.8200   4
  14   6  -4-16.0284 52.2086   4
  14   4   6 22.2290 38.7220   4
  -4  14   6 18.4671 42.2703   5
  -6  14   4 76.4863 49.3059   5
  14   4  -6-6.12188 45.3936   4
  14   6   4 169.754 75.7905   3
  -6  14  -4 66.8835 54.3808   5
  -4  14  -6 23.6317 46.1867   5
   6  14  -4 55.0608 43.5604   5
  -4  -6  14-24.5938 49.4649   3
  14   4   6 3.52662 48.8274   3
   6  -4  14 65.4188 56.6113   3
   4  -6  14 96.6219 47.6527   6
   4 -14   6 28.6494 47.4994   3
  -4  -6  14 32.8369 37.1650   6
  -4   6  14 68.4288 37.8659   6
  -6  -4  14 5.12325 45.4712   6
  -6   4  14 2.60736 42.1287   6
   6   4  14-11.9469 56.1775   3
 -14  -4   6 18.9751 50.3078   6
 -14  -6   4 65.5434 46.3578   6
 -14   4   6 57.2586 56.7892   6
   6 -14   4-17.2686 34.9634   3
 -14   6   4 59.2182 57.8105   6
   6  14  -6 596.078 89.8054   4
   6  14   6 708.577 101.262   4
  14  -6   6 905.876 137.828   3
  -6  -6  14 813.508 129.658   3
  -6   6  14 625.463 98.3683   5
 -14   6   6 824.047 101.778   5
  14   6   6 788.880 119.435   4
  14   6  -6 715.819 118.836   4
  -6  14   6 793.660 128.799   5
  -6  14  -6 679.465 102.483   5
  14   6   6 884.400 138.726   3
   6   6  14 807.097 120.165   3
  -6  -6  14 742.910 106.436   6
  -6   6  14 715.624 100.479   6
   6 -14   6 646.012 108.126   3
   6  -6  14 613.122 128.628   3
 -14  -6   6 756.581 122.694   6
 -14   6   6 716.574 115.261   6
   0  14   8 12.0435 28.9100   4
   8  14   0 90.7405 57.3635   4
   8   0  14 1.79530 60.6805   3
  14   8   0 24.9975 47.5009   4
 -14   8   0 11.1615 31.4711   5
   0  14   8-63.6924 50.5075   5
  -8  14   0-68.1631 58.8572   5
  14   0   8 2.49704 34.3880   4
   0 -14   8-12.2759 45.4565   3
  14   0  -8 45.2991 41.4377   4
   0  14  -8 28.9143 38.9310   5
   0  -8  14-33.2379 36.6144   6
  14   0   8 40.5660 61.6552   3
  -8   0  14-77.8160 65.7404   6
 -14   0   8-2.50351 53.6479   6
   0  -8  14 34.4017 66.6851   3
   8   2  14 196.242 98.6690   3
   2  14   8 77.4475 40.4336   4
   8  14   2 126.710 51.7305   4
   8  14  -2 151.929 60.4162   4
  -2   8  14 164.299 49.9453   5
  14   8   2 20.6433 44.5492   4
  14   8  -2 123.176 51.4458   4
 -14   8   2 64.3656 35.7369   5
  -2  14   8 92.3857 53.8534   5
   8  -2  14 69.2156 75.5392   3
  14   2   8 107.170 40.8777   4
  -8  14   2 127.955 51.6336   5
  -2  -8  14 25.7625 53.3431   3
  -8  14  -2 163.048 56.6204   5
  14   2  -8 141.933 57.1937   4
  14  -2   8 82.6516 36.4660   4
   2 -14   8 119.314 65.8249   3
  -2  14  -8 138.050 59.0279   5
   8  14  -2 163.587 50.9681   5
   2  -8  14 224.321 87.3439   3
  14   2   8 117.846 62.7592   3
   2  -8  14 168.889 56.2433   6
  -2  -8  14 130.632 53.4724   6
  -8  -2  14-16.0198 55.7187   6
  -8   2  14 59.2781 45.4493   6
 -14  -2   8 80.7131 68.1759   6
 -14   2   8 72.9085 60.2430   6
  14  -2   8 108.271 75.8769   3
  14  -4   8 103.273 79.5743   3
   4  14   8 86.3608 43.1729   4
  14  -8   4-12.5972 40.4296   3
  -4  -8  14-44.8777 58.3345   3
   8  14   4 71.6402 46.6982   4
   8  14  -4 93.6122 46.2614   4
 -14   4   8 140.253 56.2367   5
  -4   8  14 10.4184 38.7070   5
   4  -8  14 89.7717 73.6885   3
   8 -14   4 20.0024 28.4921   3
  14   8   4 37.9863 40.1327   4
 -14   8   4 78.8807 48.1577   5
  14   8  -4 52.8564 54.0601   4
  14   4   8-23.4998 31.0981   4
  -4  14   8 55.7727 47.6797   5
   4 -14   8 5.12475 51.1935   3
  -8  14   4-24.3093 58.0439   5
  14   4  -8 5.46925 42.9754   4
  -8  14  -4 63.9824 42.7832   5
  -4  14  -8 27.2663 44.2220   5
  14  -4   8 62.0555 41.2053   4
   8  -4  14-22.8625 58.2407   3
  14   4   8 36.6229 51.0077   3
  -4  -8  14 56.1184 43.9696   6
   8   4  14-20.7987 66.1274   3
  -8  -4  14 6.54619 45.8216   6
  -8   4  14-7.26362 38.8038   6
 -14  -4   8 77.2724 60.4367   6
 -14  -8   4 32.0513 35.0020   6
 -14   4   8 128.543 64.8069   6
 -14   8   4 114.958 60.0195   6
 -14   8   6 1504.16 143.627   5
  -6  14   8 1571.51 168.861   5
  -8  14   6 1281.82 153.162   5
   8 -14   6 1384.32 158.129   3
  -8  14  -6 1218.94 137.811   5
   6 -14   8 1573.19 179.979   3
  -6  14  -8 1303.57 139.284   5
  14  -8   6 1273.74 164.978   3
  -6  -8  14 1395.55 182.904   3
  14   6   8 1584.71 187.063   3
  -6  -8  14 1361.21 143.508   6
  -8  -6  14 1652.54 169.918   6
   6  14   8 1624.57 150.192   4
   8  -6  14 1307.99 187.374   3
  -8   6  14 1596.54 161.116   6
   8   6  14 1314.04 170.466   3
   8  14  -6 1614.11 149.103   4
   8  14   6 1585.35 153.536   4
 -14  -8   6 1467.99 161.075   6
 -14   6   8 1326.81 159.582   6
 -14   8   6 1215.90 148.787   6
  14   8   6 1511.00 164.195   4
  14   6   8 1150.57 137.362   4
  14   8  -6 1434.91 162.532   4
  14  -6   8 1545.43 187.481   3
  14   6  -8 1198.92 146.453   4
 -14  -6   8 1364.16 161.348   6
   6  -8  14 1455.80 191.995   3
  -8   6  14 1507.40 150.514   5
  -6   8  14 1448.94 151.411   5
 -14   6   8 1421.80 135.981   5
   8  14   8 37.2761 35.6209   4
   8 -14   8 64.5542 46.5543   3
  14  -8   8 36.7397 44.7747   3
  14   8   8 39.7796 34.9677   4
  -8   8  14 240.050 64.6956   5
 -14   8   8 213.515 61.0324   5
  14   8  -8 124.368 54.2493   4
  -8  14   8 125.768 61.4911   5
  -8  14  -8 165.907 57.1314   5
   8  -8  14 167.468 83.9033   3
  -8  -8  14 216.936 68.4659   6
 -14  -8   8 343.961 83.6739   6
 -14   8   8 156.672 62.9033   6
  10   0  14 521.095 125.405   3
   0 -10  14 457.824 111.696   3
  10  14   0 436.149 90.0241   4
  14  10   0 583.208 113.958   4
 -14  10   0 398.698 80.1018   5
 -10  14   0 318.886 77.8196   5
   0  14 -10 433.912 86.1986   5
   0 -10  14 404.236 75.0608   6
 -10   0  14 356.492 92.7453   6
  14   0  10 349.655 94.3016   3
 -14   0  10 462.687 115.475   6
   0 -14  10 612.894 120.039   3
   2  14  10 479.008 76.5866   4
  10  14   2 374.284 89.6883   4
  10  14  -2 539.799 99.7858   4
  10  -2  14 425.687 119.886   3
  14  10   2 440.461 98.8042   4
  14  10  -2 421.382 91.6237   4
 -14  10   2 390.418 83.7977   5
  -2  14  10 450.579 96.8503   5
 -14  10  -2 377.027 71.3643   5
 -10  14   2 442.641 92.5563   5
  -2 -14  10 418.024 103.509   3
 -10  14  -2 352.685 84.6825   5
  -2  14 -10 293.533 76.5736   5
  -2 -10  14 366.771 102.792   3
   2 -14  10 449.485 108.573   3
   2 -10  14 306.554 100.934   3
   2 -10  14 481.045 85.3947   6
  14   2  10 379.162 94.2190   3
  -2 -10  14 442.818 82.2418   6
 -10  -2  14 352.275 88.2518   6
 -10   2  14 308.635 85.3166   6
 -14  -2  10 573.826 111.125   6
 -14   2  10 426.675 94.8226   6
  10   2  14 267.640 92.6969   3
  14  -2  10 575.772 125.661   3
 -14  10   4 2529.56 194.328   5
  -4  14  10 2716.84 219.354   5
 -10  14   4 2808.62 228.206   5
 -10  14  -4 2539.40 207.568   5
   4 -10  14 2809.19 268.215   3
  -4  14 -10 2461.63 195.546   5
   4 -14  10 2967.37 258.252   3
  -4  10 -14 2250.77 170.418   5
  -4 -10  14 2404.51 251.855   3
   4  14  10 2595.88 180.630   4
  -4 -10  14 2739.79 199.009   6
 -10  -4  14 2459.09 225.054   6
  14   4  10 2587.16 243.559   3
 -10   4  14 2322.52 212.544   6
 -14  -4  10 2633.94 239.802   6
  10   4  14 2807.48 273.478   3
  10  14   4 2652.20 208.030   4
  10  14  -4 3023.51 221.857   4
 -14   4  10 2812.09 236.150   6
 -14  10   4 2376.24 205.886   6
  14  10   4 2722.61 225.328   4
  14  10  -4 2562.01 222.837   4
  14  -4  10 2788.32 265.048   3
  10  -4  14 2839.72 281.132   3
  -4  10  14 2219.47 192.736   5
  -6 -10  14 94.4733 62.0690   3
   6 -10  14 109.817 63.2962   3
   6  14  10 79.4230 39.3883   4
  10  14   6 331.676 82.2346   4
  10  14  -6 363.294 80.3311   4
  14  -6  10 184.339 74.4861   3
  14  10   6 115.451 58.5899   4
  14 -10   6 115.362 57.5130   3
  14  10  -6 180.326 66.7139   4
 -14   6  10 296.611 67.9515   5
  -6  10  14 218.794 65.5799   5
 -14  10   6 166.130 58.7013   5
  -6  14  10 182.223 63.5546   5
 -10  14   6 274.697 82.1452   5
 -10  14  -6 284.466 76.2548   5
  10  -6  14 180.080 86.8062   3
   6 -14  10 334.491 94.1283   3
  -6  14 -10 231.480 69.3182   5
  14   6  10 173.427 79.9227   3
  10   6  14 247.348 83.9191   3
  -6 -10  14 164.527 58.8627   6
 -10  -6  14 234.801 72.7867   6
 -10   6  14 173.374 65.9617   6
  10 -14   6 123.805 50.9478   3
 -14  -6  10 256.422 85.1219   6
 -14   6  10 184.208 69.2724   6
 -14  10   6 113.016 53.7242   6
   8 -14  10 242.620 89.0581   3
   8  14  10 221.897 58.5871   4
  10  14   8 174.768 59.2604   4
  14  10   8 136.216 58.9062   4
  14  -8  10 241.245 93.7340   3
 -10   8  14 164.562 53.5860   5
  -8  10  14 215.131 63.8693   5
  14 -10   8 345.836 93.9617   3
 -14  10   8 258.418 70.0147   5
  -8  14  10 238.052 72.0667   5
  10   8  14 327.038 85.6357   3
  -8 -10  14 156.790 56.2677   6
 -10  -8  14 161.205 64.6024   6
  10 -14   8 246.476 73.0342   3
 -14  -8  10 604.000 111.586   6
 -14   8  10 180.682 63.8513   6
   0 -12  14 139.317 72.9939   3
  12  14   0-37.8190 46.5778   4
  14  12   0 35.3104 46.0523   4
 -14  12   0-139.975 53.8705   5
 -12  14   0-67.9331 59.8335   5
   0  14 -12 3.05821 38.4013   5
   0 -14  12 14.3670 48.6348   3
   0 -12  14 98.8772 42.8583   6
 -12   0  14 48.3729 51.9984   6
  14   0  12-15.0844 58.7699   3
 -14   0  12 26.2610 53.4751   6
  12   0  14 29.8135 51.5804   3
  12  -2  14 463.618 119.653   3
   2 -14  12 206.548 87.6853   3
  12  14   2 247.163 73.4100   4
  12  14  -2 387.233 87.0206   4
  14  12   2 267.714 72.2083   4
  14  12  -2 328.825 82.8859   4
 -14  12   2 347.591 77.9776   5
 -14  12  -2 295.139 66.1562   5
 -12  14   2 318.166 78.2077   5
 -12  14  -2 239.174 66.7758   5
  -2  14 -12 423.182 90.2408   5
  -2  12 -14 466.703 87.0672   5
  -2 -14  12 232.975 83.0466   3
  -2 -12  14 322.561 102.911   3
   2 -12  14 338.256 106.799   3
  14   2  12 424.199 113.711   3
  -2 -12  14 369.187 73.1426   6
  12   2  14 484.678 119.961   3
 -12  -2  14 551.996 120.975   6
 -12   2  14 385.995 98.3124   6
 -14  -2  12 447.826 107.198   6
 -14   2  12 380.715 92.1624   6
  14  -2  12 343.570 104.682   3
  14  -4  12-17.0036 49.6118   3
  12  -4  14 25.1307 56.0892   3
  12  14   4 104.747 48.5367   4
  12  14  -4 69.4297 38.4609   4
  14  12   4 23.3929 41.6295   4
  14  12  -4 58.9913 47.6755   4
  -4  12  14 84.2720 46.1396   5
  -4  14  12 115.683 50.9350   5
 -14  12   4 49.0598 38.6987   5
  -4 -12  14 118.605 77.7837   3
 -12  14   4-8.12573 39.6289   5
 -12  14  -4 14.2214 34.8940   5
  -4 -14  12 237.120 84.1390   3
   4 -12  14 43.7994 58.7019   3
  -4  14 -12 56.1790 43.5955   5
  -4  12 -14 47.8932 29.7671   5
  14   4  12-9.96804 51.7621   3
   4 -14  12 191.971 80.5180   3
  12   4  14 147.507 86.8919   3
 -12  -4  14 56.8212 38.3293   6
 -12   4  14 65.3614 43.9109   6
 -14  -4  12 55.5775 64.6420   6
 -14   4  12 33.6434 42.0421   6
  15  -1   1 1591.18 169.039   4
  15  -1  -1 1623.46 171.747   4
  -1  15   1 1708.59 160.280   5
   1  15   1 1587.82 149.905   5
  -1  15  -1 1548.07 152.725   5
   1  15  -1 1513.55 148.827   5
  15  -1  -1 1791.87 137.611   3
  -1  15  -1 1456.20 128.737   4
  -1  15   1 1406.44 128.965   4
  15   1   1 1776.48 156.966   3
   1  -1  15 1455.50 133.436   6
   1   1  15 1481.75 131.241   6
   1  15  -1 1538.93 134.135   4
   1  15   1 1523.94 133.809   4
  -1  -1  15 1328.60 130.234   6
  -1   1  15 1283.85 126.959   6
  15  -1   1 1694.02 150.463   3
  15   1   1 1471.46 165.630   4
  15   1  -1 1463.41 167.660   4
   1  -1  15 1665.91 181.601   3
  -1  15  -3 235.792 57.5805   4
  -1  15   3 116.770 50.8228   4
   1  15  -3 375.187 70.6953   4
   1  15   3 244.458 62.2764   4
   3  15  -1 219.249 62.4271   4
   3  15   1 219.270 62.9377   4
  -1  -3  15 307.197 83.3618   3
   3   1  15 317.464 91.9437   3
  15   3   1 197.919 76.4516   4
  -1  15   3 223.788 62.4508   5
  15   3  -1 324.152 87.2268   4
   1  15   3 242.091 69.5889   5
  -3  15   1 200.374 62.7441   5
  -3  15  -1 375.831 84.5729   5
  15   1   3 105.053 55.4145   4
   3  15   1 296.562 78.3643   5
  -1  15  -3 320.670 76.5937   5
  15   1  -3 247.415 77.8703   4
   3  15  -1 259.670 66.8895   5
   1  15  -3 269.994 75.6135   5
  15  -1   3 364.582 91.9609   4
  15  -1  -3 452.420 97.7890   4
   3  -1  15 266.801 82.5067   3
  15   1   3 398.340 82.3596   3
  15  -3   1 297.732 63.6376   3
  15  -1   3 397.172 81.0089   3
   3 -15   1 328.010 64.3278   3
   3   1  15 257.053 58.6924   6
   3  -1  15 226.208 61.4918   6
   1  -3  15 232.591 67.1226   6
   1   3  15 79.3722 36.5782   6
  -1  -3  15 196.475 56.4261   6
  -1   3  15 174.482 46.9856   6
  -3  -1  15 273.334 71.7261   6
  -3   1  15 305.448 71.2370   6
 -15  -1   3 163.036 69.7630   6
   1  -3  15 169.195 62.3517   3
 -15   1   3 210.170 73.9633   6
 -15  -3   1 223.157 64.6759   6
   3  -3  15 3137.89 266.820   3
  -3  15   3 2790.46 213.621   5
   3  15   3 3275.56 215.354   5
  -3  15  -3 2926.72 209.972   5
   3  15  -3 2951.31 209.665   5
   3 -15   3 2795.51 198.798   3
   3   3  15 2950.77 178.375   6
   3  -3  15 2657.05 186.363   6
  15   3   3 3200.54 230.362   3
  -3  -3  15 2512.36 188.150   6
   3  15  -3 3237.14 198.310   4
  -3   3  15 2822.93 193.359   6
   3  15   3 2819.19 191.865   4
  15  -3   3 2752.76 215.374   3
 -15  -3   3 2770.79 218.111   6
 -15   3   3 2792.90 222.171   6
  15   3   3 2604.98 226.718   4
  15   3  -3 2852.56 235.569   4
 -15   3   3 3148.02 173.430   5
  -1  15   5 8.08738 36.2135   4
   1  15  -5 12.8074 29.2970   4
   1  15   5 1.08091 37.6470   4
   5  15  -1-11.4191 37.6752   4
   5  15   1 0.82193 40.5451   4
   5   1  15-15.2744 57.0142   3
   1  -5  15-2.79609 43.7967   3
 -15   5   1 22.1240 25.1185   5
  15   5   1-51.5186 66.3509   4
  15   5  -1-7.79462 50.3152   4
  -1  15   5-27.7034 50.3351   5
   1  15   5 26.7697 35.8640   5
  -5  15   1 11.9969 47.8925   5
   5  -1  15 13.1508 59.9211   3
  -5  15  -1 59.5488 56.5511   5
  15   1   5 25.2657 51.1040   4
   5  15   1 109.641 54.2673   5
  15   1  -5 34.8316 42.2057   4
  15  -1   5 55.9120 60.0232   4
   5  15  -1-4.38042 32.1009   5
  -1  -5  15-38.0652 54.8304   3
  -1  15  -5-33.9890 53.6744   5
   1  15  -5 6.81931 41.6083   5
  15  -1  -5 69.7900 54.3469   4
  15   1   5-33.6557 46.7080   3
  15  -1   5 7.55377 51.0728   3
   1   5  15 16.5558 21.9586   6
   1  -5  15 43.1169 49.6316   6
  -1  -5  15 46.1339 41.2121   6
  -1   5  15-3.13486 29.1085   6
  -5  -1  15 3.92083 41.0488   6
  -5   1  15 30.2364 40.2710   6
 -15  -1   5-47.5321 60.5927   6
 -15   1   5-23.0210 52.7120   6
 -15  -5   1 44.9600 43.3877   6
 -15  -5  -1 37.4954 31.5930   6
   3  -5  15 969.633 150.882   3
 -15   5   3 896.072 96.2824   5
   3  15  -5 857.015 101.087   4
   3  15   5 876.091 106.322   4
   5  15  -3 969.808 115.504   4
   5  15   3 844.412 110.246   4
   5 -15   3 944.985 113.285   3
  15   5   3 660.823 116.925   4
  15   5  -3 884.843 135.427   4
  15   3   5 749.919 122.285   4
  -3  15   5 731.589 117.634   5
  -5  15   3 872.220 131.097   5
   3  15   5 873.828 118.809   5
  15   3  -5 925.722 133.191   4
  -5  15  -3 876.589 122.192   5
  -3  15  -5 792.252 112.015   5
   5  15  -3 875.915 114.563   5
   3  15  -5 889.129 117.977   5
  15  -3   5 809.564 122.097   4
   3   5  15 653.473 79.1013   6
   3  -5  15 997.597 116.811   6
  15   3   5 1050.03 147.060   3
  -3   5  15 874.149 102.989   6
   5  -3  15 786.489 146.182   3
   3 -15   5 964.201 125.186   3
  -3  -5  15 941.941 139.946   3
  -3  -5  15 1065.60 123.555   6
  -5  -3  15 708.453 108.801   6
  -5   3  15 908.047 115.898   6
  15  -5   3 900.264 121.443   3
  15  -3   5 935.253 140.999   3
 -15  -3   5 925.364 131.197   6
 -15  -5   3 902.969 123.936   6
 -15   3   5 731.904 122.020   6
 -15   5   3 860.099 125.663   6
   5   3  15 780.735 139.351   3
 -15   3   5 987.723 102.593   5
   5  15  -5 216.894 58.5324   4
   5  15   5 287.160 70.9210   4
 -15   5   5 319.430 63.0541   5
   5 -15   5 308.089 74.6918   3
  15   5   5 193.191 62.8546   4
  15   5  -5 213.891 76.6980   4
  -5  15   5 220.709 70.6119   5
  -5  15  -5 274.313 70.0958   5
  15   5   5 455.030 99.8829   3
   5  15  -5 126.219 60.7305   5
   5  -5  15 364.141 101.931   3
  -5  -5  15 351.558 80.2317   6
  -5   5  15 292.880 68.0774   6
 -15  -5   5 356.898 88.1534   6
  15  -5   5 209.253 80.1384   3
 -15   5   5 229.491 72.7978   6
  15  -1  -7 2070.32 189.389   4
 -15   7   1 1867.90 144.570   5
  -1  15   7 2122.84 195.943   5
   1  15   7 2276.64 207.404   5
  -7  15   1 1830.57 185.594   5
   7   1  15 1758.01 231.971   3
  -7  15  -1 1870.89 180.790   5
   1  -7  15 2067.69 227.030   3
  -1  -7  15 1995.24 223.991   3
   7  15  -1 2096.38 173.196   5
  -1  15  -7 1919.84 176.036   5
   1  15  -7 1978.12 176.416   5
   1 -15   7 1700.74 181.946   3
   1  15  -7 2112.18 152.081   4
   1  15   7 1665.30 145.099   4
   1  -7  15 2085.35 170.239   6
  -1  -7  15 1741.07 156.047   6
  -7  -1  15 1848.69 179.577   6
  -7   1  15 1458.58 161.050   6
   7  15  -1 2066.44 173.406   4
   7  15   1 1978.29 173.826   4
  15   1   7 2295.59 216.957   3
 -15  -1   7 1754.49 189.747   6
 -15   1   7 2273.83 216.600   6
 -15  -7   1 2022.34 183.026   6
  15  -1   7 1860.13 197.329   3
  15   7   1 1931.53 195.170   4
  15   7  -1 1863.72 194.792   4
   7  -1  15 1977.30 240.217   3
  15   1   7 1870.83 182.107   4
  15  -1   7 2044.91 192.963   4
  15   1  -7 1858.89 183.399   4
   3 -15   7 754.921 124.693   3
   3  15   7 624.457 91.9324   4
  -3  -7  15 638.365 132.779   3
   7  15  -3 594.277 94.0788   4
   7  15   3 684.312 101.645   4
   3  -7  15 807.591 145.667   3
 -15   7   3 719.602 93.3667   5
  15   7   3 689.496 125.695   4
  15   7  -3 810.107 128.519   4
  15   3   7 645.377 108.317   4
  -3  15   7 639.099 111.176   5
  -7  15   3 718.197 123.368   5
  15   3  -7 625.852 112.993   4
  -7  15  -3 732.457 113.600   5
   7  -3  15 773.475 155.540   3
  -3  15  -7 918.256 121.497   5
  15  -3   7 903.536 132.950   4
   7  15  -3 727.346 107.290   5
   3  15  -7 618.828 102.719   5
   3  15  -7 747.859 90.9086   4
  15   3   7 806.236 132.679   3
   3  -7  15 783.809 105.661   6
  -3  -7  15 719.576 104.358   6
  -7  -3  15 670.314 109.957   6
  -7   3  15 603.800 99.1619   6
  15  -3   7 633.976 123.062   3
 -15  -3   7 735.891 130.133   6
   7   3  15 500.547 123.056   3
 -15  -7   3 605.889 101.776   6
 -15   3   7 659.869 121.916   6
 -15   7   3 771.782 119.389   6
  15  -5   7 128.448 72.5346   3
   5 -15   7-7.96681 45.9393   3
  15  -7   5 23.8235 43.2694   3
   5  15  -7 22.3217 26.4042   4
   5  15   7 47.3750 38.8458   4
   7  15  -5-5.62099 33.8591   4
   7  15   5 11.6158 40.9211   4
 -15   5   7 43.6530 35.7561   5
 -15   7   5 57.1311 42.6759   5
  15   7   5-20.8488 46.8986   4
  15   5   7 6.39688 46.9759   4
  15   7  -5-10.4298 49.6146   4
  15   5  -7 10.1031 36.7662   4
  -5  15   7 11.6941 43.1005   5
  -7  15   5 18.3594 45.3533   5
  -7  15  -5 40.2637 39.1904   5
  -5  -7  15 55.2742 48.8971   3
  -5  15  -7-62.1875 55.0906   5
  15  -5   7 91.9876 58.2450   4
  15   5   7-5.15440 59.3350   3
   7  15  -5 48.6456 40.4627   5
   7 -15   5-35.7358 39.4635   3
   7  -5  15 45.1911 65.5483   3
   7   5  15-64.8093 53.8595   3
  -5  -7  15-12.8081 38.1723   6
  -7  -5  15 80.2588 45.1052   6
  -7   5  15 22.3101 33.2484   6
 -15  -5   7 101.448 62.9846   6
 -15  -7   5 30.7636 39.5818   6
 -15   5   7 65.1641 51.9632   6
   5  -7  15-45.5036 69.2027   3
 -15   7   5-7.99020 47.5550   6
  -7  15   7 2757.63 226.633   5
   7 -15   7 2432.19 218.454   3
  -7  15  -7 2514.55 199.994   5
  -7  -7  15 2462.93 206.796   6
   7  15   7 2527.25 194.810   4
 -15  -7   7 2481.45 220.475   6
 -15   7   7 2724.71 224.085   6
  15  -7   7 2248.75 228.999   3
  15   7   7 2248.40 205.160   4
  15   7  -7 2669.23 228.262   4
   7  -7  15 2799.75 279.182   3
 -15   7   7 2650.78 190.067   5
   1  15   9 164.132 47.6451   4
   9   1  15 294.545 106.583   3
   9  15   1 156.015 69.3054   4
   9  15  -1 128.535 64.1893   4
   9  -1  15 96.1961 74.3752   3
  15   9   1 66.8813 55.5695   4
  15   9  -1 62.1707 54.9262   4
 -15   9   1 102.852 45.2124   5
  -1  15   9 222.167 70.4329   5
  -9  15   1 35.1465 50.0874   5
  -9  15  -1 90.8940 52.7680   5
  15   1  -9 148.988 62.1459   4
   1 -15   9 224.097 79.4095   3
  15  -1  -9 84.6834 45.1674   4
  -1  15  -9 116.638 57.4102   5
   1  15  -9 194.468 69.9799   5
   1  -9  15 213.758 98.7920   3
  15   1   9 91.4624 55.4067   3
   1  -9  15 66.7812 39.1585   6
  -1  -9  15 133.470 54.4046   6
  -9  -1  15 60.1618 47.2846   6
  -9   1  15 40.0816 44.5863   6
  15  -1   9 99.3179 56.6916   3
 -15  -1   9 256.853 91.7120   6
 -15   1   9 154.973 68.4018   6
  -1 -15   9 253.799 92.2482   3
  -1  -9  15 250.511 96.0928   3
   3  15   9 82.2058 42.3440   4
   9  15   3 185.632 70.3221   4
   9  15  -3 113.120 62.5037   4
  15   9   3 91.9726 52.2792   4
  15   9  -3 57.4682 53.1353   4
 -15   9   3 95.4490 40.7147   5
  -3  -9  15 52.6705 51.9499   3
  15   3   9 92.3792 44.5196   4
   9  -3  15 167.299 90.3155   3
   3  -9  15 83.6098 76.4068   3
  -3  15   9 74.3444 49.3928   5
  -9  15   3-37.0259 62.5524   5
  15   3  -9 121.425 58.2630   4
  -9  15  -3 66.9182 45.1787   5
   3 -15   9 82.4510 63.7086   3
  -3  15  -9 19.4752 37.6238   5
  15  -3  -9 65.7185 41.1395   4
   3  15  -9-11.2451 45.6905   5
  15   3   9 133.539 68.5899   3
  -3  -9  15 85.3562 46.6825   6
  -9  -3  15 49.7220 45.3462   6
  -9   3  15 67.6483 43.4901   6
   9   3  15-7.73912 55.0672   3
 -15  -3   9 83.0063 58.9318   6
 -15   3   9 263.978 91.4234   6
  15  -3   9 122.734 70.5622   3
 -15   9   3 141.269 61.8722   6
   5  -9  15 106.577 70.2163   3
  15  -5   9 183.009 85.9996   3
   5  15   9 232.572 61.6008   4
   9  15  -5 248.967 70.3820   4
   9  15   5 276.683 72.2847   4
 -15   5   9 218.090 60.5863   5
  -5   9  15 204.478 65.0511   5
  15   9   5 205.697 72.2017   4
  15   9  -5 291.930 80.1485   4
 -15   9   5 217.733 59.1356   5
  15   5   9 184.026 59.4467   4
  -5  15   9 366.100 89.2965   5
  -9  15   5 251.970 82.3541   5
  -9  15  -5 190.243 63.2420   5
   9  -5  15 373.397 117.855   3
  -5  15  -9 201.971 62.6603   5
   9  15  -5 128.725 55.9418   5
  15   5   9 215.597 80.2434   3
   9   5  15 203.100 79.0411   3
  -5  -9  15 136.329 73.4648   3
  -5  -9  15 145.190 57.2689   6
   5 -15   9 211.182 75.5849   3
  -9  -5  15 265.410 85.1084   6
  -9   5  15 282.392 77.2488   6
 -15  -5   9 328.448 93.0507   6
 -15   5   9 258.108 77.6832   6
 -15   9   5 213.044 66.9313   6
   7  15   9 158.729 57.3072   4
  15  -7   9 116.378 61.0333   3
   9  15   7 112.159 48.1686   4
  15  -9   7 104.529 62.0039   3
  15   9   7 105.933 45.8686   4
  -7   9  15 158.744 58.5669   5
  15   7   9 139.474 53.8084   4
 -15   7   9 128.316 57.2557   5
  15   9  -7 152.953 56.2624   4
 -15   9   7 267.604 66.3870   5
  -7  15   9 180.004 69.6234   5
  -9  15   7 99.0448 48.0897   5
   7 -15   9 164.794 64.3736   3
  -9  15  -7 166.640 57.4134   5
  -7  15  -9 89.6212 40.4851   5
  15   7   9 261.344 83.7685   3
   9  -7  15 22.1889 60.6694   3
  -7  -9  15 155.352 58.5919   6
   7  -9  15 168.358 86.3910   3
  -9  -7  15 119.272 58.6396   6
 -15  -7   9 146.909 63.6079   6
 -15   7   9 159.344 67.1284   6
 -15   9   7 204.090 60.4653   6
   9 -15   7 54.4275 43.5755   3
  -1 -11  15 157.893 87.2083   3
  11  -1  15 212.173 99.1527   3
  11  15   1 296.823 82.4340   4
  11  15  -1 251.655 74.8785   4
  15  11   1 194.292 68.8305   4
  15  11  -1 272.967 79.1648   4
 -15  11   1 212.923 60.7648   5
 -11  15   1 312.965 84.5186   5
 -11  15  -1 216.437 68.3530   5
  -1 -15  11 239.554 86.9200   3
  -1  15 -11 261.331 72.5836   5
   1  15 -11 289.392 78.9883   5
   1 -15  11 320.175 98.9921   3
   1 -11  15 271.660 102.223   3
   1 -11  15 228.383 63.9762   6
  15   1  11 349.053 102.198   3
  -1 -11  15 216.901 61.4753   6
 -11  -1  15 134.191 64.6462   6
 -11   1  15 241.680 77.1647   6
  15  -1  11 291.139 97.2505   3
 -15  -1  11 267.505 89.7242   6
 -15   1  11 279.139 82.2352   6
  11   1  15 229.848 93.8937   3
 -15  11   3 1705.18 159.085   5
  -3  15  11 1541.38 164.518   5
 -11  15   3 1797.13 186.050   5
 -11  15  -3 1798.14 183.400   5
  -3  15 -11 1922.17 180.434   5
   3 -15  11 1693.64 202.146   3
  -3  11 -15 1658.30 154.148   5
   3 -11  15 1535.50 211.630   3
  -3 -11  15 1515.58 212.603   3
  -3 -15  11 2051.22 223.709   3
  -3 -11  15 1706.35 158.891   6
 -11  -3  15 1686.23 197.664   6
  15   3  11 2228.01 227.791   3
 -11   3  15 1614.74 185.577   6
 -15  -3  11 1973.94 208.288   6
 -15   3  11 1873.92 197.031   6
  11  15   3 1607.31 168.240   4
  11  15  -3 2004.63 191.101   4
 -15  11   3 1692.35 174.721   6
  15  11   3 1826.78 195.184   4
  15  11  -3 1680.45 187.376   4
  11   3  15 1737.50 220.097   3
  11  -3  15 1938.30 250.995   3
  15  -3  11 1564.03 199.332   3
   0  16   0 13415.7 511.200   5
  16   0   0 14357.7 480.400   3
   0  16   0 13550.5 463.505   4
   0   0  16 12433.4 461.545   6
  16   0   0 14063.7 560.645   4
   0  16  -2 50.9238 41.2718   4
   0  16   2 4.14663 37.6294   4
   2  16   0-67.3838 54.4887   4
   0  16   2-36.2433 41.7420   5
  -2  16   0 6.35271 42.3268   5
  16   2   0 23.3528 55.5943   4
   2  16   0 117.739 56.4746   5
   0  16  -2 58.6491 52.3941   5
  16   0   2 6.69204 57.9688   4
  16   0  -2 36.4991 61.4033   4
  16  -2   0-8.84822 54.1341   4
  16   0   2 52.7352 46.6446   3
   2   0  16 21.7679 35.7876   6
   0  -2  16 16.5056 41.6498   6
   0   2  16 20.0587 29.2316   6
  -2   0  16-29.3292 49.0750   6
 -16   0   2 33.7593 46.0124   6
   2  16  -2 347.728 72.9509   4
   2  16   2 392.969 76.1591   4
  -2  16   2 335.938 85.7518   5
  16   2   2 398.944 94.3151   4
   2  16   2 409.188 85.3509   5
  16   2  -2 300.652 87.4628   4
  -2  16  -2 414.029 88.8951   5
   2  16  -2 366.155 85.2113   5
  16   2   2 418.376 87.9966   3
  16  -2   2 456.326 103.488   4
  16  -2   2 353.700 77.0861   3
   2  -2  16 465.386 120.557   3
   2   2  16 416.537 71.3814   6
   2  -2  16 355.296 75.1954   6
  -2  -2  16 321.856 74.9351   6
  -2   2  16 310.352 68.2977   6
 -16  -2   2 288.838 76.5539   6
 -16   2   2 462.979 100.350   6
   0  -4  16 5212.88 352.402   3
   0  16   4 4938.70 299.455   5
  -4  16   0 5059.95 305.069   5
   4  16   0 5275.42 291.709   5
   0  16  -4 5820.36 313.414   5
   0  16  -4 5251.47 263.157   4
   4   0  16 4995.33 261.995   6
   0  16   4 5062.81 264.983   4
   0  -4  16 5048.67 279.285   6
   0   4  16 5003.67 252.742   6
  -4   0  16 5155.73 289.236   6
   4  16   0 5766.64 290.289   4
  16   0   4 5391.44 318.436   3
 -16   0   4 4488.04 297.626   6
 -16  -4   0 4766.51 286.983   6
   4   0  16 5595.90 396.312   3
  16   4   0 5493.87 342.146   4
  16   0   4 4914.90 320.373   4
  16   0  -4 5313.77 320.731   4
   2  16  -4 329.918 68.5506   4
   2  16   4 266.345 70.9565   4
   4 -16   2 357.239 72.2070   3
   4  16  -2 500.033 88.1881   4
   4  16   2 359.913 72.2022   4
  16   4   2 152.415 66.8916   4
  16   4  -2 370.770 97.3387   4
  -2  16   4 243.533 71.0840   5
  16   2   4 321.126 93.6621   4
  -4  16   2 449.988 99.8070   5
   2  16   4 473.080 90.7971   5
  16   2  -4 258.793 79.1199   4
   4  16   2 393.802 82.0664   5
  -4  16  -2 467.553 94.3664   5
  -2  16  -4 384.741 86.8373   5
   4  16  -2 329.005 83.3261   5
   2  16  -4 368.366 86.0824   5
  16  -2   4 419.061 99.7719   4
   4  -2  16 318.124 104.455   3
  16  -2  -4 290.876 78.8055   4
  16   2   4 377.544 94.7138   3
   2 -16   4 305.871 76.7344   3
  16  -4   2 343.359 71.7751   3
  16  -2   4 365.555 90.9584   3
   4   2  16 410.463 73.5575   6
   4  -2  16 318.288 73.0933   6
   2   4  16 341.917 63.0302   6
   2  -4  16 255.144 66.6133   6
  -2  -4  16 365.378 81.4853   6
  -2   4  16 315.903 67.3948   6
  -4  -2  16 329.929 76.7163   6
  -4   2  16 305.945 78.4864   6
   2  -4  16 311.404 99.7812   3
 -16  -2   4 409.029 93.0711   6
 -16  -4   2 200.374 67.6355   6
 -16   2   4 478.710 106.090   6
  -4  16   4 10204.5 470.504   5
  -4  16  -4 11295.0 456.969   5
   4  16  -4 10375.9 442.618   5
   4 -16   4 9254.66 418.528   3
   4  -4  16 10247.1 410.538   6
  16   4   4 11629.4 483.693   3
  -4  -4  16 10504.4 431.136   6
   4  16  -4 10619.7 408.211   4
   4  16   4 10640.6 414.905   4
  -4   4  16 9600.93 407.768   6
  16  -4   4 9693.08 445.671   3
 -16  -4   4 10625.8 460.166   6
 -16   4   4 9876.51 460.484   6
  16   4   4 9674.28 476.819   4
  16   4  -4 9679.53 468.789   4
 -16   4   4 10296.3 365.429   5
   4  -4  16 10135.4 541.203   3
   0  16   6 53.3196 43.1710   4
   6  16   0-41.0041 51.1875   4
   6   0  16 30.1158 65.7094   3
   0  -6  16-0.80889 49.9364   3
  16   6   0-24.6703 48.5387   4
   0  16   6-58.0452 55.4724   5
  -6  16   0-7.87309 52.8487   5
  16   0   6 89.9763 54.5595   4
   6  16   0-13.7114 36.9915   5
  16   0  -6 24.6179 48.6692   4
   0  16  -6-49.4783 49.0333   5
  16   0   6 8.07327 53.8123   3
   0  -6  16-35.4413 43.4126   6
  -6   0  16-4.82951 48.3142   6
 -16   0   6 11.2294 47.6170   6
 -16  -6   0-8.79577 34.1119   6
   6   2  16 301.838 107.579   3
   2  16  -6 273.836 61.7435   4
   2  16   6 278.823 65.7384   4
   2  -6  16 247.535 89.9862   3
   6  16  -2 228.593 66.0653   4
   6  16   2 209.145 65.0012   4
  16   6   2 88.0379 52.0940   4
  16   6  -2 177.643 76.2543   4
  -2  16   6 172.429 67.8331   5
   6  -2  16 173.933 90.1192   3
  16   2   6 152.948 52.9775   4
  -6  16   2 187.794 70.5339   5
  16   2  -6 268.705 77.0519   4
  -6  16  -2 186.275 73.0481   5
  16  -2   6 108.726 52.1933   4
  -2  16  -6 94.7338 58.5537   5
   6  16  -2 241.041 67.1997   5
   2  16  -6 128.797 60.4253   5
  -2  -6  16 106.169 59.6126   3
  16  -2  -6 276.461 78.8798   4
  16   2   6 371.630 92.9331   3
   2  -6  16 261.458 70.2027   6
  16  -2   6 191.628 75.2210   3
  -2  -6  16 204.867 63.2177   6
  -6  -2  16 214.053 74.5349   6
  -6   2  16 194.811 67.7967   6
 -16  -2   6 196.210 66.9737   6
 -16  -6   2 241.079 77.2373   6
 -16   2   6 219.087 81.3344   6
   2 -16   6 215.540 73.9805   3
   4  16  -6 254.476 57.7148   4
   4  16   6 198.980 60.8830   4
   6  16  -4 205.725 60.7491   4
   6  16   4 292.243 69.6908   4
 -16   4   6 265.933 59.5798   5
 -16   6   4 240.197 54.9940   5
  16   6   4 278.618 82.3057   4
  16   6  -4 336.937 90.9716   4
  16   4   6 137.133 52.8699   4
  -4  16   6 236.216 73.2605   5
  -6  16   4 141.462 57.5816   5
  16   4  -6 275.778 81.2186   4
  -6  16  -4 393.209 86.8360   5
  -4  16  -6 237.629 65.4696   5
   4 -16   6 206.645 74.9083   3
   6  16  -4 164.652 62.6687   5
  16  -4   6 177.418 61.8466   4
  16   4   6 454.134 97.9294   3
   4  16  -6 200.771 68.0864   5
   6  -4  16 334.038 116.859   3
  -4  -6  16 331.422 80.2730   6
   6 -16   4 203.149 60.6968   3
  -6  -4  16 294.274 82.2334   6
  -6   4  16 237.426 66.2185   6
  16  -6   4 185.789 57.6082   3
  16  -4   6 243.146 78.8703   3
   4  -6  16 156.230 81.2096   3
 -16  -4   6 207.727 71.4141   6
 -16  -6   4 246.533 73.2780   6
 -16   4   6 277.253 80.5023   6
 -16   6   4 177.102 63.8098   6
   6  16  -6 417.011 75.9778   4
   6  16   6 509.355 93.2495   4
 -16   6   6 429.881 78.4992   5
  16   6   6 478.071 102.190   4
  16   6  -6 511.136 108.414   4
  -6  16   6 369.134 89.8585   5
  -6  16  -6 617.788 104.840   5
   6  16  -6 443.865 90.1162   5
   6  -6  16 578.119 132.228   3
   6 -16   6 403.185 94.2934   3
  -6  -6  16 571.814 107.627   6
  -6   6  16 316.969 72.8315   6
 -16  -6   6 479.149 96.8263   6
  16  -6   6 456.326 99.1330   3
 -16   6   6 279.280 76.9567   6
  -8  16   0 8790.38 430.268   5
   0  -8  16 8164.67 494.302   3
   0  16  -8 9509.90 417.896   5
   0 -16   8 8460.76 434.922   3
   0  -8  16 9000.72 387.077   6
  -8   0  16 8151.21 417.064   6
   8  16   0 8788.59 393.978   4
  16   0   8 8964.10 454.732   3
 -16   0   8 8870.11 440.586   6
   8   0  16 7633.98 508.309   3
  16   8   0 8201.36 432.613   4
  16   0   8 7254.72 389.698   4
  16   0  -8 7781.31 401.233   4
 -16   8   2 906.345 104.615   5
   2  16   8 865.774 108.282   4
   8  16  -2 1061.15 130.066   4
   8  16   2 1017.45 127.208   4
   2 -16   8 785.787 129.750   3
   2  -8  16 1053.44 175.428   3
   8  -2  16 692.747 158.832   3
  16   8   2 886.531 141.873   4
  16   8  -2 913.237 138.218   4
  -2  16   8 859.198 130.683   5
  16   2   8 619.161 107.176   4
  -8  16   2 910.105 138.391   5
  16   2  -8 810.224 123.394   4
  -8  16  -2 1128.73 146.805   5
  16  -2   8 745.442 122.562   4
  -2  16  -8 855.596 119.226   5
  16  -2  -8 797.616 122.355   4
   2  16  -8 871.859 124.387   5
   2  -8  16 960.742 119.599   6
  16   2   8 1088.52 156.544   3
  -2  -8  16 1009.48 172.388   3
  -2  -8  16 959.279 121.812   6
  16  -2   8 954.837 145.236   3
  -8  -2  16 1063.99 145.664   6
  -8   2  16 852.482 129.425   6
 -16  -2   8 984.439 141.972   6
 -16   2   8 911.147 136.472   6
   8   2  16 983.604 176.336   3
 -16   8   2 971.926 133.327   6
 -16   8   4 2849.08 196.355   5
   4  -8  16 2784.18 286.164   3
  -4  16   8 3036.51 241.101   5
  -8  16   4 3104.81 253.248   5
  -8  16  -4 3217.17 242.046   5
  -4  16  -8 3245.18 233.731   5
   8  16  -4 2710.39 219.078   5
  -4  -8  16 3233.41 295.006   3
   4  16  -8 3067.01 232.380   5
   4 -16   8 3074.18 256.462   3
   4  16   8 3052.19 211.682   4
  -4  -8  16 3204.87 226.203   6
  16   4   8 3685.05 281.824   3
  -8  -4  16 3213.79 257.264   6
  -8   4  16 2812.63 232.563   6
   8  16  -4 3212.13 227.410   4
   8  16   4 3058.09 224.319   4
 -16  -4   8 3088.30 247.446   6
   8   4  16 2766.42 270.825   3
 -16   4   8 3099.55 248.101   6
 -16   8   4 3158.94 245.838   6
  16  -4   8 2683.10 247.075   3
  16   8   4 3162.61 259.538   4
  16   8  -4 3125.81 258.145   4
  16   4   8 2735.40 227.091   4
  16   4  -8 2972.39 239.276   4
   8  -4  16 3571.08 330.985   3
   6  16   8 707.627 103.763   4
   8  16  -6 478.338 85.3205   4
   8  16   6 733.273 113.811   4
 -16   6   8 712.725 98.6070   5
  16   8   6 690.117 120.930   4
 -16   8   6 764.105 101.244   5
  16   6   8 640.016 110.498   4
  16   8  -6 615.065 114.813   4
  -6  16   8 593.536 109.546   5
  -8  16   6 865.769 131.107   5
  -8  16  -6 704.474 114.355   5
  -6  16  -8 808.032 118.372   5
  16   6   8 917.467 145.488   3
   8  -6  16 825.142 165.246   3
   8  16  -6 709.943 115.989   5
   6  16  -8 628.079 109.526   5
   6 -16   8 787.321 133.874   3
   6  -8  16 952.558 176.426   3
  -6  -8  16 760.987 116.592   6
  -8  -6  16 921.746 137.184   6
  -8   6  16 647.592 107.487   6
 -16  -6   8 709.025 119.916   6
 -16   6   8 686.992 115.208   6
 -16   8   6 669.256 115.374   6
  16  -6   8 757.861 133.963   3
  10   0  16 38.0944 73.5523   3
  10  16   0-19.2982 37.7369   4
  16  10   0 33.4960 55.9784   4
   0 -16  10-79.0326 70.5074   3
 -10  16   0 48.8928 48.8751   5
   0  16 -10 70.8648 52.6733   5
   0 -10  16-100.432 84.0923   3
  16   0  10-9.31764 44.7435   3
   0 -10  16 2.36073 40.0007   6
 -10   0  16 3.12960 50.5814   6
 -16   0  10 43.3832 58.1515   6
  10  16  -2 346.480 79.6818   4
  10  -2  16 336.121 114.143   3
  16  10  -2 347.283 86.8833   4
   2 -10  16 357.347 112.717   3
 -10  16  -2 148.639 62.4274   5
  -2  16 -10 289.713 76.2825   5
  -2 -10  16 288.729 70.7975   6
 -10   2  16 316.790 90.5213   6
  10   2  16 316.244 108.267   3
  -2 -10  16 350.044 107.860   3
 -16  10   2 224.555 68.7723   6
   4  16  10 189.838 56.7430   4
  -1  17   1 2111.54 197.248   5
   1  17   1 2003.64 187.860   5
  -1  17  -1 2427.41 208.389   5
   1  17  -1 2342.74 202.996   5
  17  -1   1 2377.99 184.319   3
   1  17  -1 2354.35 180.566   4
   1  17   1 2386.29 182.511   4
   1   1  17 1972.22 165.466   6
   1  -1  17 2311.33 181.547   6
  -1  -1  17 1934.77 172.378   6
  -1   1  17 2090.00 174.773   6
 -17  -1   1 2272.05 204.726   6
 -17   1   1 2467.67 216.508   6
  17   1   1 2412.39 230.460   4
  17   1  -1 2410.50 223.581   4
  17  -1   1 2340.33 218.917   4
  17  -1  -1 2459.76 220.708   4
  17  -3   1 4065.59 285.181   4
  -1  17   3 3804.60 271.622   5
   1  17   3 3687.46 262.149   5
  -3  17   1 4253.50 288.158   5
  -3  17  -1 4418.22 287.561   5
   3  17   1 3613.70 253.299   5
  -1  17  -3 4296.73 278.103   5
   3  17  -1 4132.02 268.029   5
   1  17  -3 4087.34 271.141   5
   3   1  17 3656.75 226.508   6
   3  -1  17 4013.16 241.099   6
   1  17  -3 3915.95 235.771   4
   1  17   3 4069.15 241.861   4
   1   3  17 3505.61 219.021   6
   1  -3  17 3851.02 243.872   6
  17   1   3 4079.69 270.115   3
  -1  -3  17 4155.26 255.696   6
  -1   3  17 3613.71 228.753   6
   3  17  -1 4550.72 259.881   4
   3  17   1 4483.80 257.501   4
  -3  -1  17 3926.68 253.213   6
  -3   1  17 3994.23 252.110   6
  17  -1   3 3802.19 259.078   3
 -17  -1   3 3962.75 273.618   6
 -17  -3   1 3568.45 256.700   6
 -17   1   3 3621.18 268.955   6
 -17  -3  -1 4029.39 267.626   6
   3  -1  17 3640.16 320.307   3
  17   3   1 4176.98 304.632   4
  17   3  -1 4208.52 304.279   4
  17   1   3 3963.41 293.206   4
  17   1  -3 4352.45 298.730   4
  17  -1   3 4267.25 299.237   4
  17  -1  -3 4278.72 290.555   4
   3  17   3 1218.84 147.072   5
  -3  17  -3 1237.38 152.106   5
   3 -17   3 1166.50 137.639   3
  17   3   3 1184.40 157.682   4
  -3  17   3 1055.78 146.232   5
  17   3  -3 1303.62 165.627   4
  17   3   3 1044.52 139.293   3
   3  17  -3 1098.45 140.095   5
  17  -3   3 1343.67 162.640   4
   3   3  17 1084.32 116.706   6
   3  -3  17 1103.83 129.481   6
   3  -3  17 1105.50 181.264   3
   3  17  -3 1215.75 131.807   4
   3  17   3 1218.30 135.046   4
  17  -3   3 1103.97 132.017   3
  -3  -3  17 834.594 118.568   6
  -3   3  17 943.890 120.298   6
 -17  -3   3 981.765 136.843   6
 -17   3   3 1221.90 158.531   6
   1  -5  17 4892.13 373.774   3
  -1  17   5 5059.80 325.290   5
   1  17   5 5079.97 321.290   5
  -5  17   1 5768.26 343.539   5
  -5  17  -1 5645.56 332.651   5
   5  17   1 5032.89 295.526   5
   5  17  -1 4850.31 296.414   5
  -1  17  -5 5179.26 309.019   5
   1  17  -5 5283.91 312.890   5
   1 -17   5 5244.08 319.330   3
   1  17  -5 4965.05 266.575   4
   1  17   5 4963.16 271.435   4
   1  -5  17 5337.24 291.941   6
  -1  -5  17 5288.21 294.164   6
  17   1   5 5380.31 333.667   3
  -5  -1  17 4620.08 288.840   6
  -5   1  17 5320.42 308.354   6
   5  17  -1 5615.39 299.457   4
   5  17   1 5763.42 303.234   4
  17  -1   5 5193.00 324.297   3
 -17  -1   5 5731.41 338.498   6
 -17   1   5 5129.99 325.868   6
 -17  -5   1 4886.14 301.938   6
 -17  -5  -1 4368.15 281.916   6
   5  -1  17 4554.12 385.380   3
  17   5   1 5811.73 361.885   4
  17   5  -1 5527.66 351.940   4
  17   1   5 4957.53 329.607   4
  17   1  -5 5580.79 338.805   4
  17  -1   5 5057.36 327.790   4
  17  -1  -5 5394.36 329.103   4
  17  -3  -5 1745.64 184.007   4
  -3  17   5 1634.24 182.425   5
  -5  17   3 1514.87 178.251   5
  -5  17  -3 2017.24 191.357   5
  -3  17  -5 1770.36 177.249   5
   5  17  -3 1542.78 166.079   5
   3  17  -5 1806.31 178.512   5
   3 -17   5 1361.31 158.053   3
   5  -3  17 1564.84 219.316   3
   3  -5  17 1724.89 159.863   6
  17   3   5 1949.76 194.863   3
   3  17  -5 1500.80 144.586   4
   3  17   5 1472.73 148.179   4
  -3  -5  17 1627.52 161.224   6
  -3   5  17 1583.64 147.968   6
  -5  -3  17 1565.65 163.555   6
   5  17  -3 1627.30 158.449   4
  -5   3  17 1510.24 160.113   6
   5  17   3 1854.22 167.484   4
  17  -3   5 1346.59 161.852   3
 -17  -3   5 1662.48 178.367   6
 -17  -5   3 1365.43 155.902   6
 -17   3   5 1428.23 170.107   6
 -17   5   3 1416.05 168.162   6
   3  -5  17 1522.37 214.029   3
  17   5   3 1620.77 190.882   4
  17   5  -3 1802.15 197.784   4
  17   3   5 1860.15 200.476   4
  17   3  -5 1608.08 179.288   4
  17  -3   5 1444.28 171.938   4
  17  -5   5 2857.86 239.332   4
  -5  17   5 2827.12 242.713   5
  -5  17  -5 2996.19 233.073   5
   5  17  -5 2818.01 231.529   5
   5 -17   5 2446.18 208.898   3
   5  17  -5 2413.77 187.045   4
  -5  -5  17 2712.66 216.668   6
   5  17   5 2778.38 204.209   4
  -5   5  17 2602.61 204.088   6
  17  -5   5 2498.87 213.685   3
 -17  -5   5 2803.52 225.926   6
 -17   5   5 2468.30 222.213   6
  17   5   5 2463.26 229.471   4
  17   5  -5 2444.94 230.856   4
   5  -5  17 2711.74 290.706   3
 -17   5   5 2603.31 172.652   5
   1  17   7 659.736 96.3879   4
   7   1  17 547.517 137.662   3
   1  -7  17 723.624 156.690   3
   7  17  -1 832.357 116.997   4
   7  17   1 844.480 118.226   4
   7  -1  17 864.631 176.300   3
  -1  -7  17 1161.02 191.436   3
  17   7   1 839.723 138.574   4
  17   7  -1 891.240 142.585   4
  -1  17   7 700.743 121.356   5
  17   1   7 610.649 118.915   4
  -7  17   1 716.394 128.103   5
  -1 -17   7 798.718 130.098   3
  -7  17  -1 849.111 132.667   5
  17  -1   7 584.856 112.733   4
  17   1  -7 711.599 119.852   4
  17  -1  -7 743.888 122.094   4
  -1  17  -7 850.502 123.446   5
   1  17  -7 673.686 111.792   5
   1  -7  17 975.147 124.974   6
  17   1   7 1015.52 145.776   3
  17  -1   7 853.284 136.517   3
  -1  -7  17 529.493 94.5465   6
  -7  -1  17 679.078 119.959   6
  -7   1  17 764.031 127.692   6
   1 -17   7 767.832 128.785   3
 -17  -1   7 804.002 131.408   6
 -17   1   7 812.213 137.832   6
  17  -3  -7 2152.93 205.158   4
   3  -7  17 1994.82 248.707   3
  -3  17   7 1587.85 179.416   5
  -7  17   3 1978.30 204.140   5
  -7  17  -3 2088.91 197.430   5
  -3  17  -7 2068.44 191.532   5
   7  17  -3 1935.04 186.730   5
   3  17  -7 2142.96 196.933   5
   3 -17   7 2082.53 208.532   3
   7  -3  17 1980.00 253.102   3
   3  17   7 2122.60 174.715   4
  -3  -7  17 2218.93 189.446   6
  17   3   7 2258.65 218.623   3
  -7  -3  17 2207.08 206.170   6
  -7   3  17 1749.53 186.939   6
   7  17  -3 2166.64 186.042   4
   7  17   3 1975.18 179.670   4
  17  -3   7 1733.41 192.202   3
 -17  -3   7 2088.38 201.348   6
 -17   3   7 2229.23 212.966   6
 -17   7   3 1945.90 194.341   6
  17   7   3 2200.91 221.597   4
  17   7  -3 2230.97 220.282   4
  17   3   7 1553.92 179.304   4
  17   3  -7 1819.08 191.863   4
  17  -3   7 1690.76 182.970   4
   5  -7  17 2284.65 267.667   3
  -5  17   7 1956.23 202.257   5
   5 -17   7 1770.52 190.051   3
   7  17  -5 2127.65 201.917   5
   5  17  -7 2161.15 201.663   5
   5  17   7 2045.31 176.359   4
  -7   5  17 1674.98 175.408   6
   7  17  -5 2049.69 177.128   4
 -17  -5   7 2086.23 201.286   6
  17  -5   7 1715.77 190.946   3
 -17   7   5 1923.41 196.604   6
  17   7   5 1773.70 199.551   4
  17   5   7 1805.48 190.034   4
  17   7  -5 1803.71 197.682   4
  17   5  -7 2030.44 200.967   4
   7  -5  17 2233.21 270.813   3
  17  -5   7 1647.22 179.462   4
   0  18   0 16.8732 42.4272   4
   0  18   0 54.5683 50.6811   5
  18   0   0-65.3271 55.0593   4
   0   0  18 58.4677 48.5351   6
 -18   0   0-50.6038 54.6888   6
   0  18   2 708.100 103.265   4
   2  18   0 639.859 100.359   4
  18   2   0 613.112 119.348   4
   0  18   2 496.871 104.240   5
  -2  18   0 554.413 105.444   5
   2  18   0 612.001 111.894   5
  18   0   2 472.315 103.734   4
   0  18  -2 738.517 120.579   5
  18   0  -2 625.856 119.896   4
  18   0   2 671.803 105.456   3
  18  -2   0 627.672 118.728   4
   2   0  18 508.787 92.5058   6
   0   2  18 435.676 83.7514   6
   0  -2  18 487.572 90.6012   6
  -2   0  18 442.500 86.0618   6
 -18   0   2 511.981 105.350   6
 -18  -2   0 581.531 117.305   6
   2  18  -2 120.903 54.4927   4
   2  18   2 207.173 64.8597   4
  18   2   2 111.035 57.5031   4
  -2  18   2 83.8806 59.6150   5
  18   2  -2 182.785 75.6481   4
   2  18   2 145.078 60.4845   5
  -2  18  -2 350.784 87.0982   5
   2  18  -2 44.2575 44.1343   5
  18  -2   2 176.782 69.8613   4
  18  -2  -2 136.725 56.1222   4
   2   2  18 159.052 50.8566   6
   2  -2  18 190.212 54.5566   6
  -2  -2  18 138.054 56.0847   6
  -2   2  18 54.6414 41.0142   6
 -18  -2   2 181.581 70.4462   6
 -18   2   2 153.411 73.1679   6
   4  18   0-2.16114 36.2089   4
  18   4   0 27.8858 58.1542   4
   0  18   4 23.9808 47.0081   5
  -4  18   0-63.4293 58.5182   5
  18   0   4 40.7069 47.9468   4
   4  18   0 26.4486 42.4491   5
  18   0  -4-15.3096 47.4666   4
   0  18  -4-15.8555 54.3283   5
  18   0   4 76.1063 51.7199   3
  18  -4   0 1.57857 44.1735   4
   0   4  18 7.09608 22.3651   6
   0  -4  18-54.6424 50.6118   6
  -4   0  18-73.6485 54.8842   6
 -18   0   4-75.2877 58.8845   6
 -18  -4   0-2.83573 37.4528   6
   2  18  -4 9.49288 29.4363   4
   2  18   4 41.6284 42.5607   4
   4  18  -2 62.5278 44.8960   4
   4  18   2 11.2203 37.2815   4
  18   4   2-0.35425 49.1704   4
  18   4  -2 40.9292 45.5149   4
  18   2   4 25.5065 47.9979   4
  -2  18   4 31.5690 43.7474   5
  -4  18   2-60.5397 61.6559   5
  18   2  -4 78.8141 51.4436   4
  -4  18  -2 86.9604 60.2880   5
  -2  18  -4 65.4630 59.6972   5
  18  -2   4 158.239 76.0335   4
   4  18  -2 142.859 61.0169   5
   2  18  -4 24.0378 50.8065   5
  18   2   4 4.69949 40.4857   3
  18  -2  -4 27.8910 43.0818   4
  18  -4   2-6.36080 49.2168   4
   2 -18   4 7.35938 29.1204   3
  18  -2   4 37.6114 32.5701   3
   2  -4  18 19.4545 33.8982   6
  -2  -4  18 17.5076 37.1902   6
  -2   4  18 42.3839 31.6687   6
  -4  -2  18 8.68480 39.3508   6
  -4   2  18 22.9283 39.2853   6
 -18  -2   4 9.89663 41.4267   6
 -18  -4   2-21.0810 41.2593   6
 -18   2   4 56.6299 47.9904   6
 -18   4   2-24.0306 47.5243   6
 -18  -4  -2 50.6681 48.4127   6
   4  18  -4 47.1295 39.8107   4
   4  18   4 37.9125 37.3661   4
  18   4   4-74.6144 57.6451   4
  18   4  -4-28.3264 52.0895   4
  -4  18   4-107.484 75.3709   5
  -4  18  -4-40.0413 40.8670   5
   4  18  -4 84.7923 61.7348   5
  18  -4   4 11.2056 43.6965   4
   4  -4  18 101.963 75.9949   3
  18  -4  -4 6.34267 43.4325   4
  -4  -4  18-46.2924 58.1893   6
  -4   4  18 35.1552 39.7430   6
 -18  -4   4 25.3681 39.9899   6
 -18   4   4-17.5973 47.8748   6
  18   0   6 118.713 55.8394   4
  18   0  -6 72.4636 57.0936   4
  18   0   6 113.316 67.0261   3
  -6   0  18 67.4739 45.2486   6
   0 -18   6-16.5497 40.8558   3
   2 -18   6 71.5287 54.5665   3
   6  -2  18-10.2510 57.8067   3
  18   2   6 135.332 61.7827   4
  -2  18   6 81.6770 53.6372   5
  18  -2   6 91.0038 58.0278   4
  18  -2   6-35.2198 46.8778   3
   2  -6  18 61.4154 50.5029   3
  -6   2  18 122.511 54.8179   6
  -1  19   1 104.208 50.2537   5
   1  19   1 128.509 61.2036   5
   1  19  -1 303.258 86.1031   5
   1   1  19 51.9847 39.6753   6
   1  -1  19 146.324 57.0349   6
  -1  -1  19 123.414 53.4403   6
  -1   1  19 72.9649 47.9024   6
   1  19   3 808.830 131.667   5
  -1   3  19 753.417 109.088   6
   0   0   0    0.00    0.00   0

TITL Jendrz21_CrZnReSe_01 in Fd-3m
REM Fd-3m (#227 in standard setting)
CELL 0.71073  10.492121  10.492121  10.492121  90.0000  90.0000  90.0000
ZERR    5.00   0.000164   0.000164   0.000164   0.0000   0.0000   0.0000
LATT  4
SYMM -x+3/4,-y+1/4, z+1/2
SYMM -x+1/4, y+1/2,-z+3/4
SYMM  x+1/2,-y+3/4,-z+1/4
SYMM  z, x, y
SYMM  z+1/2,-x+3/4,-y+1/4
SYMM -z+3/4,-x+1/4, y+1/2
SYMM -z+1/4, x+1/2,-y+3/4
SYMM  y, z, x
SYMM -y+1/4, z+1/2,-x+3/4
SYMM  y+1/2,-z+3/4,-x+1/4
SYMM -y+3/4,-z+1/4, x+1/2
SYMM  y+3/4, x+1/4,-z+1/2
SYMM -y,-x,-z
SYMM  y+1/4,-x+1/2, z+3/4
SYMM -y+1/2, x+3/4, z+1/4
SYMM  x+3/4, z+1/4,-y+1/2
SYMM -x+1/2, z+3/4, y+1/4
SYMM -x,-z,-y
SYMM  x+1/4,-z+1/2, y+3/4
SYMM  z+3/4, y+1/4,-x+1/2
SYMM  z+1/4,-y+1/2, x+3/4
SYMM -z+1/2, y+3/4, x+1/4
SYMM -z,-y,-x
SFAC C H N O
UNIT 55.00 50.00 5.00 5.00
TREF
HKLF 4
END
;
_shelx_hkl_checksum   23075
