# Supplementary material for: Synthesis, Structure, and Physicochemical Characteristics of Zn1−xRexCr2Se4 Single Crystals
Source: Materials (Basel). 2023 Jun 24;16(13):4565. doi: 10.3390/ma16134565 (PMC10342625; doi:10.3390/ma16134565)
Supplement: Supplementary file 1 [file materials-16-04565-s001.zip › 3_jedrz21_crznrese_04.cif]

 
data_jedrz21_crznrese_04
 
_audit_creation_method            'SHELXL-2019/2'
_shelx_SHELXL_version_number      '2019/2'
_chemical_name_systematic         ?
_chemical_name_common             ?
_chemical_melting_point           ?
_chemical_formula_moiety          ?
_chemical_formula_sum
 'Cr2 Re0.08 Se4 Zn0.92' 
_chemical_formula_weight          494.88

loop_
 _atom_type_symbol
 _atom_type_description
 _atom_type_scat_dispersion_real
 _atom_type_scat_dispersion_imag
 _atom_type_scat_source
 'Se'  'Se'  -0.0929   2.2259
 'International Tables Vol C Tables 4.2.6.8 and 6.1.1.4'
 'Cr'  'Cr'   0.3209   0.6236
 'International Tables Vol C Tables 4.2.6.8 and 6.1.1.4'
 'Re'  'Re'  -1.0185   7.2310
 'International Tables Vol C Tables 4.2.6.8 and 6.1.1.4'
 'Zn'  'Zn'   0.2839   1.4301
 'International Tables Vol C Tables 4.2.6.8 and 6.1.1.4'
 
_space_group_crystal_system       cubic
_space_group_IT_number            227
_space_group_name_H-M_alt         'F d -3 m'
_space_group_name_Hall            '-F 4vw 2vw 3'
 
_shelx_space_group_comment
;
The symmetry employed for this shelxl refinement is uniquely defined
by the following loop, which should always be used as a source of
symmetry information in preference to the above space-group names.
They are only intended as comments.
;
 
loop_
 _space_group_symop_operation_xyz
 'x, y, z'
 'x, -y+1/4, -z+1/4'
 '-x+1/4, y, -z+1/4'
 '-x+1/4, -y+1/4, z'
 'z, x, y'
 'z, -x+1/4, -y+1/4'
 '-z+1/4, x, -y+1/4'
 '-z+1/4, -x+1/4, y'
 'y, z, x'
 'y, -z+1/4, -x+1/4'
 '-y+1/4, z, -x+1/4'
 '-y+1/4, -z+1/4, x'
 'x, z, y'
 'x, -z+1/4, -y+1/4'
 '-x+1/4, z, -y+1/4'
 '-x+1/4, -z+1/4, y'
 'y, x, z'
 'y, -x+1/4, -z+1/4'
 '-y+1/4, x, -z+1/4'
 '-y+1/4, -x+1/4, z'
 'z, y, x'
 'z, -y+1/4, -x+1/4'
 '-z+1/4, y, -x+1/4'
 '-z+1/4, -y+1/4, x'
 'x, y+1/2, z+1/2'
 'x, -y+3/4, -z+3/4'
 '-x+1/4, y+1/2, -z+3/4'
 '-x+1/4, -y+3/4, z+1/2'
 'z, x+1/2, y+1/2'
 'z, -x+3/4, -y+3/4'
 '-z+1/4, x+1/2, -y+3/4'
 '-z+1/4, -x+3/4, y+1/2'
 'y, z+1/2, x+1/2'
 'y, -z+3/4, -x+3/4'
 '-y+1/4, z+1/2, -x+3/4'
 '-y+1/4, -z+3/4, x+1/2'
 'x, z+1/2, y+1/2'
 'x, -z+3/4, -y+3/4'
 '-x+1/4, z+1/2, -y+3/4'
 '-x+1/4, -z+3/4, y+1/2'
 'y, x+1/2, z+1/2'
 'y, -x+3/4, -z+3/4'
 '-y+1/4, x+1/2, -z+3/4'
 '-y+1/4, -x+3/4, z+1/2'
 'z, y+1/2, x+1/2'
 'z, -y+3/4, -x+3/4'
 '-z+1/4, y+1/2, -x+3/4'
 '-z+1/4, -y+3/4, x+1/2'
 'x+1/2, y, z+1/2'
 'x+1/2, -y+1/4, -z+3/4'
 '-x+3/4, y, -z+3/4'
 '-x+3/4, -y+1/4, z+1/2'
 'z+1/2, x, y+1/2'
 'z+1/2, -x+1/4, -y+3/4'
 '-z+3/4, x, -y+3/4'
 '-z+3/4, -x+1/4, y+1/2'
 'y+1/2, z, x+1/2'
 'y+1/2, -z+1/4, -x+3/4'
 '-y+3/4, z, -x+3/4'
 '-y+3/4, -z+1/4, x+1/2'
 'x+1/2, z, y+1/2'
 'x+1/2, -z+1/4, -y+3/4'
 '-x+3/4, z, -y+3/4'
 '-x+3/4, -z+1/4, y+1/2'
 'y+1/2, x, z+1/2'
 'y+1/2, -x+1/4, -z+3/4'
 '-y+3/4, x, -z+3/4'
 '-y+3/4, -x+1/4, z+1/2'
 'z+1/2, y, x+1/2'
 'z+1/2, -y+1/4, -x+3/4'
 '-z+3/4, y, -x+3/4'
 '-z+3/4, -y+1/4, x+1/2'
 'x+1/2, y+1/2, z'
 'x+1/2, -y+3/4, -z+1/4'
 '-x+3/4, y+1/2, -z+1/4'
 '-x+3/4, -y+3/4, z'
 'z+1/2, x+1/2, y'
 'z+1/2, -x+3/4, -y+1/4'
 '-z+3/4, x+1/2, -y+1/4'
 '-z+3/4, -x+3/4, y'
 'y+1/2, z+1/2, x'
 'y+1/2, -z+3/4, -x+1/4'
 '-y+3/4, z+1/2, -x+1/4'
 '-y+3/4, -z+3/4, x'
 'x+1/2, z+1/2, y'
 'x+1/2, -z+3/4, -y+1/4'
 '-x+3/4, z+1/2, -y+1/4'
 '-x+3/4, -z+3/4, y'
 'y+1/2, x+1/2, z'
 'y+1/2, -x+3/4, -z+1/4'
 '-y+3/4, x+1/2, -z+1/4'
 '-y+3/4, -x+3/4, z'
 'z+1/2, y+1/2, x'
 'z+1/2, -y+3/4, -x+1/4'
 '-z+3/4, y+1/2, -x+1/4'
 '-z+3/4, -y+3/4, x'
 '-x, -y, -z'
 '-x, y-1/4, z-1/4'
 'x-1/4, -y, z-1/4'
 'x-1/4, y-1/4, -z'
 '-z, -x, -y'
 '-z, x-1/4, y-1/4'
 'z-1/4, -x, y-1/4'
 'z-1/4, x-1/4, -y'
 '-y, -z, -x'
 '-y, z-1/4, x-1/4'
 'y-1/4, -z, x-1/4'
 'y-1/4, z-1/4, -x'
 '-x, -z, -y'
 '-x, z-1/4, y-1/4'
 'x-1/4, -z, y-1/4'
 'x-1/4, z-1/4, -y'
 '-y, -x, -z'
 '-y, x-1/4, z-1/4'
 'y-1/4, -x, z-1/4'
 'y-1/4, x-1/4, -z'
 '-z, -y, -x'
 '-z, y-1/4, x-1/4'
 'z-1/4, -y, x-1/4'
 'z-1/4, y-1/4, -x'
 '-x, -y+1/2, -z+1/2'
 '-x, y+1/4, z+1/4'
 'x-1/4, -y+1/2, z+1/4'
 'x-1/4, y+1/4, -z+1/2'
 '-z, -x+1/2, -y+1/2'
 '-z, x+1/4, y+1/4'
 'z-1/4, -x+1/2, y+1/4'
 'z-1/4, x+1/4, -y+1/2'
 '-y, -z+1/2, -x+1/2'
 '-y, z+1/4, x+1/4'
 'y-1/4, -z+1/2, x+1/4'
 'y-1/4, z+1/4, -x+1/2'
 '-x, -z+1/2, -y+1/2'
 '-x, z+1/4, y+1/4'
 'x-1/4, -z+1/2, y+1/4'
 'x-1/4, z+1/4, -y+1/2'
 '-y, -x+1/2, -z+1/2'
 '-y, x+1/4, z+1/4'
 'y-1/4, -x+1/2, z+1/4'
 'y-1/4, x+1/4, -z+1/2'
 '-z, -y+1/2, -x+1/2'
 '-z, y+1/4, x+1/4'
 'z-1/4, -y+1/2, x+1/4'
 'z-1/4, y+1/4, -x+1/2'
 '-x+1/2, -y, -z+1/2'
 '-x+1/2, y-1/4, z+1/4'
 'x+1/4, -y, z+1/4'
 'x+1/4, y-1/4, -z+1/2'
 '-z+1/2, -x, -y+1/2'
 '-z+1/2, x-1/4, y+1/4'
 'z+1/4, -x, y+1/4'
 'z+1/4, x-1/4, -y+1/2'
 '-y+1/2, -z, -x+1/2'
 '-y+1/2, z-1/4, x+1/4'
 'y+1/4, -z, x+1/4'
 'y+1/4, z-1/4, -x+1/2'
 '-x+1/2, -z, -y+1/2'
 '-x+1/2, z-1/4, y+1/4'
 'x+1/4, -z, y+1/4'
 'x+1/4, z-1/4, -y+1/2'
 '-y+1/2, -x, -z+1/2'
 '-y+1/2, x-1/4, z+1/4'
 'y+1/4, -x, z+1/4'
 'y+1/4, x-1/4, -z+1/2'
 '-z+1/2, -y, -x+1/2'
 '-z+1/2, y-1/4, x+1/4'
 'z+1/4, -y, x+1/4'
 'z+1/4, y-1/4, -x+1/2'
 '-x+1/2, -y+1/2, -z'
 '-x+1/2, y+1/4, z-1/4'
 'x+1/4, -y+1/2, z-1/4'
 'x+1/4, y+1/4, -z'
 '-z+1/2, -x+1/2, -y'
 '-z+1/2, x+1/4, y-1/4'
 'z+1/4, -x+1/2, y-1/4'
 'z+1/4, x+1/4, -y'
 '-y+1/2, -z+1/2, -x'
 '-y+1/2, z+1/4, x-1/4'
 'y+1/4, -z+1/2, x-1/4'
 'y+1/4, z+1/4, -x'
 '-x+1/2, -z+1/2, -y'
 '-x+1/2, z+1/4, y-1/4'
 'x+1/4, -z+1/2, y-1/4'
 'x+1/4, z+1/4, -y'
 '-y+1/2, -x+1/2, -z'
 '-y+1/2, x+1/4, z-1/4'
 'y+1/4, -x+1/2, z-1/4'
 'y+1/4, x+1/4, -z'
 '-z+1/2, -y+1/2, -x'
 '-z+1/2, y+1/4, x-1/4'
 'z+1/4, -y+1/2, x-1/4'
 'z+1/4, y+1/4, -x'
 
_cell_length_a                    10.49448(14)
_cell_length_b                    10.49448(14)
_cell_length_c                    10.49448(14)
_cell_angle_alpha                 90
_cell_angle_beta                  90
_cell_angle_gamma                 90
_cell_volume                      1155.80(5)
_cell_formula_units_Z             8
_cell_measurement_temperature     293(1)
_cell_measurement_reflns_used     2646
_cell_measurement_theta_min       5.4670
_cell_measurement_theta_max       40.1230
 
_exptl_crystal_description        'polyhedron'
_exptl_crystal_colour             ?
_exptl_crystal_density_meas       ?
_exptl_crystal_density_method     ?
_exptl_crystal_density_diffrn     5.688          
_exptl_crystal_F_000              1741
_exptl_transmission_factor_min    ?
_exptl_transmission_factor_max    ?
_exptl_crystal_size_max           0.100
_exptl_crystal_size_mid           0.080
_exptl_crystal_size_min           0.030
_exptl_absorpt_coefficient_mu     34.192
_shelx_estimated_absorpt_T_min    0.131
_shelx_estimated_absorpt_T_max    0.427
_exptl_absorpt_correction_type    'multi-scan'
_exptl_absorpt_correction_T_min   0.35739
_exptl_absorpt_correction_T_max   1.00000
_exptl_absorpt_process_details
;
CrysAlisPro 1.171.38.41q (Rigaku Oxford Diffraction, 2015)
Empirical absorption correction using spherical harmonics,
 implemented in SCALE3 ABSPACK scaling algorithm.
;
_exptl_absorpt_special_details    ?
_diffrn_ambient_temperature       293(1)
_diffrn_radiation_wavelength      0.71073
_diffrn_radiation_type            MoK\a
_diffrn_source                    'micro-focus sealed X-ray tube'
_diffrn_measurement_device_type   
;
SuperNova diffractometer (Agilent Technologies) with Atlas detector
;
_diffrn_measurement_method        '\w scans'
_diffrn_detector_area_resol_mean  10.4498
_diffrn_reflns_number             5190
_diffrn_reflns_av_unetI/netI      0.0096
_diffrn_reflns_av_R_equivalents   0.0314
_diffrn_reflns_limit_h_min        -14
_diffrn_reflns_limit_h_max        19
_diffrn_reflns_limit_k_min        -18
_diffrn_reflns_limit_k_max        19
_diffrn_reflns_limit_l_min        -19
_diffrn_reflns_limit_l_max        18
_diffrn_reflns_theta_min          3.362
_diffrn_reflns_theta_max          40.244
_diffrn_reflns_theta_full         25.242
_diffrn_measured_fraction_theta_max   1.000
_diffrn_measured_fraction_theta_full  1.000
_diffrn_reflns_Laue_measured_fraction_max    1.000
_diffrn_reflns_Laue_measured_fraction_full   1.000
_diffrn_reflns_point_group_measured_fraction_max   1.000
_diffrn_reflns_point_group_measured_fraction_full  1.000
_reflns_number_total              211
_reflns_number_gt                 210
_reflns_threshold_expression      'I > 2\s(I)'
_reflns_Friedel_coverage          0.000
_reflns_Friedel_fraction_max      .
_reflns_Friedel_fraction_full     .
 
_reflns_special_details
;
 Reflections were merged by SHELXL according to the crystal
 class for the calculation of statistics and refinement.
 
 _reflns_Friedel_fraction is defined as the number of unique
 Friedel pairs measured divided by the number that would be
 possible theoretically, ignoring centric projections and
 systematic absences.
;
 
_computing_data_collection     'CrysAlisPro 1.171.38.41q (Rigaku OD, 2015)'
_computing_cell_refinement     'CrysAlisPro 1.171.38.41q (Rigaku OD, 2015)'
_computing_data_reduction      'CrysAlisPro 1.171.38.41q (Rigaku OD, 2015)'
_computing_structure_solution   'SHELXS-2013 (Sheldrick, 2015)'
_computing_structure_refinement 'SHELXL-2019/2 (Sheldrick, 2015)'
_computing_molecular_graphics     ?
_computing_publication_material   ?
_refine_special_details           ?
_refine_ls_structure_factor_coef  Fsqd
_refine_ls_matrix_type            full
_refine_ls_weighting_scheme       calc
_refine_ls_weighting_details
'w=1/[\s^2^(Fo^2^)+(0.0559P)^2^+19.5902P] where P=(Fo^2^+2Fc^2^)/3'
_atom_sites_solution_primary      ?
_atom_sites_solution_secondary    ?
_atom_sites_solution_hydrogens    .
_refine_ls_hydrogen_treatment     undef
_refine_ls_extinction_method      'SHELXL-2019/2 (Sheldrick 2019)'
_refine_ls_extinction_coef        0.00032(11)
_refine_ls_extinction_expression
 'Fc^*^=kFc[1+0.001xFc^2^\l^3^/sin(2\q)]^-1/4^'
_refine_ls_number_reflns          211
_refine_ls_number_parameters      8
_refine_ls_number_restraints      0
_refine_ls_R_factor_all           0.0266
_refine_ls_R_factor_gt            0.0266
_refine_ls_wR_factor_ref          0.0882
_refine_ls_wR_factor_gt           0.0882
_refine_ls_goodness_of_fit_ref    1.182
_refine_ls_restrained_S_all       1.182
_refine_ls_shift/su_max           0.000
_refine_ls_shift/su_mean          0.000
 
loop_
 _atom_site_label
 _atom_site_type_symbol
 _atom_site_fract_x
 _atom_site_fract_y
 _atom_site_fract_z
 _atom_site_U_iso_or_equiv
 _atom_site_adp_type
 _atom_site_occupancy
 _atom_site_site_symmetry_order  
 _atom_site_calc_flag
 _atom_site_refinement_flags_posn
 _atom_site_refinement_flags_adp
 _atom_site_refinement_flags_occupancy
 _atom_site_disorder_assembly
 _atom_site_disorder_group
Zn Zn 0.125000 0.125000 0.125000 0.0132(3) Uani 0.9202 24 d S T P . .
Re Re 0.125000 0.125000 0.125000 0.0132(3) Uani 0.0799 24 d S T P . .
Cr Cr 0.500000 0.500000 0.500000 0.0060(2) Uani 1 12 d S T P . .
Se Se 0.25950(3) 0.25950(3) 0.25950(3) 0.00630(19) Uani 1 6 d S T P . .
 
loop_
 _atom_site_aniso_label
 _atom_site_aniso_U_11
 _atom_site_aniso_U_22
 _atom_site_aniso_U_33
 _atom_site_aniso_U_23
 _atom_site_aniso_U_13
 _atom_site_aniso_U_12
Zn 0.0132(3) 0.0132(3) 0.0132(3) 0.000 0.000 0.000
Re 0.0132(3) 0.0132(3) 0.0132(3) 0.000 0.000 0.000
Cr 0.0060(2) 0.0060(2) 0.0060(2) -0.00025(16) -0.00025(16) -0.00025(16)
Se 0.00630(19) 0.00630(19) 0.00630(19) -0.00056(7) -0.00056(7) -0.00056(7)
 
_geom_special_details
;
 All esds (except the esd in the dihedral angle between two l.s. planes)
 are estimated using the full covariance matrix.  The cell esds are taken
 into account individually in the estimation of esds in distances, angles
 and torsion angles; correlations between esds in cell parameters are only
 used when they are defined by crystal symmetry.  An approximate (isotropic)
 treatment of cell esds is used for estimating esds involving l.s. planes.
;
 
loop_
 _geom_bond_atom_site_label_1
 _geom_bond_atom_site_label_2
 _geom_bond_distance
 _geom_bond_site_symmetry_2
 _geom_bond_publ_flag
Zn Se 2.4449(6) . ?
Zn Se 2.4449(6) 4 ?
Zn Se 2.4449(6) 2 ?
Zn Se 2.4449(6) 3 ?
Cr Se 2.5278(3) 172_556 ?
Cr Se 2.5278(3) 26 ?
Cr Se 2.5278(3) 122_655 ?
Cr Se 2.5278(3) 51 ?
Cr Se 2.5278(3) 147_565 ?
Cr Se 2.5278(3) 76 ?
 
loop_
 _geom_angle_atom_site_label_1
 _geom_angle_atom_site_label_2
 _geom_angle_atom_site_label_3
 _geom_angle
 _geom_angle_site_symmetry_1
 _geom_angle_site_symmetry_3
 _geom_angle_publ_flag
Se Zn Se 109.471(1) . 4 ?
Se Zn Se 109.5 . 2 ?
Se Zn Se 109.5 4 2 ?
Se Zn Se 109.5 . 3 ?
Se Zn Se 109.5 4 3 ?
Se Zn Se 109.5 2 3 ?
Se Cr Se 94.610(16) 172_556 26 ?
Se Cr Se 85.390(16) 172_556 122_655 ?
Se Cr Se 180.000(15) 26 122_655 ?
Se Cr Se 94.610(16) 172_556 51 ?
Se Cr Se 85.390(16) 26 51 ?
Se Cr Se 94.610(16) 122_655 51 ?
Se Cr Se 85.390(16) 172_556 147_565 ?
Se Cr Se 94.610(16) 26 147_565 ?
Se Cr Se 85.390(16) 122_655 147_565 ?
Se Cr Se 180.0 51 147_565 ?
Se Cr Se 180.0 172_556 76 ?
Se Cr Se 85.390(16) 26 76 ?
Se Cr Se 94.610(16) 122_655 76 ?
Se Cr Se 85.390(16) 51 76 ?
Se Cr Se 94.610(16) 147_565 76 ?
Zn Se Cr 122.066(11) . 51 ?
Zn Se Cr 122.066(11) . 76 ?
Cr Se Cr 94.429(15) 51 76 ?
Zn Se Cr 122.066(11) . 26 ?
Cr Se Cr 94.429(15) 51 26 ?
Cr Se Cr 94.429(15) 76 26 ?
 
_refine_diff_density_max    2.652
_refine_diff_density_min   -5.220
_refine_diff_density_rms    0.356

_shelx_res_file
;
TITL Jendrz21_CrZnReSe_04 in Fd-3m
    shelx.res
    created by SHELXL-2019/2 at 13:09:20 on 27-Mar-2023
REM Fd-3m (#227 in standard setting)
CELL 0.71073  10.494477  10.494477  10.494477  90.0000  90.0000  90.0000
ZERR    8.00   0.000141   0.000141   0.000141   0.0000   0.0000   0.0000
LATT  4
SYMM X, .25-Y, .25-Z
SYMM .25-X, Y, .25-Z
SYMM .25-X, .25-Y, Z
SYMM Z, X, Y
SYMM Z, .25-X, .25-Y
SYMM .25-Z, X, .25-Y
SYMM .25-Z, .25-X, Y
SYMM Y, Z, X
SYMM Y, .25-Z, .25-X
SYMM .25-Y, Z, .25-X
SYMM .25-Y, .25-Z, X
SYMM X, Z, Y
SYMM X, .25-Z, .25-Y
SYMM .25-X, Z, .25-Y
SYMM .25-X, .25-Z, Y
SYMM  Y, X, Z
SYMM Y, .25-X, .25-Z
SYMM .25-Y, X, .25-Z
SYMM .25-Y, .25-X, Z
SYMM Z, Y, X
SYMM Z, .25-Y, .25-X
SYMM .25-Z, Y, .25-X
SYMM .25-Z, .25-Y, X
SFAC Se Cr Re Zn
UNIT 32  16  0.64  7.36
L.S. 77
ACTA
FMAP 2
PLAN 40
EXYZ Zn Re
EADP Zn Re
size 0.03 0.08 0.10
WGHT    0.055900   19.590200
EXTI    0.000317
FVAR       0.62819
ZN    4    0.125000    0.125000    0.125000    10.03834    0.01320    0.01320 =
         0.01320    0.00000    0.00000    0.00000
RE    3    0.125000    0.125000    0.125000    10.00333    0.01320    0.01320 =
         0.01320    0.00000    0.00000    0.00000
CR    2    0.500000    0.500000    0.500000    10.08333    0.00596    0.00596 =
         0.00596   -0.00025   -0.00025   -0.00025
SE    1    0.259503    0.259503    0.259503    10.16667    0.00630    0.00630 =
         0.00630   -0.00056   -0.00056   -0.00056
HKLF 4


REM  Jendrz21_CrZnReSe_04 in Fd-3m
REM wR2 = 0.0882, GooF = S = 1.182, Restrained GooF = 1.182 for all data
REM R1 = 0.0266 for 210 Fo > 4sig(Fo) and 0.0266 for all 211 data
REM 8 parameters refined using 0 restraints

END

WGHT      0.0559     19.5902

REM Highest difference peak  2.652,  deepest hole -5.220,  1-sigma level  0.356
Q1    1   0.1989  0.1989  0.1989  10.16667  0.05    0.55
Q2    1   0.3104  0.3104  0.1897  10.50000  0.05    0.51
Q3    1   0.3204  0.3204  0.3204  10.16667  0.05    0.49
Q4    1   0.3734  0.2704  0.2336  11.00000  0.05    0.47
Q5    1   0.1250  0.0325  0.1250  10.25000  0.05    0.45
Q6    1   0.5618  0.5618  0.5618  10.16667  0.05    0.43
Q7    1   0.4233  0.4233  0.5910  10.50000  0.05    0.39
Q8    1   0.2629  0.1688  0.3118  11.00000  0.05    0.36
Q9    1   0.4044  0.4044  0.5826  10.50000  0.05    0.36
Q10   1   0.2820  0.2118  0.3445  11.00000  0.05    0.35
Q11   1   0.2051  0.0874  0.0874  10.50000  0.05    0.34
Q12   1   0.2059  0.2059  0.3284  10.50000  0.05    0.33
Q13   1   0.2656  0.2183  0.1716  11.00000  0.05    0.33
Q14   1   0.4417  0.5406  0.5798  11.00000  0.05    0.31
Q15   1   0.3294  0.1529  0.3294  10.50000  0.05    0.31
Q16   1   0.4305  0.3808  0.5767  11.00000  0.05    0.29
Q17   1   0.3637  0.2993  0.2527  11.00000  0.05    0.28
Q18   1   0.1281  0.2521  0.2521  10.50000  0.05    0.28
Q19   1   0.1960  0.1960  0.0540  10.16667  0.05    0.28
Q20   1  -0.0591  0.0625  0.0625  10.50000  0.05    0.27
Q21   1   0.1560  0.0940  0.0151  10.50000  0.05    0.27
Q22   1   0.3509  0.3162  0.2527  11.00000  0.05    0.27
Q23   1   0.3750  0.3750  0.2259  10.25000  0.05    0.24
Q24   1   0.2908  0.1354  0.1715  11.00000  0.05    0.24
Q25   1   0.0535  0.1131  0.0749  11.00000  0.05    0.23
Q26   1   0.0775  0.0235  0.0775  10.50000  0.05    0.22
Q27   1   0.1948  0.2896  0.1948  10.50000  0.05    0.22
Q28   1  -0.0370  0.1027  0.1027  10.50000  0.05    0.22
Q29   1   0.3350  0.2263  0.1723  11.00000  0.05    0.21
Q30   1   0.1497  0.1497  0.3057  10.50000  0.05    0.20
Q31   1   0.1156 -0.0131  0.0792  11.00000  0.05    0.20
Q32   1   0.2153  0.1417  0.3422  11.00000  0.05    0.20
Q33   1   0.0878  0.2052  0.3309  11.00000  0.05    0.20
Q34   1   0.4276  0.4276  0.5298  10.50000  0.05    0.20
Q35   1   0.3979  0.4873  0.5767  11.00000  0.05    0.18
Q36   1   0.3003  0.3296  0.3774  11.00000  0.05    0.18
Q37   1   0.1880  0.2460  0.3734  11.00000  0.05    0.18
Q38   1   0.5328  0.5999  0.5999  10.50000  0.05    0.17
Q39   1   0.5942  0.5010  0.5942  10.50000  0.05    0.15
Q40   1   0.2850  0.0974  0.2232  11.00000  0.05    0.12
;
_shelx_res_checksum   31866

_shelx_hkl_file
;
   1   1  -1 5480.25 91.8221   4
   1   1  -1 5323.78 110.179   3
  -1   1   1 5480.20 89.9396   5
   1   1  -1 5369.91 70.8529   6
   1   1   1 5230.39 94.1216   6
   1   1  -1 5095.38 104.142   5
   1  -1   1 5280.02 101.284   3
  -1   1  -1 5084.55 102.036   5
   1  -1  -1 5454.29 127.601   3
   0   0  -2 7.81005 7.38438   4
   2   0   0 84.4244 12.2283   6
   2   0   0-1.23335 10.0834   3
   0   0   2 13.3212 4.51044   6
   0   2   0 77.2595 21.6034   5
   0   2   2 20101.3 277.962   6
   0   2  -2 20633.7 300.282   5
   0  -2  -2 20193.0 292.364   4
   2   2   0 21132.7 317.458   5
   2   0   2 19962.8 245.279   6
   2   2   0 21265.1 257.941   6
   2   2   0 20425.6 278.695   3
   2   0  -2 20361.7 355.033   3
   2  -2   0 20682.0 319.710   3
   0   2  -2 21250.6 278.927   4
   2   0  -2 20739.4 289.079   4
  -2   0  -2 19761.1 234.267   4
  -2   2   0 20038.8 292.717   5
   2   2   0 20947.6 201.104   4
  -2  -2  -2 127126. 956.389   4
   2  -2  -2 120119. 1204.89   3
   2   2  -2 114023. 1103.17   3
   2   2  -2 128641. 971.177   6
   2  -2   2 122491. 1092.10   3
   2   2   2 122329. 1063.10   6
  -2   2  -2 126753. 1106.75   5
   2   2  -2 130456. 1054.57   4
   3   1  -1 29228.8 464.260   3
   1   3   1 30213.1 382.658   6
   1  -3   1 30849.7 333.231   3
  -1   1  -3 29621.2 369.811   4
   3   1  -1 31353.6 340.717   4
   1   1  -3 29795.9 378.421   4
   3  -1   1 29275.0 429.438   3
  -1   3  -1 30111.5 439.620   5
   3  -1  -1 29588.6 486.268   3
   1   1  -3 30768.2 372.682   5
   3   1   1 30707.5 353.678   6
   1   3   1 31559.5 457.741   5
   1  -3  -1 29118.8 376.236   3
  -3   1  -1 31296.0 343.380   5
   1  -1   3 30112.8 297.550   6
   1  -1  -3 29139.8 399.231   4
   3   1  -1 31012.6 331.118   6
   1   3  -1 28775.3 498.881   5
   1   3  -1 30448.8 355.294   6
  -1   3   1 29388.7 472.210   5
  -1   1   3 29860.9 339.686   6
   3   1   1 29421.9 418.251   3
   3   1  -1 32102.7 334.949   5
   1   1   3 30131.2 334.959   6
  -1  -1  -3 30512.5 348.724   4
   1   3   3 5148.26 148.861   6
   3  -3  -1 4994.40 187.546   3
   3   3  -1 5595.38 116.348   4
  -1  -3  -3 5184.46 144.447   4
  -1   3   3 4941.58 156.337   6
   3   3   1 5024.21 151.095   3
  -3   3  -1 5036.84 153.262   5
   3   3   1 5323.53 144.313   6
   3  -3   1 4943.46 162.400   3
   3  -1   3 5228.59 126.965   6
  -1   3  -3 5264.53 153.644   4
   1   3  -3 5190.75 166.794   5
   3   1  -3 5144.69 126.279   5
   1  -3  -3 5040.94 178.843   4
   3   3  -1 5469.88 202.090   5
   3  -1  -3 5016.35 171.709   4
  -3   3   1 5468.93 179.012   5
   1   3  -3 5255.08 150.010   4
   1   3  -3 5423.13 105.055   6
   3   1  -3 5347.28 202.714   3
   3   1  -3 5364.21 150.622   4
   3   1   3 5006.43 132.547   6
   3   3  -1 5133.68 127.340   6
   3  -1  -3 5310.30 210.516   3
   3   3  -1 5084.83 170.148   3
  -1   3  -3 5148.87 167.384   5
  -3  -1  -3 5229.19 109.977   4
   3  -3   3 1073.66 77.9858   3
   3  -3  -3 1047.96 97.3385   4
   3   3  -3 1099.74 47.9218   6
   3   3  -3 1096.38 67.6022   4
  -3   3  -3 1068.25 78.8129   5
   3  -3  -3 1060.50 98.4756   3
   3   3   3 965.217 68.1330   6
   3   3  -3 1284.66 96.4713   5
  -3  -3  -3 1030.46 41.6366   4
   3   3  -3 1044.62 80.3554   3
   0   4   0 284423. 2595.70   5
   4   0   0 278960. 2472.74   3
   0   4   0 300099. 2382.36   6
   0   0   4 283189. 2172.21   6
   4   0  -2-9.46207 31.0498   3
   2   0  -4 116.511 27.6310   4
   0   2  -4 51.1933 19.2494   4
   0  -2  -4 6.58669 15.3170   4
   4   0   2 13.2428 14.8403   6
   0  -4   2 1.49542 3.95541   3
   2   4   0 25.4401 29.0429   5
   4   2   0 18.0148 6.28233   4
   2   4   0 4.46686 14.6021   6
   2  -4   0 13.6278 13.9455   3
   4   0  -2-4.02575 15.1558   4
  -4   2   0 19.0254 11.4945   5
   0   2  -4 112.872 27.1205   5
   0   4   2 50.4918 31.3323   5
  -2   4   0 38.8203 27.1119   5
   0   4   2 7.13730 18.6076   6
   0   2   4-5.65839 13.2850   6
   4  -2   0-9.31988 24.5244   3
  -2   0  -4 42.3008 15.8935   4
   2   4   0 19.5257 9.82086   3
   2   0   4-4.22879 10.5059   6
   0   4  -2-27.3136 28.9175   5
   4   0   2-13.6135 22.8167   3
   4   2   0 19.1197 14.4455   6
   4   2   0 20.6587 25.3025   3
   2  -4   2 11251.8 225.175   3
   4   2  -2 11500.1 210.832   4
   4  -2  -2 11539.2 335.463   3
   2   2   4 11517.3 220.383   6
   2   4   2 11180.0 247.360   6
   4   2  -2 11619.1 265.872   5
   2   4  -2 12169.4 224.167   4
   4  -2   2 10981.1 276.576   3
  -2   2  -4 11327.0 239.033   4
   4   2   2 11643.6 232.563   6
   4   2  -2 11304.1 324.202   3
   2   4  -2 11502.1 174.343   3
  -2   2  -4 11307.0 258.563   5
  -4   2  -2 11084.8 231.832   5
   2  -2  -4 11121.2 276.958   4
  -2   4  -2 10411.4 269.098   5
   4   2   2 11721.2 275.939   3
   2   4  -2 11244.7 332.655   5
  -2  -2  -4 11335.0 203.260   4
   2  -4  -2 10739.7 262.723   3
   2   2  -4 11690.1 247.337   5
   2   2  -4 12051.9 244.850   4
   2   4  -2 11514.5 205.313   6
   4   2  -2 11830.4 196.527   6
  -2   4   2 11170.1 283.259   5
   0  -4  -4 433320. 3449.99   4
   0   4  -4 430340. 3446.04   5
   4   0  -4 409274. 3378.34   4
   4   0  -4 422423. 3168.51   5
  -4   4   0 398075. 3433.40   5
   4   0  -4 420420. 3647.95   3
   4   4   0 402705. 3432.91   5
   4  -4   0 422751. 3482.37   3
   0   4   4 420691. 3370.61   6
  -2   4  -4 606.754 71.6817   5
   4   2   4 742.306 63.5918   6
   4  -2  -4 480.030 81.5672   3
  -4   2  -4 656.762 64.6701   5
   2  -4  -4 563.901 76.5997   4
   4   4  -2 604.208 48.3527   6
   2   4  -4 623.584 72.9633   5
   2   4  -4 629.973 36.7598   6
   4  -2   4 689.302 73.5717   3
   4   4  -2 597.742 47.7782   4
  -2  -4  -4 643.471 52.4299   4
   4   2  -4 595.510 58.3320   5
   2   4  -4 620.550 60.3632   4
   4  -2  -4 668.513 80.8946   4
  -4   4   2 586.109 61.5395   5
  -4   4  -2 568.619 62.5052   5
   4  -4   2 686.543 71.4756   3
   4   2  -4 662.487 62.9824   4
  -4  -2  -4 617.784 40.3251   4
   4   4   2 563.561 57.9968   6
   4   2  -4 799.402 93.2072   3
   2   4   4 795.373 69.2397   6
   4   4  -2 664.752 74.6094   3
   4  -4  -2 594.287 79.7118   3
   4   4  -2 644.843 83.3500   5
   4   4   2 620.192 64.6832   3
   4   4  -4 188905. 1640.70   4
  -4   4  -4 183441. 1758.92   5
  -4  -4  -4 172517. 1420.84   4
   4  -4   4 178478. 1722.37   3
   4  -4  -4 181645. 1963.80   4
   4   4  -4 180566. 1473.60   6
   4   4   4 185527. 1681.65   6
   4  -4  -4 190216. 1920.50   3
   5   1  -1 68240.2 688.970   4
  -5   1  -1 67830.2 650.348   5
   1   5   1 66499.7 772.521   6
   1   5  -1 65101.4 951.621   5
   5  -1  -1 69592.3 939.836   3
  -1  -1  -5 66262.8 724.394   4
   1  -1   5 64196.8 585.501   6
   5   1   1 66784.7 702.727   6
   1   5  -1 65541.7 736.352   6
   5   1  -1 67839.4 682.747   6
  -1   1  -5 64152.8 725.044   4
   5   1  -1 66153.8 919.685   3
   1  -5   1 68652.3 629.228   3
   5  -1   1 63278.4 848.780   3
   1   1  -5 66636.7 740.205   5
   5   1   1 66066.8 852.516   3
  -1   5   1 63250.8 915.201   5
   1   1  -5 65746.8 751.765   4
   1  -5  -1 64760.3 670.641   3
   1   5   1 66445.9 918.283   5
   1  -1  -5 66244.8 767.895   4
  -1   1   5 66860.0 635.315   6
  -1   5  -1 64002.9 915.961   5
   1   1   5 64517.6 644.361   6
   5  -3  -1 2119.78 145.943   3
  -5   3   1 2156.29 106.505   5
   3  -1  -5 2080.95 137.777   3
   1  -5   3 1876.34 76.1380   3
   3   5   1 2220.21 144.440   5
   3   5  -1 1809.68 144.207   5
   5   3  -1 1957.96 70.9177   4
   5  -1  -3 1997.67 154.808   3
   5  -1   3 1977.58 96.0690   6
   5   1   3 1908.72 124.837   3
   3  -1   5 1981.31 82.6530   6
   1   5   3 2101.86 115.774   6
   5   3   1 1996.27 98.9157   6
  -1  -3  -5 1938.14 101.628   4
   3  -5  -1 2011.33 119.240   3
  -1   5   3 2013.69 126.456   5
  -1   5   3 1899.49 119.811   6
   3   5   1 1967.60 94.8725   3
  -1   3  -5 2055.18 120.278   5
   5   3  -1 2180.45 147.501   3
   5  -1   3 1795.89 121.904   3
   5   1  -3 1899.16 101.932   4
   5   1  -3 1973.17 154.507   3
   5   3  -1 1983.48 90.7545   6
   5  -3   1 1836.86 128.075   3
   3   5  -1 1923.15 96.6582   6
  -3   5  -1 1925.08 130.943   5
  -1   3  -5 1918.73 108.695   4
  -3  -1  -5 2002.49 89.7518   4
   5   1  -3 1993.63 82.1092   5
   5   1   3 1876.42 95.8048   6
   1   3  -5 2033.76 109.766   4
   3  -1  -5 1925.90 116.600   4
   1   5  -3 2163.47 147.751   5
   3   5   1 1981.44 105.963   6
  -1   3   5 1930.21 102.558   6
  -3   5   1 1882.11 134.706   5
  -3   1  -5 1840.94 97.9802   4
   1   5  -3 1988.65 105.158   4
   5   3   1 1908.52 124.253   3
   1   3   5 2026.77 101.026   6
   5   3  -1 2078.18 100.589   5
   3   1   5 1861.54 88.3230   6
   5  -1  -3 2291.99 132.142   4
   3   1  -5 1970.14 95.7955   5
   1   5  -3 1910.01 88.5243   6
  -1   5  -3 1885.09 127.531   5
   3   1  -5 1953.72 110.189   4
   3  -5   1 1946.89 105.899   3
  -5   3  -1 1825.09 93.6777   5
   1   3  -5 1925.04 115.397   5
   1  -3  -5 1906.20 118.593   4
   3   5  -1 2021.87 96.6708   3
   3  -5   3 16776.2 333.052   3
   5   3   3 17542.5 393.482   3
   5  -3  -3 18056.0 471.608   3
   5  -3  -3 16939.1 452.558   4
   5   3   3 17179.8 330.354   6
   5   3  -3 17176.1 454.865   3
   5  -3   3 17117.2 391.564   3
   3   5  -3 16931.8 263.316   3
   3   3  -5 17076.5 361.944   5
  -3  -3  -5 16811.3 274.254   4
  -5   3  -3 16792.5 345.572   5
   3   5  -3 17400.2 320.127   4
   3  -5  -3 16992.6 396.374   3
   3   5  -3 16508.0 459.666   5
  -3   3  -5 16829.0 371.179   5
  -3   5   3 16400.3 368.412   5
   3   5   3 17285.7 353.604   6
   3  -3  -5 16505.1 412.481   4
   5   3  -3 16938.8 390.894   5
   3   3   5 16920.8 326.933   6
   5   3  -3 17162.9 305.074   4
   5   3  -3 17068.0 270.465   6
  -3   5  -3 17108.6 391.499   5
   3   3  -5 17787.0 346.621   4
  -3  -5  -3 16914.5 277.772   4
   3   5  -3 17231.6 279.474   6
  -5   5   1 19246.1 422.503   5
   1   5   5 17865.3 378.741   6
   5  -1  -5 18876.1 524.162   3
   1   5  -5 18791.4 441.388   5
   5  -5  -1 18069.4 447.805   3
   5  -1   5 17388.8 324.612   6
   5   5  -1 16779.3 407.295   3
   1  -5  -5 19109.6 463.699   4
  -5   5  -1 17424.3 409.009   5
  -1  -5  -5 17546.4 384.418   4
  -1   5  -5 18923.5 392.811   4
   5  -1  -5 17847.2 262.880   5
   5   1   5 18291.3 339.604   6
   5   5  -1 18184.8 339.967   6
   5  -1  -5 18286.6 420.285   4
   5   5   1 17370.0 394.768   3
   1   5  -5 17748.1 268.391   6
   5   1  -5 18524.4 509.359   3
  -1   5   5 17778.6 403.032   6
  -1   5  -5 18262.7 428.121   5
   1   5  -5 18201.0 376.415   4
   5  -5   1 17901.9 421.749   3
   5   5   1 19101.5 364.504   6
   5   1  -5 17051.9 305.748   5
   5  -1   5 19052.0 431.754   3
   5   1  -5 18547.0 388.210   4
   5   5  -1 18832.9 440.268   5
   5   5  -1 17860.8 268.287   4
   3   5  -5 41224.0 747.359   5
   5   3  -5 40762.2 601.824   4
   3   5  -5 40552.1 429.731   6
   5   5   3 40419.9 654.568   3
   5   3  -5 39276.6 663.119   5
   5  -5   3 40134.8 661.386   3
  -5   3  -5 40855.0 649.797   5
  -5   5   3 39304.6 574.413   5
   5   5   3 42251.7 620.427   6
   5  -3  -5 42288.7 769.741   4
   5   5  -3 41363.1 519.161   6
   3  -5   5 40348.1 589.872   3
   5   5  -3 40697.3 656.935   3
   5  -3   5 40283.4 671.686   3
   5  -5  -3 42096.2 751.749   3
   3   5  -5 41603.2 605.403   4
   3  -5  -5 40562.4 780.974   4
   5   5  -3 38890.5 746.490   5
   5   3  -5 40401.8 724.975   3
   5   3   5 41003.2 591.305   6
   3   5   5 41352.8 618.996   6
  -5  -3  -5 41002.5 449.344   4
  -3  -5  -5 40215.4 514.384   4
  -5   5  -3 39133.0 643.129   5
   5   5  -3 41448.0 542.470   4
  -3   5  -5 40303.3 685.251   5
   5  -3  -5 41090.8 797.442   3
  -5  -5  -5 68290.4 625.709   4
   5   5  -5 68459.5 1125.92   5
  -5   5  -5 67305.0 965.803   5
   5   5  -5 69928.4 900.373   3
   5   5  -5 72132.7 870.474   4
   5  -5  -5 73751.0 1097.27   3
   5  -5   5 69629.7 950.232   3
   5  -5  -5 71877.9 1183.05   4
   5   5  -5 70143.8 701.090   6
   5   5   5 71402.9 914.511   6
   6   0   0 46.6965 22.4208   6
   0   6   0-18.0555 41.2826   5
   6   0   0-0.69070 33.9968   3
   0   0  -6-12.7224 25.7450   4
   0   0   6 32.7744 10.6301   6
   0   6   0-24.3565 31.5843   6
   6   2   0 6800.58 135.167   4
   6   2   0 6624.56 183.094   6
   0   2  -6 6598.44 206.304   4
   0  -2  -6 6718.59 213.393   4
   0   6   2 6868.78 233.899   6
   0   6  -2 6649.62 289.091   5
   6   2   0 6515.95 258.489   3
   6   0   2 6579.67 251.597   3
  -2   0   6 6653.64 112.766   6
   2  -6   0 6521.99 182.777   3
  -2   6   0 7094.30 286.561   5
   6   0  -2 7176.84 221.905   4
  -6   2   0 6375.64 146.341   5
   2   6   0 6224.33 131.448   3
   0   6  -2 6365.03 208.393   6
   0   2  -6 6994.49 227.367   5
   2   0   6 6664.22 154.706   6
   2   6   0 6653.06 284.702   5
  -2   0  -6 6356.80 190.137   4
   0   2   6 6915.46 173.497   6
   2   0  -6 7208.27 226.169   4
   6   0   2 6863.18 189.142   6
   6   0  -2 6686.30 297.259   3
   6  -2   0 6395.75 261.344   3
   0   6   2 6280.75 261.729   5
   2   6   0 6542.23 203.901   6
   2   6  -2 69279.7 777.193   6
   2  -2  -6 68879.1 881.012   4
   6   2   2 68342.1 929.949   3
   2   2  -6 70276.1 839.407   4
  -2   2  -6 68841.0 813.719   4
  -2   6   2 66755.0 951.148   5
   2   6   2 72191.5 995.602   5
   2   6  -2 70465.3 1084.83   5
   2  -6   2 68808.5 722.065   3
   6  -2  -2 71444.6 1057.78   3
  -2  -2  -6 68013.5 771.605   4
   6   2  -2 68978.5 1059.32   3
   2   6   2 69479.4 847.993   6
  -2   2  -6 71141.4 884.820   5
   2   2  -6 66474.8 829.829   5
   6   2   2 69295.1 781.987   6
   6   2   2 66210.4 574.736   4
   6   2  -2 68780.8 733.220   6
   2   2   6 69173.7 743.460   6
  -6   2  -2 67703.9 759.312   5
   6   2  -2 69135.8 732.577   4
  -2   2   6 69455.1 757.071   6
   6  -2   2 67429.5 938.268   3
   2  -6  -2 67271.5 799.492   3
  -2   6  -2 67322.2 977.257   5
   6  -2  -2 70318.6 979.458   4
   4   6   0 46.5822 31.1927   6
   6   4   0 7.31163 5.20813   4
  -4   0  -6 29.1768 22.0551   4
   4   0  -6 68.2196 37.9513   4
   0   4  -6 44.6568 36.4640   5
   6   0   4 25.0957 29.9598   6
   0  -6  -4-54.3770 49.1490   4
   6   0  -4-32.0991 37.3376   4
  -6   4   0 29.5787 24.5979   5
   0  -6   4 32.6576 11.7066   3
   4   6   0 4.52445 16.0971   3
   0  -4  -6-35.8065 33.6572   4
   4   0  -6 36.8894 18.2440   5
   0   6   4 22.4727 35.2838   6
   4   0   6 61.8376 23.8234   6
   6   0  -4 66.1816 48.0933   3
  -4   6   0 20.9993 32.5385   5
   0   6  -4-9.18598 21.5776   6
   0   4  -6-3.08427 30.2900   4
   0   4   6-10.1176 24.5446   6
   6   4   0 32.9922 28.5293   3
   6  -4   0 15.2415 34.6793   3
   6   4   0 30.2217 26.9973   6
   6   0   4 50.4314 44.3037   3
   4   6   0 96.3325 49.6697   5
   4  -6   0 9.78044 24.1948   3
   4   0  -6 66.1611 52.6219   3
  -4   6   2 10932.7 334.003   5
  -2  -4  -6 10837.8 265.968   4
   2   6  -4 10960.7 232.388   6
   6   4  -2 10958.9 216.000   4
   4   6   2 11309.7 293.872   6
   6   2   4 11033.6 271.501   6
   2   4  -6 11398.0 298.342   4
   4   2  -6 11270.8 285.750   5
  -4   2  -6 10998.9 312.419   5
   2   4   6 11298.2 280.869   6
   2   6   4 11010.0 303.703   6
  -2   4  -6 11059.3 323.724   5
  -6   2  -4 10995.5 286.733   5
   2  -6  -4 10885.9 397.730   4
   2   4  -6 11444.3 329.309   5
   6  -4   2 10758.2 337.455   3
   6   4   2 10996.6 332.917   3
  -4   6  -2 10853.4 347.124   5
   4   6   2 11217.8 281.355   3
   4   6  -2 11154.4 255.978   6
   4   6  -2 11468.6 250.137   3
   6   2  -4 11477.3 282.828   4
  -2   6   4 10631.4 327.767   6
   2  -6   4 10976.1 240.947   3
  -4  -2  -6 11263.3 241.535   4
  -2   6  -4 11064.3 347.190   5
   6   2  -4 11205.9 408.026   3
   6  -2  -4 11326.5 414.468   3
  -2  -6  -4 11543.1 302.697   4
   2  -4  -6 11039.0 348.578   4
  -4   2  -6 11072.4 286.208   4
   4   2  -6 11393.4 305.224   4
  -6   4  -2 10497.0 279.957   5
   4   2   6 11071.7 261.946   6
   4  -6   2 11250.9 296.442   3
   4  -6  -2 11127.4 332.571   3
   6   2  -4 10944.4 264.435   5
   6   4   2 11316.6 284.347   6
   6   4  -2 10818.5 244.050   6
  -6   4   2 10467.9 241.277   5
   6   2   4 11792.3 349.229   3
  -2   4  -6 10970.5 301.004   4
  -2   4   6 10746.1 300.364   6
   6  -4  -2 11509.7 382.722   3
   2   6  -4 10808.0 386.109   5
   6  -2  -4 11671.6 367.846   4
   6  -2   4 10962.8 340.022   3
   6   4  -2 10526.2 372.932   3
   2   6  -4 11273.8 287.654   4
   4  -2  -6 10965.6 337.081   4
   4  -2  -6 11436.4 380.181   3
   6   4  -2 11650.3 296.750   5
   4   6  -2 10577.3 385.650   5
   4   4  -6 381.049 68.3641   5
   4   6  -4 430.576 58.3633   4
   4  -4  -6 451.834 90.9638   4
   6   4  -4 413.070 44.9138   6
  -4   6  -4 405.332 75.0856   5
   4  -6   4 402.146 59.2355   3
   6  -4  -4 435.489 88.5575   3
   6  -4  -4 310.240 75.0121   4
   4   6   4 497.332 74.2138   6
   6   4  -4 455.814 80.1960   3
   4   4  -6 355.282 58.3884   4
  -4  -6  -4 354.483 34.0339   4
   4   6  -4 358.827 41.9294   6
   6   4  -4 386.281 51.5061   4
   6   4  -4 406.501 71.6351   5
   4  -6  -4 321.862 77.4962   4
   6  -4   4 402.458 69.5091   3
  -4  -4  -6 361.968 41.3192   4
   4   6  -4 405.920 82.0748   5
   4   4   6 475.838 64.1618   6
   4  -6  -4 366.413 73.0696   3
   6   4   4 458.224 71.1377   6
  -4   4  -6 286.641 60.8112   5
   6   4   4 526.509 84.4191   3
   4  -4   6 339.749 62.7786   3
  -6   4  -4 397.978 64.9317   5
   0   6  -6 16352.3 393.712   4
   6   0  -6 14630.9 269.860   5
   0   6  -6 14853.4 287.022   6
   6   0   6 15387.7 331.760   6
   6   0  -6 16057.3 413.417   4
  -6   6   0 14743.2 412.511   5
   6   0   6 16116.4 445.616   3
   0   6   6 15151.6 391.565   6
   6  -6   0 15269.4 432.346   3
   6   0  -6 15640.6 517.202   3
   6   6   0 15856.0 353.123   6
   6   6   0 16683.4 421.217   5
   0  -6  -6 15411.6 430.179   4
   6   6   0 14393.0 405.597   3
   0   6  -6 15763.8 444.269   5
   2  -6   6 43774.2 607.009   3
  -6   6   2 47185.7 707.745   5
   6   2  -6 42732.5 661.842   5
   2   6   6 44343.5 705.291   6
   6   2  -6 45266.1 875.657   3
   6  -6   2 44026.5 756.734   3
   6   2   6 44378.9 645.189   6
   6   2  -6 45132.8 702.614   4
  -6   2  -6 42590.1 704.588   5
  -2   6   6 43728.7 750.616   6
   2   6  -6 45845.6 831.298   5
   2   6  -6 44381.9 476.299   6
   6   6  -2 41924.4 735.258   3
   6   6   2 43609.8 736.812   3
   2   6  -6 45402.9 692.187   4
  -6   6  -2 42837.9 754.949   5
   6   6  -2 44879.1 785.967   5
   6  -2  -6 44262.3 797.582   4
   6   6  -2 44223.0 618.481   6
   2  -6  -6 42650.1 846.019   4
  -2  -6  -6 43721.4 670.178   4
   6  -2   6 44137.6 772.238   3
   6  -2  -6 45081.5 916.846   3
   6  -6  -2 44199.9 803.037   3
  -2   6  -6 42494.8 763.789   5
   6   6  -2 44925.9 547.285   4
   6   6   2 44877.5 684.013   6
   6   6  -4 1047.88 86.2931   4
  -4   6  -6 1067.04 120.062   5
   6  -4  -6 1123.75 144.013   4
   6   6  -4 1081.98 100.254   3
   6   6  -4 965.457 119.012   5
   6   4   6 1128.97 105.796   6
  -6   6  -4 1169.84 120.306   5
   4  -6   6 1119.25 101.086   3
   4   6  -6 1084.26 55.4964   6
   6   4  -6 1162.38 101.973   4
  -4  -6  -6 1010.16 69.2281   4
   6   6   4 1513.65 133.009   3
   4   6  -6 1144.46 103.498   4
   6   6  -4 1086.39 77.1195   6
  -4   6   6 1052.34 115.913   6
   4   6   6 1130.12 106.886   6
   6  -6  -4 1178.87 161.700   4
   6  -4  -6 974.827 136.055   3
   6  -4   6 1022.61 113.303   3
   6  -6   4 1088.04 111.867   3
   4   6  -6 973.806 132.137   5
   6   4  -6 1020.82 117.451   5
   6  -6  -4 1161.88 132.818   3
   4  -6  -6 1405.50 168.913   4
  -6   4  -6 1046.84 110.040   5
   6   6   4 1172.43 113.256   6
   6   4  -6 1187.45 123.693   3
  -6   6  -6 29144.3 644.626   5
   6   6   6 29064.9 586.068   6
   6   6  -6 28873.8 546.814   4
   6  -6   6 28191.8 606.982   3
   6  -6  -6 31550.9 845.913   4
   6   6  -6 27507.2 725.401   5
   6   6  -6 28258.6 388.885   6
   6  -6  -6 30811.6 724.142   3
   7   1  -1 3599.70 218.812   3
   7   1   1 3642.68 127.977   4
   1   1   7 3311.31 111.504   6
   1   1  -7 3299.73 161.643   4
   7  -1  -1 3571.76 181.449   4
  -1   7   1 3634.60 187.466   6
   7   1  -1 3348.32 136.461   4
   1  -1  -7 3538.77 167.268   4
  -1   7   1 3666.49 215.065   5
   7  -1   1 3673.86 208.044   3
  -1   1   7 3511.11 105.061   6
   7   1   1 3695.19 204.352   3
  -7   1  -1 3461.08 117.619   5
  -1   7  -1 3582.00 222.726   5
   7   1   1 3645.08 145.402   6
  -1   1  -7 3317.37 153.052   4
   1   7   1 3349.68 207.696   5
   1  -1   7 3301.82 89.7373   6
   1   1  -7 3613.00 166.484   5
   7  -1  -1 3603.90 222.902   3
   7   1  -1 3705.99 144.172   6
   1   7   1 3687.93 175.652   6
   1   7  -1 3595.49 230.168   5
   1   7  -1 3568.08 163.919   6
  -1  -1  -7 3456.34 155.040   4
   3   1   7 677.750 59.1874   6
   1   7   3 665.078 84.6020   6
   1   7  -3 675.123 69.7602   6
   3   1  -7 719.080 82.8134   4
  -1   7   3 643.431 84.4285   6
   7   3  -1 651.335 98.7461   3
   3   7  -1 647.711 69.3311   6
  -1  -3  -7 563.569 72.5522   4
   3  -1  -7 654.623 84.2399   4
   7  -3  -1 696.824 101.765   3
   7  -1  -3 652.067 108.396   3
   7   1   3 669.413 89.7255   3
   3  -1   7 635.419 52.5535   6
   1   7   3 692.548 100.735   5
   7   1  -3 677.536 71.2807   4
   7   3   1 556.818 62.8374   6
   7   3   1 708.011 96.4440   3
   1   7  -3 761.834 115.754   5
  -7   3   1 676.528 56.9352   5
   7   1   3 645.864 69.4041   6
  -1   7   3 497.108 83.8470   5
   3  -7  -1 651.634 69.8960   3
   3  -7   1 643.985 63.9834   3
  -1   3   7 579.760 60.0398   6
   3   7  -1 817.752 114.841   5
  -7   3  -1 637.432 58.6400   5
  -3   1  -7 683.549 71.6551   4
  -3  -1  -7 591.915 64.2877   4
   1  -3  -7 519.002 72.9658   4
   3   7   1 706.802 77.2960   6
   1   3   7 682.530 64.8289   6
  -1   7  -3 592.538 101.407   5
  -3   7  -1 730.252 100.243   5
  -3   1   7 703.706 52.8087   6
   3   7   1 601.792 54.3184   3
   7   3  -1 580.716 43.6739   4
   3   1  -7 586.434 68.0944   5
   3   7   1 768.146 106.973   5
   7   1  -3 864.501 124.683   3
   1  -7   3 545.436 36.1365   3
  -3   7   1 657.543 95.8996   5
  -1   3  -7 604.593 82.1300   5
   1   3  -7 700.396 79.1638   4
   7  -1   3 677.551 92.5990   3
   1   3  -7 572.268 77.3613   5
   7   3  -1 627.319 61.4704   6
   7  -3   1 625.247 95.3192   3
  -1   3  -7 758.473 81.4571   4
   7  -1  -3 660.561 87.7460   4
  -3   7   3 18783.0 470.364   5
   3  -7   3 19604.4 361.462   3
   7   3   3 19317.7 392.740   6
   3   7   3 20136.7 437.619   6
   7   3  -3 19483.5 573.955   3
   3   7  -3 19625.0 570.031   5
  -7   3  -3 18450.9 389.396   5
   7   3  -3 19417.1 352.947   4
  -3   7  -3 19482.5 518.652   5
  -3  -3  -7 18101.3 354.153   4
   7  -3  -3 20025.6 539.500   4
  -3  -7  -3 19462.7 406.298   4
   7   3   3 19416.3 485.529   3
   3   3  -7 19503.2 426.593   4
  -3   3   7 19171.1 392.839   6
  -3   3  -7 19070.1 412.951   4
   3  -7  -3 20601.9 436.043   3
   3   7  -3 19272.0 364.084   6
   7  -3  -3 18837.7 549.506   3
   3   3  -7 19467.0 437.165   5
   3  -3  -7 17925.9 462.712   4
   7   3  -3 19846.6 322.622   5
  -3   3  -7 18399.3 448.098   5
   3   3   7 19469.5 375.274   6
   7  -3   3 19415.3 490.758   3
   7   3  -3 19358.8 343.305   6
   7   1   5 10615.6 368.849   3
   5   7  -1 10548.1 381.859   5
  -7   5   1 10866.0 300.258   5
   5   7  -1 10545.1 280.210   6
   1   5  -7 10868.2 315.873   4
   1  -7  -5 9971.84 392.259   4
   7   5  -1 11183.1 397.293   3
  -1  -7  -5 10964.9 361.852   4
   7   5   1 10108.5 354.042   3
  -1   5   7 10042.8 307.533   6
  -5   1  -7 10836.4 294.752   4
   5  -1  -7 10849.2 405.205   3
   7   1  -5 10658.6 314.006   4
   5  -7   1 10332.4 319.999   3
   7   1   5 10105.7 275.299   6
   1   7  -5 10576.4 403.679   5
   7  -1   5 10256.4 360.955   3
   1   5   7 10127.4 297.993   6
   7   5   1 10089.8 285.766   6
   7   1  -5 10164.8 429.016   3
   5   7   1 11618.5 378.896   5
   1   7   5 10141.1 323.552   6
   1  -7   5 9913.21 212.651   3
   5   1   7 9955.72 259.790   6
  -1   7  -5 10592.4 381.671   5
  -1   5  -7 10229.5 311.001   4
  -1  -5  -7 10090.5 307.796   4
   7  -1  -5 10692.5 349.063   4
   7   5  -1 10069.0 181.342   4
   7   5  -1 10636.8 274.047   6
   5   1  -7 10460.8 274.463   5
   1   7  -5 10192.1 248.822   6
  -1   7   5 9960.70 339.525   6
   5   7   1 10404.1 295.158   6
  -5   7  -1 9499.67 357.958   5
   5  -1  -7 10338.4 339.878   4
   7  -5  -1 10192.2 377.328   3
   1  -5  -7 10071.6 347.029   4
   5   7   1 10423.2 300.360   3
   5  -1  -7 10175.6 246.985   5
   7  -5   1 10429.2 364.455   3
  -5   7   1 10784.0 360.610   5
   1   5  -7 10908.7 353.141   5
   5   7  -1 9761.81 277.936   3
  -7   5  -1 9693.92 305.292   5
  -5  -1  -7 10491.2 264.683   4
   5   1  -7 10398.6 328.052   4
   7  -1  -5 10342.9 433.189   3
   5  -1   7 10606.6 259.454   6
  -1   5  -7 10654.5 352.350   5
   5  -7  -1 10541.5 331.686   3
   5   7   3 2013.77 139.573   6
   7  -3  -5 2097.01 184.708   4
   7   5  -3 2122.87 137.827   5
   5  -7   3 1958.14 136.202   3
  -5   7  -3 1982.14 165.607   5
   7   5  -3 1930.23 102.264   4
  -7   3  -5 1722.84 130.127   5
   3  -7  -5 1965.63 193.753   4
   3   7  -5 1951.30 131.132   4
   5   3   7 1871.73 122.571   6
   3   5   7 2009.26 133.691   6
  -3   5  -7 1774.02 150.115   5
   5   7  -3 1883.57 97.8627   3
   5   3  -7 2062.74 144.423   5
   7   5  -3 1946.15 108.573   6
   7  -3   5 1999.20 159.981   3
  -5  -3  -7 1981.18 103.085   4
  -3  -7  -5 1867.04 114.035   4
  -3   5   7 2024.59 147.013   6
   3  -5  -7 2020.65 176.801   4
   3   7  -5 1946.70 95.5930   6
   7   3  -5 2131.04 131.247   4
  -5   3  -7 1873.94 148.893   5
   3   5  -7 1955.63 138.182   4
   5   3  -7 2132.70 142.081   4
   3  -7   5 1906.75 114.491   3
   3   5  -7 1977.60 158.095   5
   7   3   5 2099.81 167.182   3
   7   3  -5 2048.11 124.687   5
   7   5   3 1925.61 154.535   3
   5   7  -3 1918.00 111.008   6
   7  -5  -3 1914.81 172.588   3
   3   7  -5 2167.67 199.617   5
  -5   7   3 2001.74 143.295   5
   7  -3  -5 1753.58 181.081   3
   5  -3  -7 1770.76 160.995   4
  -3  -5  -7 1759.83 107.743   4
   7   3  -5 2443.77 204.514   3
   7   5  -3 1767.88 160.561   3
   7   5   3 1954.45 134.826   6
   5   7   3 1900.74 133.825   3
   5  -3   7 2128.97 154.746   3
   3   7   5 1912.97 141.929   6
  -3   7   5 1815.96 152.878   6
  -3   7  -5 1950.62 167.781   5
   7   3   5 1876.78 127.223   6
   5   7  -3 2057.96 182.081   5
   7  -5   3 1838.28 152.483   3
  -7   5  -3 1793.07 133.952   5
   5  -7  -3 1986.35 156.050   3
   5   5   7 531.415 79.4285   6
   7   5  -5 535.645 67.9806   4
  -5   5  -7 459.209 87.5398   5
   7   5   5 583.309 86.5985   6
   5   5  -7 618.892 105.249   5
  -5  -5  -7 586.364 52.8411   4
   5   7  -5 475.807 99.2510   5
   5  -7   5 605.600 80.4666   3
   7  -5  -5 576.130 112.791   3
   7  -5   5 701.807 101.424   3
   5  -5  -7 623.050 125.644   4
   5  -5   7 489.187 80.6718   3
   5   7  -5 613.603 74.2978   4
   7  -5  -5 618.351 126.950   4
   5  -7  -5 464.694 122.586   4
   5   7   5 422.545 77.6679   6
  -5   7  -5 564.237 100.229   5
   7   5   5 670.726 99.8792   3
   5   7  -5 587.080 55.4748   6
   7   5  -5 494.497 79.1065   5
   5  -7  -5 625.642 99.3861   3
   5   5  -7 638.970 85.4029   4
   7   5  -5 547.675 94.0068   3
   7   5  -5 578.390 54.3439   6
  -7   5  -5 499.003 83.3505   5
  -1   7  -7 12136.4 429.086   5
   1   7  -7 13131.5 461.775   5
  -7   7   1 13524.6 387.837   5
   7   7   1 13008.9 412.552   3
   7   1   7 13405.4 451.084   3
   7  -1  -7 12235.1 499.026   3
  -1  -7  -7 12871.8 402.586   4
   1   7  -7 12507.0 235.575   6
  -1   7   7 12824.7 402.691   6
   1  -7  -7 12637.7 452.682   4
   7  -1   7 13948.8 452.809   3
   7   1   7 12084.0 328.070   6
   7  -7  -1 12981.9 426.308   3
   7   1  -7 13171.2 508.231   3
   7   7  -1 12932.4 338.751   6
  -7   7  -1 12774.1 420.785   5
   7   1  -7 13122.5 395.998   4
   7   7  -1 12549.2 408.697   3
   7  -7   1 12394.8 414.917   3
   7  -1  -7 12880.7 418.719   4
   7   1  -7 11972.3 294.697   5
   7   7  -1 13047.9 402.365   5
   1   7   7 12128.6 381.018   6
   1   7  -7 12678.7 376.494   4
   7   7   1 13423.5 363.381   6
   7   3  -7 2785.34 182.238   5
   7   7  -3 2762.93 170.360   3
  -7   7  -3 3089.00 213.266   5
   7   3  -7 2870.93 223.805   3
   3  -7   7 2806.81 152.217   3
   7   7   3 2821.08 177.478   6
   7   3  -7 3147.69 183.062   4
   7   3   7 2828.66 209.978   3
   7  -3  -7 2804.38 242.173   3
   3   7   7 2803.67 183.006   6
  -3  -7  -7 2929.86 153.390   4
   7   7   3 2753.97 189.575   3
   7  -3   7 3292.38 216.604   3
  -7   3  -7 2749.60 185.597   5
   7  -7  -3 2759.77 206.422   3
  -3   7   7 2974.72 203.370   6
   3  -7  -7 3141.79 250.766   4
   3   7  -7 3033.89 178.392   4
   7   3   7 2748.59 162.994   6
   7  -7   3 2783.70 190.441   3
  -3   7  -7 3093.21 216.038   5
   7  -3  -7 2645.73 211.484   4
   7   7  -3 2924.85 149.534   6
   7   7  -3 2792.94 192.947   5
   7   7  -3 3013.89 136.223   4
   3   7  -7 3118.67 240.771   5
  -7   7   3 3056.62 160.515   5
   5   7   7 639.319 95.5452   6
   7   7  -5 557.516 74.0062   3
   7  -7  -5 319.378 113.063   4
   7   7  -5 582.719 74.2325   4
   7   7   5 591.041 100.554   6
   7  -5  -7 599.451 134.148   4
   5  -7   7 553.710 80.1022   3
   7  -5   7 511.471 91.0093   3
   5   7  -7 516.188 78.2716   4
   7   5   7 786.069 117.945   3
   7   7  -5 588.240 103.498   5
   7   7  -5 617.535 61.6255   6
   5   7  -7 418.054 103.084   5
   7   5  -7 601.954 103.441   5
  -5   7   7 623.911 101.488   6
   7  -7  -5 732.569 121.440   3
   7  -7   5 521.743 87.1658   3
  -5   7  -7 592.620 111.759   5
  -7   7  -5 506.945 101.417   5
   7   5  -7 585.604 87.5294   4
   7   7   5 864.604 115.509   3
   7   5   7 661.633 96.5595   6
   5  -7  -7 502.715 123.912   4
  -7   5  -7 487.657 91.6046   5
   7  -5  -7 724.674 134.848   3
   7  -7  -7 21418.7 767.425   4
   7   7   7 21732.4 550.434   6
  -7   7  -7 20599.9 591.439   5
   7  -7   7 21137.8 559.666   3
   7   7   7 20587.8 605.024   3
   7   7  -7 20203.2 641.056   5
   7   7  -7 20127.1 487.907   4
  -8   0   0 281930. 2216.48   5
   8   0   0 279343. 2509.65   4
   0   0   8 262617. 2198.65   6
   0   8   0 300917. 2658.61   6
   8   0   0 276729. 2840.25   3
   0   0  -8 271411. 2533.20   4
   8   2   0 5.70345 12.3298   4
   0   8   2-43.2635 59.4720   5
   2   0  -8-25.7936 50.5547   4
  -2   0  -8 13.9285 26.7057   4
   0  -2  -8-24.9265 47.8807   4
   2   8   0 69.7431 61.2943   5
  -8   2   0 12.3883 10.6864   5
   0   2  -8 36.5721 36.2497   4
   8   2   0-67.0953 58.4647   3
   2   0   8 7.56433 15.4817   6
   0   8   2 113.105 55.4267   6
   2   8   0-36.3187 43.9572   6
   0   2   8 1.23898 17.6957   6
   2  -8   0 76.8490 20.6047   3
   0   8  -2-21.0655 31.5957   6
   8   0   2 8.07181 37.3169   6
  -2   0   8 19.2945 6.82464   6
   8   2   0 10.4762 27.0932   6
   8   0  -2 33.3601 55.5444   3
   8   0  -2 35.7041 31.7300   4
   8  -2   0 59.7857 56.0816   3
   8   0   2-3.15433 47.3366   3
   0   8  -2 48.2046 55.1073   5
  -2   8   0 53.3243 55.5304   5
   2   2  -8 7516.55 268.676   4
   8  -2  -2 7433.26 309.387   4
  -2   8  -2 6625.33 323.885   5
   8   2  -2 7497.96 219.366   6
   8   2   2 7458.02 234.708   6
   2   2  -8 7304.44 265.882   5
   8   2  -2 7193.58 205.329   4
  -2   2  -8 8095.35 297.436   5
   8  -2   2 6803.40 304.267   3
   8   2  -2 7360.43 363.258   3
   2   8   2 7336.78 269.383   6
  -2  -2  -8 6952.98 235.864   4
  -2   8   2 7103.05 307.397   5
  -2   8   2 7438.70 302.954   6
  -2   2  -8 7268.49 252.357   4
  -8   2  -2 6888.64 204.867   5
   2   8  -2 7651.16 357.972   5
   2   8  -2 7192.65 242.021   6
   2  -8   2 6669.92 156.424   3
   8   2   2 6827.93 132.162   4
   2   2   8 7185.16 202.527   6
   8   2   2 7483.02 319.350   3
  -2   2   8 7317.15 191.634   6
   2   8   2 6953.98 318.190   5
   2  -2  -8 7329.17 279.204   4
   8  -2  -2 7440.61 351.225   3
  -4   8   0 124874. 1542.82   5
   4   0  -8 121593. 1278.95   5
   0   4  -8 123041. 1357.52   4
   4   0  -8 123398. 1421.23   4
  -4   0  -8 119041. 1265.00   4
  -8   4   0 115026. 1231.43   5
   8  -4   0 119822. 1564.53   3
   8   0  -4 130223. 1765.98   3
   8   0   4 120848. 1259.60   6
   4   8   0 127926. 1332.72   6
   0  -4  -8 118863. 1378.97   4
   4   0   8 120902. 1170.59   6
   8   4   0 119091. 1573.59   3
   4   8   0 120437. 1572.02   5
   0   4  -8 123903. 1438.76   5
   8   0  -4 123680. 1388.14   4
   4   8   0 121172. 1132.50   3
   0   8   4 129701. 1470.61   6
   4  -8   0 125071. 1286.87   3
   0   8  -4 123487. 1310.37   6
   0   8  -4 124387. 1661.56   5
   0   4   8 123221. 1272.43   6
   8   0   4 123697. 1536.86   3
   8   4   0 123226. 1255.47   6
   8   2   4 1501.70 150.033   3
   8   2  -4 1204.56 153.636   3
   2  -4  -8 1309.43 130.687   4
   8   4   2 1313.61 107.877   6
   2  -8   4 1344.51 75.0995   3
  -2  -8  -4 1281.31 124.171   4
   2   8  -4 1317.79 162.718   5
   8  -2   4 1592.93 155.102   3
  -8   4  -2 1429.21 106.880   5
  -4   2  -8 1399.04 114.076   4
  -2  -4  -8 1400.56 108.881   4
   4   8   2 1351.52 100.974   3
   4   2   8 1328.56 96.4844   6
   8   2  -4 1545.77 112.660   4
  -8   2  -4 1446.51 109.934   5
   2   4   8 1368.74 104.926   6
  -4   2  -8 1205.43 124.624   5
  -2   4   8 1417.59 109.712   6
   2   8   4 1329.54 123.983   6
   8   4   2 1505.38 145.509   3
   4  -8   2 1418.74 103.335   3
   8   4  -2 1372.39 77.4236   4
   8   2   4 1334.58 110.942   6
   4  -2  -8 1480.28 138.551   4
  -4   8   2 1565.17 141.433   5
   4   8  -2 1392.77 155.965   5
   4  -8  -2 1463.02 117.690   3
   2   8  -4 1434.67 99.0162   6
  -2   4  -8 1508.76 143.271   5
   8  -2  -4 1456.15 147.660   4
   8   4  -2 1340.01 155.792   3
  -2   8  -4 1290.45 156.111   5
   8   4  -2 1364.71 98.7057   6
  -4  -2  -8 1372.01 98.2926   4
   2   4  -8 1268.48 115.085   4
   4   8   2 1485.41 124.305   6
   4   2  -8 1571.64 132.018   4
   8  -4   2 1334.18 140.659   3
  -4   2   8 1475.91 97.6398   6
   4   2  -8 1414.24 116.359   5
  -4   8  -2 1392.46 155.968   5
   8  -4  -2 1223.72 151.566   3
  -2   8   4 1300.10 130.507   6
   8  -2  -4 1259.27 160.139   3
  -8   4   2 1152.28 55.8754   5
   4   8  -2 1471.86 111.952   6
   2   4  -8 1544.53 135.768   5
  -2   4  -8 1520.26 127.450   4
  -4  -4  -8 199950. 1832.42   4
   8   4   4 203704. 2213.04   3
  -8   4  -4 201896. 2005.18   5
   8   4  -4 196899. 1797.38   5
  -4  -8  -4 197656. 1808.92   4
   4  -8   4 198462. 1901.12   3
   4   4  -8 202398. 2032.96   4
   8   4  -4 202168. 1855.64   4
  -4   4  -8 204759. 2154.44   5
   4   8  -4 201707. 2396.01   5
  -4   8  -4 205193. 2298.04   5
   4   8  -4 205986. 1842.07   6
   4   8   4 203275. 2057.23   6
   8  -4   4 200383. 2195.98   3
   8   4   4 202419. 1978.16   6
   8   4  -4 193293. 2349.06   3
   8   4  -4 200996. 1814.88   6
   8  -4  -4 212040. 2407.52   4
  -4   4   8 200140. 2010.68   6
   4   4  -8 186807. 2074.43   5
   8  -4  -4 209325. 2391.53   3
   4  -4  -8 196743. 2220.28   4
   4   4   8 203728. 1942.54   6
   8   0   6 36.3044 46.8871   6
   6   0  -8-3.75161 18.9383   5
   0   6  -8-0.20845 49.1065   4
   6   8   0 165.303 73.6038   5
   8   6   0-66.8253 59.0396   3
   8   0  -6 43.4753 74.4128   3
   0   6  -8-25.7318 54.7916   5
   0  -8  -6-40.4098 53.9172   4
   8   0  -6 35.4657 51.2806   4
  -6   8   0 68.2484 54.9119   5
   6   8   0 22.8366 23.1759   3
  -8   6   0-11.1159 29.0264   5
   6   0  -8 4.47998 55.4955   4
   0  -6  -8 17.3200 43.3877   4
   6  -8   0-3.79181 31.8258   3
   8   6   0 32.1144 42.2021   6
   6   0   8-8.30030 27.4696   6
   0   8  -6 12.2675 24.9611   6
   0   8   6-0.72596 55.8556   6
   0   8  -6-11.8349 83.2428   5
   6   8   0-21.9907 42.4625   6
   8  -6   0 68.8198 57.6413   3
   0   6   8-20.7067 41.0471   6
   8   0   6 50.0417 67.4516   3
   8   6   2 3260.57 219.156   3
   6   8  -2 3239.94 225.889   5
   6  -8   2 3252.19 193.556   3
   6  -8  -2 2938.65 192.618   3
   6   2  -8 3040.89 174.120   5
   6  -2   8 3267.42 216.476   3
   8   6  -2 2805.77 149.308   6
  -2  -8  -6 3147.93 191.038   4
   2   6  -8 3234.30 221.982   5
   8  -2   6 3058.92 220.472   3
  -6  -2  -8 3288.48 154.831   4
   8   6  -2 2941.29 111.966   4
   8   2   6 3036.28 166.645   6
  -2   8  -6 3105.74 226.706   5
   2  -8   6 2979.93 131.898   3
  -6   8  -2 2936.14 227.459   5
   8   6  -2 2989.82 220.906   3
   6   8   2 3437.20 195.020   3
   8  -2  -6 3398.80 272.955   3
  -2   6   8 3092.99 192.835   6
   2   8  -6 3093.21 129.206   6
  -8   6   2 3176.74 149.914   5
   2   8  -6 3066.52 245.656   5
  -8   2  -6 2836.30 177.030   5
   6   2   8 3007.61 161.050   6
  -2   8   6 2995.57 207.562   6
   8  -6   2 2983.45 214.500   3
  -6   8   2 3426.39 196.925   5
   8   2  -6 2966.59 250.458   3
   2   6  -8 3012.25 183.555   4
   2  -8  -6 2917.56 240.933   4
   8   2  -6 3029.07 182.057   4
   8  -6  -2 3039.46 220.591   3
   8   2   6 3043.05 222.007   3
   6   8   2 3256.60 186.712   6
   6   8  -2 2817.62 135.352   3
   6   8  -2 2990.47 159.156   6
  -8   6  -2 3048.78 192.859   5
   6  -2  -8 2864.11 206.695   4
   8   6  -2 3466.88 178.173   5
   8  -2  -6 3154.32 216.484   4
   6  -2  -8 2977.50 137.662   5
   2   6   8 2963.17 178.086   6
  -2  -6  -8 3110.99 175.214   4
   6   2  -8 3120.23 192.915   4
   2   8   6 3207.38 200.084   6
  -6   2  -8 2975.03 197.697   5
   2  -6  -8 2902.58 215.752   4
  -2   6  -8 3175.74 215.936   5
   8   6   2 3001.24 174.731   6
   6   8  -4 1014.64 86.4347   6
   6  -8  -4 1046.67 128.388   3
   6   4  -8 892.476 105.938   4
   8   6  -4 864.486 98.7650   5
   8   4   6 886.107 102.455   6
   8  -6  -4 925.776 137.492   3
   6  -4   8 1049.00 122.706   3
   8   6  -4 1046.92 85.8920   4
   6   4  -8 1081.39 128.425   5
  -8   6  -4 957.283 117.554   5
  -8   4  -6 843.827 108.433   5
   4  -6  -8 607.744 109.738   4
   8   6   4 835.806 121.986   3
  -4  -8  -6 838.597 72.9887   4
   4   6   8 833.647 101.421   6
   8   4  -6 1001.65 99.6166   4
   6   4   8 1004.18 108.383   6
   6   8  -4 887.872 131.865   5
  -6   8  -4 929.783 134.281   5
  -4   8  -6 1014.36 147.266   5
   4  -8   6 984.088 92.9425   3
   4   8  -6 954.002 152.507   5
   6  -4  -8 749.636 127.501   4
   8   6   4 901.031 114.547   6
   8   4   6 1028.75 136.757   3
   4   6  -8 981.165 132.994   5
   8  -4  -6 738.270 137.990   4
   8   6  -4 897.087 122.063   3
  -4   6  -8 944.047 133.227   5
   4   8   6 1009.59 121.158   6
  -6   4  -8 945.649 125.488   5
   8  -6  -4 776.716 144.086   4
   4   8  -6 1005.86 106.491   4
   6   8   4 881.307 107.030   3
   8   4  -6 945.963 135.945   3
  -6  -4  -8 983.649 76.1707   4
   6   8   4 885.759 112.176   6
  -4   8   6 926.833 128.162   6
  -4  -6  -8 946.676 80.8834   4
   4   6  -8 1081.02 115.155   4
   4   8  -6 919.809 67.9972   6
   8  -4   6 1041.18 131.146   3
   8   4  -6 878.519 87.4447   5
   8   6  -4 1001.28 84.9350   6
   8  -4  -6 1052.80 163.652   3
   8  -6   4 894.347 121.704   3
   4  -6   8 919.649 101.964   3
   4  -8  -6 833.011 144.434   4
  -4   6   8 880.345 110.919   6
   6  -8   4 896.980 102.801   3
   6  -6   8 7471.68 319.454   3
   8   6  -6 7209.47 265.083   4
   6  -6  -8 7401.96 411.549   4
   6   8  -6 6934.37 389.379   5
  -6   8  -6 7596.54 365.331   5
   6   6  -8 7135.63 294.766   4
  -8   6  -6 7769.86 337.566   5
   6   8  -6 7470.98 279.939   4
   8  -6  -6 7854.21 394.738   3
   6   8   6 7596.08 316.040   6
   6  -8   6 7651.95 300.090   3
   8   6  -6 7507.82 316.620   3
   6   8   6 7828.59 336.853   3
   8   6   6 7115.54 349.070   3
   6  -8  -6 8088.01 456.027   4
   6   6  -8 7961.95 412.923   5
   8   6   6 7758.39 311.489   6
   6   6   8 7706.76 309.745   6
   8   6  -6 7167.81 306.466   5
   8  -6   6 7612.15 344.637   3
  -6   6  -8 7069.84 339.533   5
  -6   6   8 7316.49 321.132   6
   8  -6  -6 7769.80 444.216   4
   8   0  -8 138069. 2036.70   3
   0  -8  -8 145955. 1858.65   4
   0   8  -8 142554. 1917.34   5
   8   0   8 148278. 1571.02   6
   8   8   0 141725. 1600.59   6
   8   8   0 146568. 1796.44   3
   8   0  -8 139865. 1761.96   4
  -8   8   0 146753. 1702.43   5
   8   0   8 144930. 1885.69   3
   0   8   8 152195. 1773.03   6
   8  -8   0 139713. 1778.36   3
  -8   8  -2 3314.13 240.129   5
  -2   8  -8 3204.55 245.225   5
   2   8  -8 3223.18 262.165   5
   8   8   2 3316.84 201.565   6
  -8   2  -8 3298.77 216.415   5
   2   8  -8 3094.25 203.383   4
   8   2   8 3514.98 261.990   3
  -8   8   2 3924.34 196.268   5
   8  -2  -8 3115.77 234.197   4
   8  -2   8 3389.65 248.291   3
   8  -2  -8 3289.68 291.277   3
   8   2   8 3514.70 191.702   6
  -2   8   8 3519.19 233.939   6
   8   2  -8 3525.69 275.462   3
   8   2  -8 3629.63 222.692   4
   8   8   2 3660.08 234.775   3
   8   8  -2 3205.71 194.904   3
   8  -8   2 3353.03 227.717   3
   2   8   8 3525.04 224.840   6
   8   8  -2 3571.63 219.331   5
  -2  -8  -8 3293.88 201.577   4
   8   8  -2 3198.69 179.726   6
   8  -8  -2 3329.43 233.793   3
   2  -8   8 3148.04 156.202   3
   2  -8  -8 3599.74 273.082   4
   4  -8  -8 61476.5 1271.12   4
   8   8  -4 58831.3 809.293   6
   8   8   4 57871.3 955.802   6
   8  -8  -4 60375.4 1324.63   4
   8  -4  -8 58487.7 1171.63   4
   4   8   8 59181.9 986.616   6
   8  -8   4 61051.7 1045.21   3
   4  -8   8 55855.7 859.364   3
   8   4   8 58394.0 919.021   6
   8  -8  -4 62061.5 1101.89   3
   4   8  -8 55744.7 931.306   4
  -8   4  -8 58960.4 1022.70   5
  -4   8  -8 59742.0 1118.89   5
   8  -4   8 60106.5 1077.12   3
  -8   8  -4 62110.6 1135.32   5
   8   4  -8 57442.3 943.605   4
   8   8   4 62779.7 1078.03   3
   8  -4  -8 61732.0 1236.28   3
   8   4   8 58753.4 1116.08   3
   4   8  -8 59496.9 1270.13   5
   8   8  -4 58108.5 1002.97   5
  -4   8   8 59117.5 1050.59   6
   6   8  -8 2262.18 244.777   5
   8   6   8 2583.65 229.613   3
   6  -8  -8 2131.32 254.712   4
  -8   6  -8 2514.04 212.032   5
  -6   8   8 2371.07 202.573   6
   8  -6  -8 2145.04 243.870   4
   8  -8   6 2439.16 197.091   3
  -8   8  -6 2573.55 223.107   5
   8  -8  -6 2430.50 219.754   3
   8  -8  -6 2002.20 250.829   4
   8  -6   8 2564.14 211.836   3
   8   6  -8 2463.85 179.128   4
   8   6   8 2359.01 180.855   6
   8   8  -6 2387.55 199.351   5
   6   8   8 2565.08 199.862   6
   8   8   6 2588.33 200.897   6
  -6   8  -8 2580.34 231.314   5
   6   8  -8 2112.91 167.809   4
   6  -8   8 2610.75 184.142   3
   8   8   6 2356.90 209.863   3
   8   8  -6 2537.76 159.517   4
   8  -8  -8 77374.3 1611.39   4
   8   8  -8 69578.6 1291.73   5
  -8   8  -8 74000.3 1329.04   5
   8  -8   8 75647.0 1209.92   3
   8   8  -8 71548.7 1091.15   4
   8   8   8 74768.2 1203.17   6
   8   8   8 74754.8 1346.68   3
  -8   8   8 73937.0 1234.27   6
   1   9   1 12475.5 446.985   5
   9   1   1 13949.4 297.716   4
   9  -1  -1 12838.2 487.467   3
   1   9  -1 13598.9 489.434   5
   9  -1   1 13641.2 473.011   3
   9  -1  -1 13833.3 403.051   4
  -1   1  -9 12816.0 358.024   4
  -1   9   1 13315.0 446.438   5
   1   1   9 12987.5 252.395   6
  -9   1  -1 12472.7 249.440   5
   9   1   1 13147.0 459.754   3
   9   1  -1 12788.7 487.369   3
   9   1  -1 13405.5 314.834   4
  -1   9   1 13477.2 418.676   6
   9   1   1 13235.8 332.805   6
  -1   1   9 12164.4 218.967   6
   1   9  -1 13317.6 381.386   6
   1  -1  -9 12851.2 376.941   4
  -1   9  -1 13495.1 407.643   6
  -1  -1  -9 12652.7 356.315   4
  -1   9  -1 12950.0 462.305   5
   1   1  -9 12719.7 369.918   4
   1   9   1 13208.1 392.841   6
   1   1  -9 13804.9 392.453   5
   3   9   1 28131.8 709.126   5
  -3   9   1 31206.4 693.407   5
   9   3   1 29348.5 528.211   6
   9   3   1 30907.1 726.153   3
  -1   9   3 29625.5 661.400   6
   9   3  -1 29086.0 395.201   4
  -9   3  -1 29139.4 462.144   5
  -3  -1  -9 28408.9 538.056   4
  -1   3   9 30206.9 479.967   6
   1   3  -9 30874.9 634.244   5
  -1   3  -9 30472.2 647.943   5
   1  -3  -9 29389.2 618.548   4
   9   3  -1 30046.8 769.168   3
   9  -3   1 29680.0 718.324   3
   3  -1  -9 29231.4 623.795   4
   9  -1  -3 31298.6 651.077   4
   9  -3  -1 29476.6 749.777   3
  -3   1   9 27635.0 356.471   6
   9  -1   3 29441.1 700.217   3
   9   1   3 31445.1 719.943   3
   3   9  -1 30248.4 745.772   5
   3  -1   9 29652.5 424.104   6
   9  -1  -3 31308.4 815.266   3
   3   1  -9 29769.7 619.394   4
  -1   3  -9 29781.6 588.813   4
   3   9  -1 30169.2 565.077   6
   1   9  -3 29788.2 761.108   5
   9   3  -1 29918.5 516.063   6
   3   1   9 28961.9 456.698   6
  -1  -3  -9 29256.1 581.145   4
  -1   9  -3 28324.7 753.153   5
   1   9   3 28431.6 620.285   6
  -1   9  -3 30185.9 614.943   6
   1   3   9 29012.9 478.230   6
   3   9   1 29593.7 586.744   6
   1   9  -3 31061.9 582.466   6
   3  -9   1 28536.8 431.697   3
  -3   1  -9 28701.0 556.064   4
   1   3  -9 29394.2 595.429   4
   3   1  -9 30443.8 595.303   5
  -9   1  -3 29066.7 491.260   5
   9   1  -3 30487.4 549.803   4
   9   1  -3 31029.2 819.249   3
   9   1   3 29108.3 532.600   6
   1   9   3 27473.5 678.866   5
  -3   9  -1 29458.6 707.083   5
  -1   9   3 29392.1 681.774   5
  -3   9   3 1445.02 145.214   5
   9   3   3 1459.54 120.671   6
   9   3  -3 1263.01 91.9853   4
  -3  -3  -9 1392.65 113.848   4
  -3   9  -3 1331.05 170.034   5
   3   9  -3 1646.38 187.290   5
   3   3  -9 1422.46 133.670   4
   9  -3   3 1583.58 164.163   3
   3   3  -9 1570.68 137.725   5
   3   9   3 1255.04 130.928   6
   3  -9   3 1228.04 77.1813   3
   3  -3  -9 1280.34 141.563   4
   9  -3  -3 1376.02 172.015   3
   3   9  -3 1458.38 113.870   6
   3   3   9 1427.62 105.763   6
   9   3   3 1698.33 166.722   3
  -9   3  -3 1258.70 100.228   5
  -3   3  -9 1543.25 131.073   4
  -3   9   3 2172.07 181.907   6
  -3   3   9 1280.35 95.1789   6
   9   3  -3 1351.28 173.924   3
  -3   3  -9 1538.85 153.550   5
   9  -3  -3 1459.66 158.811   4
   9   3  -3 1532.92 106.227   6
   5   9  -1 49898.8 975.296   5
  -1  -9  -5 52173.5 967.721   4
  -1   5  -9 51904.4 840.884   4
  -5   9  -1 49580.7 964.071   5
   5  -9   1 51222.4 760.619   3
   9  -1   5 54282.5 997.781   3
  -5  -1  -9 49965.7 750.763   4
  -5   1  -9 50687.2 789.358   4
   9   1  -5 48828.2 1098.65   3
   1   5  -9 50461.1 902.683   5
   5   1   9 50357.0 706.735   6
  -1   5  -9 50520.7 911.837   5
   9   5   1 50771.3 987.838   3
  -1   9   5 54091.4 948.460   6
   5  -1  -9 51848.4 756.707   5
   1   9  -5 51672.2 738.587   6
   9   1   5 51347.4 766.961   6
   5   9   1 50957.8 720.024   3
  -5   1   9 47175.9 595.351   6
   9  -1  -5 51881.7 1115.15   3
   1  -9  -5 52097.7 1056.28   4
  -1  -5  -9 50742.3 842.359   4
   5   9   1 50020.3 804.625   6
   9  -1  -5 52549.2 908.214   4
  -1   9  -5 48681.2 1032.96   5
   9   1   5 51257.7 973.066   3
   5  -9  -1 50426.1 793.906   3
   9   5  -1 49762.3 1035.00   3
   1   5  -9 50066.8 832.577   4
  -9   5   1 49933.9 653.953   5
   5   1  -9 50062.4 875.197   4
   9   5  -1 50598.8 742.628   6
   5  -1  -9 49906.5 894.404   4
   5   1  -9 51587.8 788.769   5
   5   9  -1 49696.3 769.792   6
   1  -5  -9 49769.7 899.335   4
  -9   1  -5 48893.6 764.073   5
  -1   5   9 47434.6 767.074   6
   9   5   1 48473.9 759.781   6
  -9   5  -1 47092.6 765.962   5
   1   9   5 52685.8 897.973   6
   1   5   9 50575.8 777.379   6
  -1   9  -5 51120.7 806.455   6
   1   9  -5 51118.2 1091.89   5
   9   1  -5 52637.4 829.531   4
   9  -5  -1 52797.2 1017.13   3
   9  -5   1 51906.3 990.895   3
  -5   9   1 51337.7 916.573   5
   5   9   1 50488.3 966.312   5
   9  -3  -5 8776.01 397.828   4
  -3  -9  -5 8569.11 306.068   4
   9   5   3 8339.13 296.863   6
   5  -9  -3 8504.39 313.896   3
  -3   5  -9 8325.53 359.580   5
   3   9  -5 8509.88 431.105   5
   9  -5  -3 7955.03 411.533   4
   3  -9  -5 9063.26 453.845   4
  -5   9  -3 8543.25 404.087   5
  -3   9  -5 8868.89 417.443   5
  -9   5  -3 8484.58 303.391   5
   5   3  -9 8583.44 326.296   5
  -3  -5  -9 8223.27 279.468   4
   3  -5  -9 8775.92 378.913   4
   9  -5   3 8911.92 381.726   3
   3   5  -9 8473.22 324.967   4
  -9   3  -5 8207.48 297.745   5
  -5   3  -9 9005.66 364.876   5
   9   5  -3 8201.77 220.579   4
   5  -3  -9 8732.56 373.807   4
  -5   9   3 8788.97 340.024   5
   9  -5  -3 9460.46 419.858   3
  -3   5  -9 8850.92 332.310   4
   9  -3  -5 8892.97 444.689   3
   5  -9   3 8332.93 277.560   3
  -5   3   9 8763.50 284.746   6
   9   5   3 8871.29 384.556   3
   9  -3   5 8825.76 380.461   3
   3   9  -5 8619.58 252.995   6
  -3   5   9 8342.94 306.016   6
   5   3   9 8144.85 271.123   6
  -5  -3  -9 8468.56 260.472   4
   5   9  -3 8397.44 272.613   6
   3   9   5 8678.40 338.167   6
   5   3  -9 8565.73 329.159   4
   9   3   5 8278.59 371.188   3
   9   3   5 8624.36 299.100   6
   3   5   9 8743.08 295.477   6
   9   3  -5 8325.33 430.455   3
  -3   9   5 8800.97 372.022   6
   5   9   3 8244.28 315.045   6
   3   5  -9 8281.44 349.880   5
   9   3  -5 8688.80 289.016   4
   9   5  -3 8542.19 263.519   6
   5   9   3 8572.18 295.444   3
   5   9  -3 8497.13 401.383   5
   9   5  -3 8067.01 401.027   3
   5   9   5 22938.5 544.119   3
   9  -5  -5 23189.0 741.618   4
   5   9  -5 22621.8 705.656   5
   5  -5  -9 22538.3 669.584   4
   9   5   5 22274.3 528.399   6
  -5   9  -5 22693.5 679.328   5
   9  -5  -5 23359.8 703.452   3
   5  -9   5 21589.8 474.702   3
  -5  -5  -9 21774.0 420.679   4
   9   5  -5 21948.7 658.224   3
   5   9   5 21578.6 550.073   6
   9  -5   5 22617.1 622.813   3
  -5   5   9 21634.7 543.403   6
   5   5  -9 24094.2 653.473   5
   5   9  -5 22833.0 426.349   6
   5  -9  -5 24267.8 787.636   4
  -9   5  -5 21303.7 538.028   5
   5   5   9 23264.2 525.958   6
   5   5  -9 22454.6 548.731   4
   5  -5   9 22533.5 559.418   3
   9   5   5 21710.4 628.547   3
  -5   9   5 23403.7 623.766   6
  -5   5  -9 23227.8 622.873   5
   9   5  -5 22569.7 453.627   4
  -7   9  -1 856.204 127.011   5
   9   7   1 587.227 87.4544   6
  -9   7   1 699.303 80.9511   5
   1   9   7 643.307 105.065   6
   7   1   9 795.027 90.9303   6
   1   7  -9 688.312 107.022   4
   9   1  -7 593.360 133.928   3
   9  -1  -7 628.701 151.250   3
   7   9   1 786.563 99.5265   3
   7  -1   9 1020.72 144.135   3
   9   7   1 715.581 117.472   3
   7   1  -9 573.284 99.6941   4
   9   1  -7 749.207 111.070   4
   7  -9  -1 746.240 104.990   3
  -7   9   1 822.812 109.161   5
   9  -1  -7 618.762 108.975   4
  -1   9  -7 580.925 112.018   5
   1   7   9 936.241 116.640   6
   1   7  -9 575.745 119.506   5
   1  -9  -7 727.876 128.076   4
  -1   7  -9 745.309 130.265   5
  -1   9   7 670.513 115.183   6
   1  -7  -9 718.296 118.373   4
   7  -1  -9 852.976 129.306   4
   9  -7  -1 741.273 128.478   3
  -1   7   9 901.634 116.995   6
   1   9  -7 708.418 144.193   5
   9  -7   1 637.153 111.442   3
   9   1   7 736.597 100.409   6
   7   1   9 752.855 136.162   3
  -1  -9  -7 887.618 125.836   4
   9   7  -1 653.591 84.9094   6
   9  -1   7 660.313 121.266   3
   7   9  -1 638.683 91.3232   6
   9   1   7 802.744 138.563   3
  -1   9  -7 640.693 78.1789   6
   7   9   1 652.490 96.1060   6
  -9   7  -1 697.278 100.444   5
   7   9  -1 672.889 113.834   5
  -9   1  -7 852.577 107.568   5
   9   7  -1 690.016 116.303   3
  -1  -7  -9 1043.72 123.897   4
   7  -9   1 676.677 98.5995   3
  -3   7  -9 6749.29 351.501   5
   7  -9   3 6768.71 299.723   3
   7  -9  -3 6959.15 322.435   3
   3  -9  -7 7554.56 428.935   4
   3   9  -7 6557.99 409.729   5
  -7   9  -3 6707.60 371.345   5
   9  -7   3 7186.78 353.012   3
   9  -7  -3 6463.53 403.163   4
   7   3  -9 7030.49 313.718   5
  -3   9  -7 6611.26 368.447   5
   7   9  -3 6780.61 254.543   6
   7   3   9 6758.33 272.461   6
  -9   7  -3 7077.32 332.068   5
   3   7  -9 6726.04 300.776   4
  -9   3  -7 7029.04 313.548   5
  -7   3  -9 6739.98 329.813   5
   9  -3  -7 7003.67 368.597   4
   9   7   3 6980.63 293.605   6
   9   7   3 7207.84 353.351   3
   7   9  -3 6928.06 347.678   5
   9   7  -3 6950.61 252.703   6
   9   3   7 6770.02 281.087   6
   9  -3   7 6953.71 353.056   3
   3   7  -9 7287.16 384.848   5
   7   9   3 7371.38 319.083   3
   9  -3  -7 6518.48 402.775   3
   7   9   3 6423.51 289.500   6
   9   3  -7 6696.63 289.560   4
   9  -7  -3 6833.58 355.117   3
  -3  -7  -9 6823.77 266.295   4
   3   9   7 7209.52 328.711   6
   9   3   7 6455.98 350.722   3
   7  -3   9 7204.01 345.198   3
   3  -7  -9 7162.45 382.030   4
  -7   3   9 5982.80 260.389   6
  -3   7   9 7183.05 325.527   6
   9   7  -3 6595.63 324.240   3
   9   3  -7 6635.89 381.667   3
   3   7   9 6808.05 297.282   6
   7   3  -9 6837.89 310.360   4
   3  -7   9 6678.94 261.769   3
   7  -3  -9 6284.31 346.201   4
  -3  -9  -7 6343.27 258.657   4
  -7   9   3 7487.04 293.975   5
  -3   9   7 6943.26 342.788   6
   5  -7   9 13668.0 420.287   3
   7  -5   9 13739.3 473.829   3
   7   9   5 14039.0 467.874   3
   7   9  -5 12648.5 502.364   5
   9  -7  -5 14659.6 544.442   3
   5  -9  -7 14622.7 638.255   4
   9  -7  -5 13045.9 600.949   4
  -7   5  -9 12990.5 476.957   5
  -9   7  -5 13792.8 481.841   5
  -9   5  -7 13378.4 456.162   5
   7   5  -9 13429.5 525.320   5
  -7   9  -5 14111.2 545.011   5
   7  -9   5 12509.8 415.440   3
   7   9   5 12720.5 430.153   6
   7  -9  -5 14259.5 488.100   3
  -5   7   9 13323.8 464.653   6
   9   7  -5 13516.2 342.000   4
   5   9   7 13390.7 446.402   6
   9   7   5 12656.3 420.976   6
   5  -9   7 12787.6 372.155   3
   9   5   7 13291.5 420.794   6
   9  -5   7 13718.0 497.185   3
   7  -5  -9 12986.2 544.425   4
   5   9  -7 13953.8 598.579   5
   5   7  -9 13012.6 423.470   4
   9   7  -5 13240.3 325.821   6
  -5   9  -7 13669.5 532.911   5
   5   9  -7 12721.6 403.934   4
   7  -9  -5 14698.1 637.342   4
   9   7   5 12962.0 494.213   3
   5   7  -9 12700.6 559.952   5
   9   5  -7 12610.2 478.764   3
   7   5   9 13581.7 417.133   6
   7   9  -5 12997.2 326.824   6
   9  -5  -7 14402.7 570.571   3
   5   7   9 14073.9 441.900   6
   9   7  -5 12683.8 423.607   3
   7   5  -9 13098.4 429.695   4
   9   7  -5 13165.3 391.261   5
   9  -7   5 13755.6 493.541   3
   9   5   7 12986.3 509.718   3
  -5   9   7 13664.9 486.534   6
  -5   7  -9 13324.4 498.897   5
  -7   5   9 13005.7 426.971   6
   9   5  -7 12981.7 391.549   4
   5  -7  -9 13195.6 567.812   4
   9  -5  -7 12959.2 561.229   4
   9  -7  -7 213.768 102.281   3
   7   7  -9 107.200 56.4299   4
   7  -7   9 212.011 71.5136   3
  -7   9   7 273.662 92.0838   6
   7  -9   7 220.265 62.4597   3
   7   9  -7 104.183 63.1669   5
   7   7   9 183.673 74.7594   6
   7   7  -9 189.572 79.2739   5
   7  -7  -9-135.099 128.997   4
  -7   9  -7 119.313 73.2870   5
   9  -7  -7 212.538 125.280   4
  -9   7  -7 328.514 92.4624   5
   7  -9  -7 200.110 123.629   4
  -7   7  -9 243.001 93.1225   5
   9  -7   7 238.211 82.8872   3
   7   9  -7 178.023 57.3287   4
   9   7  -7 232.968 61.6034   4
   9   7   7 17.7258 77.0725   6
   7   9   7 246.192 78.5829   3
   9   7   7 204.619 76.6614   3
   7   7   9 310.982 113.769   3
   7   9   7 208.750 90.3679   6
  -7   7   9 236.519 74.3566   6
   1  -9  -9 17262.2 618.058   4
   9   1   9 17092.5 453.676   6
   1   9  -9 14848.3 604.422   5
  -1   9  -9 15491.7 593.519   5
   9   1  -9 15641.9 631.296   3
  -9   1  -9 16206.2 518.070   5
   9   1  -9 15991.3 526.233   4
   9  -1  -9 14580.4 625.163   3
   9  -1  -9 16181.7 557.823   4
   9   9   1 15851.7 464.509   6
   1   9   9 16256.3 524.189   6
  -1   9   9 16422.3 534.772   6
   9   1   9 16098.5 588.079   3
   9  -9  -1 15964.1 530.322   3
  -9   9  -1 17175.8 521.493   5
  -1  -9  -9 16961.6 540.578   4
   9   9  -1 15233.2 439.753   6
   9  -9   1 17508.9 549.270   3
   9  -1   9 16481.3 588.168   3
  -9   9   1 15707.9 433.754   5
  -3   9  -9 25084.4 761.696   5
  -9   9  -3 25556.3 730.885   5
   9   9   3 26788.1 706.079   3
   9   3   9 26102.0 593.818   6
   9  -3  -9 25669.7 826.497   3
   9   9  -3 23703.7 527.896   6
   9   9   3 24914.1 616.208   6
   9  -3   9 25734.4 732.096   3
  -9   3  -9 25191.9 670.752   5
   9  -9   3 24682.9 666.804   3
   9  -9  -3 25757.8 702.517   3
   9   9  -3 24486.9 614.038   5
   9   3  -9 24880.1 640.986   4
   9   3   9 24844.1 748.383   3
   3   9   9 25146.6 648.577   6
   3   9  -9 24929.6 834.420   5
  -3   9   9 25068.7 691.595   6
   9  -3  -9 24582.9 742.711   4
   3   9  -9 24568.5 622.840   4
   3  -9  -9 26266.5 825.705   4
  -9   9  -5 42245.0 1008.62   5
   9  -9  -5 39996.3 1121.09   4
   9  -9   5 40718.6 876.459   3
   5   9  -9 39734.3 1131.88   5
  -5   9  -9 40405.7 987.364   5
   5  -9  -9 41887.8 1125.34   4
   9   5   9 41986.2 819.117   6
   9   5  -9 39804.9 814.501   4
   9   9   5 42182.6 937.613   3
   9  -5   9 39791.6 925.034   3
   9  -9  -5 40985.8 925.521   3
   9   9   5 38484.4 819.775   6
   5   9   9 41135.3 863.935   6
  -9   5  -9 40210.2 896.897   5
   9   9  -5 38875.5 822.344   5
  -5   9   9 38947.6 891.583   6
   9   5   9 39073.1 973.669   3
   5   9  -9 38183.3 798.954   4
   9  -5  -9 39266.9 1044.17   4
   7  -9   9 2621.55 197.541   3
  -9   9  -7 2389.03 242.795   5
   7   9  -9 2576.33 272.557   5
   9   7   9 2777.61 263.031   3
   9  -7  -9 2238.19 267.822   4
  -7   9  -9 2862.88 260.291   5
   7  -9  -9 2628.66 297.429   4
  -9   7  -9 2627.37 236.073   5
   9  -9   7 2755.71 220.476   3
  -9   7   9 2724.57 220.389   6
   9  -7   9 2594.20 225.692   3
   9   7  -9 2542.15 195.912   4
   9   9   7 2362.12 227.533   3
   7   9   9 2794.75 228.391   6
   7   9  -9 2366.40 191.389   4
   9   9   7 2798.24 228.003   6
   9  -9  -7 2710.72 308.389   4
   9   7   9 2635.99 210.456   6
   7   9   9 2900.10 253.380   3
  -7   9   9 2307.06 218.483   6
  -9   9  -9 15284.6 633.815   5
   9  -9   9 15111.8 531.029   3
   9   9   9 16390.8 566.088   6
  -9   9   9 15798.5 562.800   6
   9   9  -9 15006.8 486.793   4
   9   9   9 15844.3 635.263   3
   9  -9  -9 16924.8 771.280   4
  10   0   0 4.35722 64.5644   3
   0   0 -10 50.3908 50.0994   4
   0  10   0 5.92424 64.2089   5
  10   0   0 37.9274 34.2430   4
   0   0  10 17.4233 10.7315   6
   0  10   0 81.0349 54.7850   6
   0  10   2 8622.90 379.174   5
   2  10   0 7438.56 361.234   5
  10   2   0 7851.51 391.984   3
   0  10  -2 8364.52 394.257   5
  10   0   2 7605.39 367.962   3
   0   2 -10 7769.30 329.541   5
   2   0 -10 7871.37 318.171   4
 -10   0  -2 6927.52 207.544   5
  10   2   0 7618.00 262.552   6
  -2  10   0 8032.10 368.757   5
  10  -2   0 7361.65 326.974   4
   2   0  10 7614.59 192.889   6
  10   2   0 7421.68 188.779   4
   0  10   2 7537.54 333.098   6
   0   2  10 7571.14 199.398   6
   0   2 -10 7662.25 305.696   4
  -2   0 -10 7681.72 288.584   4
   2  10   0 7547.81 300.713   6
  10  -2   0 7483.70 379.449   3
   0  10  -2 7764.42 313.390   6
   0  -2 -10 7641.88 306.503   4
  -2  10   0 7846.48 339.677   6
  10   0  -2 7635.60 408.286   3
  10   0  -2 7886.66 289.914   4
  -2  10   2 30775.0 709.832   5
   2  10  -2 29686.6 771.722   5
  10  -2  -2 29767.8 689.479   4
  -2  10  -2 29620.0 771.911   5
 -10   2  -2 27277.6 467.684   5
  10  -2   2 29583.0 751.389   3
   2  10  -2 29449.2 592.432   6
   2   2 -10 29457.1 638.539   5
  10   2  -2 28344.7 480.322   4
  -2   2 -10 29783.2 686.396   5
  10   2   2 28978.6 734.690   3
   2  10   2 28529.2 629.671   6
   2   2 -10 30055.9 637.116   4
  10   2   2 26561.2 536.074   6
   2   2  10 28269.3 460.814   6
  -2   2 -10 29312.3 605.054   4
  -2   2  10 26807.3 396.809   6
  -2  10   2 29752.3 694.165   6
  -2  10  -2 29405.9 660.962   6
   2  -2 -10 29060.2 652.852   4
  -2  -2 -10 27674.0 573.996   4
  10  -2  -2 27373.6 777.010   3
  10   2  -2 27580.7 802.177   3
   2  10   2 26873.5 705.808   5
  -4  10   0-14.1216 62.8236   5
   4 -10   0 46.4528 25.5826   3
  10   4   0-84.6208 86.9861   3
  -4   0 -10 11.1006 37.1279   4
  10  -4   0-44.5928 85.1680   3
   0  -4 -10-76.6746 62.4559   4
   4   0 -10-28.7416 60.6120   4
   4  10   0 15.4615 67.8640   5
  10   0  -4 0.93142 43.2756   4
   0  10  -4-146.468 105.758   5
   0  10  -4 10.2363 34.8100   6
  10   0  -4-24.8359 84.6065   3
   0   4 -10 63.0681 61.5482   5
   4   0 -10 86.7365 46.2138   5
   0   4 -10 73.0342 65.8390   4
   4   0  10 38.9145 26.4550   6
  10   4   0-1.96740 36.7634   6
  10   0   4 52.5785 76.1694   3
   0   4  10 46.9636 33.2124   6
   4  10   0 21.4049 42.8608   6
   0  10   4 42.3939 66.8833   6
  10  -2  -4 2277.21 195.178   4
   4  10  -2 1599.17 182.891   5
  -4  10   2 1807.29 166.736   5
   2  10  -4 1930.03 219.801   5
  -4  10  -2 1712.92 185.180   5
  10  -4  -2 1730.12 192.735   4
  -2 -10  -4 1890.41 171.477   4
 -10   2  -4 1715.92 126.751   5
  10  -4   2 1773.99 186.184   3
  -4  -2 -10 1785.45 133.174   4
   2   4 -10 1856.34 167.302   5
   2  10  -4 1773.86 131.061   6
   4   2 -10 1951.87 156.188   5
  -2   4 -10 1654.78 167.660   5
  -4   2 -10 1778.17 174.099   5
  10   4   2 1835.87 186.419   3
 -10   4  -2 1699.63 120.980   5
   2  10   4 1847.99 163.319   6
  10   4  -2 1701.67 201.404   3
  10   4  -2 1697.29 125.032   6
  10  -2   4 2051.02 194.592   3
  -2  10  -4 1775.00 199.609   5
  10   2   4 2011.45 200.118   3
   4   2 -10 1617.52 153.738   4
   4  -2 -10 1682.12 172.740   4
  10   2  -4 1838.06 133.144   4
  -4   2 -10 1709.52 142.995   4
  10   2   4 1873.83 143.613   6
  10   4   2 1729.03 139.076   6
   4   2  10 1666.99 114.391   6
  -2   4  10 1792.85 124.090   6
   2   4 -10 1763.54 154.095   4
   4  10  -2 1743.75 138.811   6
   2   4  10 1741.21 123.846   6
  -2  -4 -10 1652.73 138.363   4
  -2  10  -4 1849.51 159.540   6
  10  -2  -4 1726.95 214.181   3
  -2   4 -10 1735.90 149.112   4
   2  -4 -10 1796.90 174.765   4
  10  -4  -2 1945.29 211.606   3
   4  10   2 1730.03 179.052   5
  10   2  -4 1992.00 226.748   3
  -2  10   4 1769.11 179.511   6
   4  10   2 1827.34 154.365   6
  -4   4 -10 222.893 72.5594   4
  10   4   4 141.371 64.4281   6
   4   4 -10 142.464 64.6266   4
  -4  -4 -10 207.860 52.4836   4
  10   4  -4 186.258 43.8678   4
   4  -4 -10 137.097 76.6430   4
   4  10  -4 191.202 98.1791   5
  10  -4  -4 251.170 91.3020   3
  -4  10  -4 107.333 74.5944   5
  10  -4   4 129.160 73.0414   3
   4  10   4 219.615 50.9738   3
  10   4  -4 88.6273 62.7895   3
   4   4 -10 281.171 80.0264   5
  10  -4  -4 182.402 80.7455   4
 -10   4  -4 227.553 57.7058   5
  -4   4 -10 357.834 100.256   5
  10   4   4 99.1234 79.0373   3
   4   4  10 188.738 53.7184   6
   4  10  -4 152.327 45.7628   6
   4  10   4 112.837 68.9037   6
  -4   4  10 136.393 38.4616   6
  -4  10   4 202.523 94.7215   6
   6   0  10 38.4103 36.6619   6
   0  10   6 68.8234 63.3013   6
  10   6   0 297.447 100.022   3
   0   6 -10 75.4602 68.6844   4
  10   0   6-5.14945 74.6850   3
   6 -10   0-34.1368 34.9764   3
  10   0  -6 112.611 96.2826   3
   6   0 -10-45.2601 75.1570   4
   6  10   0 59.4473 66.5907   5
   0  -6 -10 72.1208 61.9565   4
  10   0  -6-3.46090 43.6331   4
  -6  10   0-14.2319 61.3832   5
   0  10  -6 21.0334 87.7124   5
   0  10  -6 20.6825 33.6398   6
   0   6 -10 91.5814 74.2443   5
   0 -10  -6-23.9105 56.8603   4
   6   0 -10 31.8811 32.4080   5
  10   6   0 20.8396 41.6942   6
  10  -6   0-37.9555 66.3810   3
  -6   0 -10 35.1700 41.2769   4
   6  10   0-27.4347 60.4859   6
   0   6  10 61.1591 47.5436   6
   6  -2 -10 18282.8 573.888   4
   6  10  -2 16621.3 568.582   5
  -6  10   2 19404.7 532.583   5
  10  -6   2 17966.4 592.038   3
   2 -10  -6 20021.2 688.231   4
  -6  10  -2 17471.7 586.384   5
 -10   6  -2 17130.9 479.183   5
   6 -10  -2 18096.6 474.578   3
   2   6 -10 18077.6 569.939   5
   6   2 -10 18439.7 485.435   5
  10  -2  -6 18233.3 684.976   3
  -2   6 -10 17455.2 564.200   5
  10   6   2 17837.7 598.158   3
 -10   2  -6 18186.7 480.707   5
   6  -2 -10 18121.7 429.275   5
  -6   2 -10 19218.8 572.265   5
  10  -2   6 19404.5 616.679   3
  10   2   6 18257.0 464.007   6
  10  -2  -6 18361.9 575.820   4
  -2   6 -10 17781.8 514.720   4
  -2  10  -6 17766.2 644.234   5
  -2  -6 -10 18400.3 490.294   4
  -2 -10  -6 18235.7 536.477   4
  10   6  -2 17134.7 425.034   6
   6   2  10 18267.8 432.339   6
   2   6 -10 17841.2 507.562   4
  -2   6  10 18331.7 489.608   6
   6  10   2 16772.2 475.957   6
  10   2  -6 16905.4 668.125   3
   2  10   6 17798.9 536.845   6
   2  10  -6 17983.5 392.765   6
   6   2 -10 17811.0 527.108   4
  -2  10   6 18899.5 583.234   6
  10   6   2 17443.6 463.773   6
  -2  10  -6 18534.7 489.621   6
   6  10  -2 17392.9 448.823   6
  10   2  -6 17602.4 480.341   4
   6 -10   2 17979.3 439.496   3
  -6  -2 -10 19163.3 442.304   4
   2  -6 -10 18709.1 590.321   4
  10   6  -2 18285.1 642.790   3
   2   6  10 18329.6 473.556   6
  10  -6  -2 17672.8 599.440   3
   2  10  -6 16810.2 657.380   5
  10   2   6 17372.7 594.273   3
   6  10  -4 9516.07 449.920   5
  10  -6  -4 10050.7 506.545   4
   4 -10  -6 11340.2 547.830   4
   4  10  -6 10528.3 520.195   5
  -4  10  -6 10309.5 487.837   5
  -6  10  -4 10618.2 496.790   5
   6  -4  10 10291.9 406.222   3
   6   4 -10 10647.5 425.185   5
   4   6 -10 10332.3 456.619   5
 -10   6  -4 9925.02 376.319   5
   6  10  -4 10197.8 313.056   6
  10  -6   4 9882.93 435.508   3
  -4   6 -10 11656.6 465.595   5
 -10   4  -6 10465.4 376.933   5
  -6   4 -10 10540.4 433.536   5
  10   4   6 10010.4 450.052   3
  10  -4   6 11202.3 462.268   3
  10   6   4 10592.0 456.662   3
   4  -6 -10 9990.86 462.919   4
  10   4  -6 9413.87 473.811   3
  10   6  -4 10370.2 305.860   6
  10   6  -4 9049.38 428.020   3
  10   4   6 10397.8 365.554   6
   4   6  10 10703.0 368.065   6
  10   6   4 9383.70 353.556   6
   6   4  10 9994.46 340.539   6
   6  10   4 10372.3 367.250   3
   4   6 -10 9715.71 375.490   4
  -4  -6 -10 9487.20 303.579   4
   6  10   4 9421.11 366.866   6
   4  10   6 10021.0 396.295   6
  10  -4  -6 10841.7 512.768   3
   6  -4 -10 9779.67 450.543   4
   6   4 -10 9757.37 381.633   4
  10   4  -6 10357.7 337.687   4
  -4   6  10 10844.9 389.761   6
  10  -6  -4 10380.5 471.777   3
  -6   4  10 9453.03 338.424   6
  -4  10   6 10383.8 431.165   6
   4  -6  10 10333.0 370.503   3
   6 -10   4 9415.27 320.401   3
  10  -4  -6 10026.3 478.781   4
  10  -6  -6 10806.9 546.496   4
   6  10  -6 11233.8 527.501   5
  -6  10  -6 11631.9 532.688   5
  10   6   6 10875.6 397.117   6
  10  -6  -6 11569.1 521.949   3
  10   6   6 12680.3 519.450   3
   6  10   6 10740.3 414.628   6
  -6   6 -10 11078.0 468.027   5
  10  -6   6 11063.5 463.940   3
   6   6 -10 12204.1 537.017   5
   6   6  10 11602.6 403.728   6
  10   6  -6 10040.1 432.449   3
   6   6 -10 10995.8 411.793   4
  10   6  -6 10607.3 328.984   4
   6  -6 -10 10817.1 516.987   4
 -10   6  -6 10956.6 419.518   5
   6  -6  10 10857.2 415.931   3
  -6   6  10 11256.0 414.969   6
   6 -10  -6 11819.4 588.575   4
  -6  10   6 11491.6 461.124   6
   6  10   6 10910.6 409.947   3
  10   8   0 20.8391 45.6492   6
   8   0  10 64.5507 83.5362   3
  10   0  -8 86.9508 96.1024   3
   8  10   0 14.3741 48.7567   6
   8   0 -10-62.9936 81.0742   4
  10   0  -8 76.0874 70.5941   4
  -8  10   0 314.170 74.5009   5
   0  -8 -10-8.71832 51.5249   4
   8 -10   0-7.08551 51.0936   3
   0  10  -8 95.1293 99.3294   5
   0 -10  -8-78.5055 82.5551   4
   0   8 -10 5.74487 79.9085   5
  10   0   8 1.02345 79.2888   3
  10  -8   0 53.8622 63.3226   3
  10   8   0 14.0783 55.5557   3
   0   8  10-48.5124 60.3340   6
   0  10   8-3.52230 70.6469   6
   8  10  -2 3798.16 214.269   6
  -8  10  -2 3727.28 274.791   5
 -10   8  -2 3642.99 240.751   5
   2  10  -8 3469.11 310.944   5
   8 -10  -2 3952.07 248.828   3
  -2  10  -8 3727.89 309.785   5
   2   8 -10 3460.71 285.388   5
  -2   8 -10 3866.74 287.309   5
   2 -10  -8 4265.34 327.678   4
  10   8   2 4066.96 290.042   3
   2   8  10 3924.55 246.140   6
   8 -10   2 4305.66 245.529   3
   2   8 -10 3720.98 239.306   4
 -10   2  -8 3819.78 244.162   5
  -8   2 -10 3790.04 265.415   5
  -2  10   8 3870.96 268.534   6
   8  -2 -10 3921.59 284.618   4
  10   8  -2 3935.89 264.544   3
   8   2 -10 3946.89 260.341   4
  -2  -8 -10 4113.20 241.349   4
  10   2   8 3900.77 293.492   3
   8   2  10 3947.12 218.122   6
  10   2   8 3698.30 217.826   6
  10   8  -2 3911.74 214.062   6
   8  10   2 3722.79 230.951   6
  -2   8  10 3940.22 254.214   6
  10   8   2 3761.99 226.539   6
  10   2  -8 4021.59 252.964   4
  -8  10   2 4367.36 236.139   5
   2  10   8 3987.66 265.126   6
  10  -8  -2 4077.28 283.585   3
   8  -2  10 4407.46 297.887   3
  10  -2   8 4397.13 309.415   3
  -2 -10  -8 3878.85 241.767   4
  10  -2  -8 3700.50 276.288   4
   2  -8  10 3772.28 193.922   3
   2  -8 -10 4092.35 306.916   4
  10   2  -8 3518.40 308.026   3
  10  -2  -8 4113.60 339.365   3
   8   2  10 3910.33 289.642   3
   8  10  -2 3899.98 263.305   5
  10  -8   2 4069.57 282.047   3
  10  -8   4 488.572 105.644   3
  10  -4   8 622.815 130.595   3
  10   4  -8 495.315 119.790   3
   8 -10  -4 518.474 107.826   3
   4   8 -10 542.117 106.498   4
  10   4   8 395.563 107.060   3
   8   4  10 532.215 128.484   3
  10  -8  -4 340.747 103.373   3
   8   4 -10 462.663 108.071   4
   8  10   4 442.789 96.6234   6
  10   4  -8 484.058 93.7978   4
  10   8   4 421.983 95.1360   6
   8 -10   4 474.615 88.1564   3
   8  10  -4 488.175 107.700   5
  -4  10   8 593.002 114.065   6
   8  -4 -10 549.258 140.756   4
   4  -8  10 523.124 84.0069   3
   4  10  -8 479.301 133.138   5
   4  -8 -10 530.616 130.062   4
  -8  10  -4 496.209 116.016   5
 -10   8  -4 491.862 107.912   5
   4   8 -10 484.139 142.544   5
   4 -10  -8 577.910 147.783   4
  -4   8 -10 632.883 134.868   5
  -8   4 -10 416.286 108.691   5
  10  -8  -4 476.081 147.238   4
   8   4  10 503.912 92.4017   6
   8 -10  -4 566.755 156.766   4
  -4  10  -8 425.993 123.204   5
  10   8  -4 459.468 71.3791   6
  10  -4  -8 538.764 145.465   3
  10   8   4 749.049 128.411   3
  10  -4  -8 341.708 111.869   4
   8  -4  10 403.108 107.366   3
   4   8  10 592.815 112.642   6
   4  10   8 294.177 91.0395   6
  10   4   8 395.341 88.7189   6
   8  10  -4 532.549 77.4370   6
 -10   4  -8 555.704 107.403   5
  -4   8  10 413.128 92.2655   6
  10  -8  -6 121.231 97.4629   3
  10  -6  -8 63.5655 97.6129   3
  10   8   6-55.8712 66.7596   3
   6   8 -10 71.1244 63.0013   4
   8   6 -10 182.246 61.5354   4
  10   6  -8 26.4841 41.6507   4
   6  -8  10 12.9110 40.4671   3
   8  -6  10-1.61690 56.4431   3
  10  -6   8 1.96644 65.0987   3
   8  10  -6-9.03654 52.0463   5
   8   6  10 58.6898 61.6567   6
   6  10  -8 156.373 98.8958   5
   8  -6 -10-30.2278 119.322   4
   6  -8 -10-115.146 111.712   4
  10  -6  -8-183.972 132.827   4
  -8  10  -6-25.9634 84.3379   5
   8  10   6 3.78941 44.9353   3
  -6  10  -8-147.333 112.040   5
 -10   8  -6 68.2628 73.0174   5
   6   8 -10-56.5246 90.9224   5
   6 -10  -8 93.2066 104.811   4
  -6   8 -10 108.035 99.4032   5
  10  -8  -6 79.4926 99.1954   4
 -10   6  -8-26.5230 62.0206   5
  -8   6 -10 117.861 88.6837   5
   8 -10  -6-6.07964 97.6872   4
  10   6   8 4.81838 68.0245   6
  10   6   8 39.5033 80.2015   3
  10   8   6-54.7194 79.8565   6
  10  -8   6 37.2659 59.2896   3
   6   8  10-8.43875 67.5414   6
   8  10   6 2.58627 63.6856   6
   6  10   8-0.67251 73.4518   6
   8   6  10 125.222 97.2644   3
   6  10   8 12.5805 63.1917   3
  -6   8  10 29.0226 52.9243   6
  -6  10   8 144.971 86.3323   6
  -8   6  10-56.3539 56.5281   6
   8  10   8 1117.66 159.079   3
   8  10  -8 961.309 154.510   5
  10  -8   8 1107.24 154.967   3
   8  -8 -10 854.560 186.719   4
   8  -8  10 1159.81 148.316   3
  10  -8  -8 1014.51 194.887   4
  -8  10  -8 1393.28 209.897   5
 -10   8  -8 1212.39 175.105   5
   8 -10  -8 1066.40 209.209   4
  -8   8 -10 1160.38 181.304   5
  10   8   8 1184.08 180.390   3
   8  10   8 1228.53 169.478   6
   8   8  10 1094.76 174.051   3
   8   8 -10 1137.45 141.731   4
  -8   8  10 1186.23 155.243   6
  10   8   8 1000.10 144.156   6
   8   8  10 1298.01 162.992   6
  -8  10   8 1170.88 165.586   6
   0  10 -10 11618.3 570.039   5
  10   0 -10 10992.7 483.390   4
   0  10  10 11654.9 480.307   6
 -10   0 -10 11642.5 469.026   5
  10  10   0 11258.6 408.556   6
  10   0  10 11389.9 529.982   3
  10 -10   0 11905.1 472.994   3
   0 -10 -10 12872.4 532.701   4
 -10  10  -2 6878.72 354.676   5
   2  10 -10 6167.69 435.744   5
  -2  10 -10 6345.02 414.710   5
 -10   2 -10 6487.49 352.813   5
  10   2  10 6923.16 313.010   6
  10  10  -2 6198.31 289.048   6
   2  10  10 6639.84 355.284   6
  10 -10  -2 6743.65 363.345   3
  -2  10  10 6348.50 358.269   6
  10   2  10 6238.37 398.711   3
  10   2 -10 6186.20 346.239   4
  10  -2 -10 6819.22 399.958   4
  10 -10   2 6774.73 351.246   3
  10  10   2 6138.28 315.205   6
  10  -2  10 6581.32 397.711   3
   2 -10 -10 6635.84 421.853   4
  10 -10  -4 648.199 126.167   3
  10   4  10 559.817 107.444   6
  10  -4  10 402.367 115.194   3
  10   4 -10 551.398 109.385   4
  10  -4 -10 397.602 122.995   4
 -10  10  -4 656.493 131.434   5
   4  10 -10 467.252 146.569   5
   4 -10 -10 524.915 135.339   4
  -4  10 -10 631.298 161.012   5
  -4  10  10 322.648 93.4711   6
 -10   4 -10 560.308 121.190   5
  10 -10  -4 538.794 164.340   4
  10  10  -4 539.037 81.3954   6
  10 -10   4 558.569 112.680   3
  10   4  10 504.352 137.530   3
   4  10  10 481.954 112.135   6
  10  10   4 500.601 114.100   6
  10  10   6 3687.81 270.053   6
  10 -10   6 4051.18 278.785   3
  10 -10  -6 4507.32 405.906   4
   6  10 -10 4427.19 385.541   5
 -10  10  -6 4011.72 328.100   5
  10   6  10 3819.23 265.097   6
  -6  10 -10 3786.28 329.409   5
   6  10  10 3830.31 278.940   6
  10  -6  10 3783.96 291.915   3
  10   6 -10 4303.41 271.377   4
  10 -10  -6 4118.86 302.280   3
 -10   6 -10 3917.14 300.897   5
  10   6  10 3879.57 330.838   3
  -6  10  10 4001.81 292.616   6
  10  -6 -10 3370.78 336.394   4
   6 -10 -10 4291.05 383.764   4
  10 -10  -8 7474.94 535.425   4
 -10   8  10 6412.32 352.171   6
 -10  10  -8 6079.58 420.698   5
  -8  10 -10 6668.77 452.764   5
 -10   8 -10 6147.14 399.084   5
  10   8  10 6125.30 419.306   3
  10  -8  10 6038.10 361.002   3
   8  10  10 6459.10 373.847   6
  10  10   8 6394.21 400.805   3
  10   8 -10 6082.19 319.529   4
  10  10   8 6249.12 362.350   6
  -8  10  10 6221.41 363.255   6
   8  10  10 6249.13 400.959   3
 -10  10   8 6285.49 366.144   6
  10  -8 -10 6197.87 481.458   4
  10   8  10 6709.38 368.998   6
   8 -10 -10 7517.69 535.494   4
  10  10  10 1406.83 186.082   6
  10 -10 -10 1271.75 243.080   4
 -10  10 -10 1034.00 192.509   5
  10  10  10 1312.98 199.802   3
 -10  10  10 1072.85 158.570   6
  11  -1   1 23.6621 84.6377   3
  11   1   1-17.2041 88.0096   3
  -1   1 -11 90.7153 52.7820   4
   1   1 -11 111.033 69.5529   4
  -1  -1 -11 177.499 68.7343   4
   1  -1 -11 230.497 78.3932   4
   1  11  -1 139.068 65.4599   6
   1  11   1 173.049 80.5161   5
  -1  11   1 387.352 103.036   5
   1  11  -1 111.502 82.5387   5
  -1  11  -1 99.2967 80.3936   5
  11   1  -1 115.679 31.3520   4
  11  -1  -1 112.121 49.4109   4
  11  -1   1 83.2358 41.2100   4
   1   1 -11 163.055 65.9644   5
   1   1  11 166.707 30.9365   6
  11  -1  -1 12.1775 77.6711   3
  -1   1 -11 165.147 64.6506   5
  11   1  -1 209.664 103.645   3
   1  11   1 103.683 60.6919   6
  -1  11   1 67.1535 61.1831   6
  -1  11  -1 135.392 65.6417   6
  11   3  -1 10029.6 492.802   3
  -3  11  -1 9720.66 428.639   5
   3  -1 -11 9911.58 394.657   4
   1  11  -3 9787.53 461.845   5
  -1  11  -3 10379.9 470.548   5
  11  -3   1 10560.4 468.622   3
  11   3  -1 9703.79 314.018   6
  11   3   1 9725.32 455.667   3
   3  11   1 9742.99 365.860   6
  -3  11   1 10280.2 413.970   5
   3  11   1 9539.95 432.142   5
   1   3 -11 9643.03 393.513   5
 -11   1  -3 9005.62 269.460   5
  -1   3 -11 10120.2 413.079   5
  11  -1   3 10127.4 452.644   3
   3   1 -11 10164.3 384.544   5
  11   1   3 9554.41 441.206   3
  -3   1 -11 10422.7 422.472   5
   3   1 -11 10001.4 389.726   4
  11   3   1 9302.75 315.208   6
  -3   1 -11 9835.41 352.391   4
   1   3  11 9725.29 268.103   6
  -1   3 -11 9807.27 368.988   4
  -1   3  11 9425.54 250.862   6
  -3  -1 -11 10130.1 351.908   4
   1   3 -11 10098.4 379.338   4
  11  -3  -1 9561.51 411.187   4
   3  11  -1 9642.97 349.657   6
   3   1  11 9910.68 260.119   6
   1  11   3 9600.08 389.351   6
  -1  -3 -11 9610.82 367.674   4
  -1  11  -3 9887.27 378.548   6
   1  11  -3 9820.21 356.039   6
  -3  11   1 10348.7 425.533   6
   1  -3 -11 10119.0 391.606   4
  -3  11  -1 9869.40 402.967   6
   3  11  -1 9507.88 432.656   5
  11  -1  -3 9840.76 489.547   3
  11   1  -3 10598.3 329.966   4
  11   1  -3 9726.35 497.760   3
  -1  11   3 9779.12 412.375   6
   1  11   3 9527.22 421.216   5
  11  -1  -3 9984.18 379.441   4
  11  -3  -1 9810.64 470.304   3
  -1  11   3 10377.8 423.084   5
  11  -3  -3 1948.09 198.474   4
   3  11  -3 2010.58 216.492   5
  -3  11  -3 2281.52 231.723   5
 -11   3  -3 1979.35 132.682   5
  11  -3   3 2404.70 227.910   3
   3   3 -11 2144.55 184.791   5
  -3   3 -11 2361.22 212.929   5
  -3  11   3 2138.16 201.574   6
  11   3   3 2201.32 211.425   3
   3  11  -3 2250.85 162.356   6
  11   3   3 2228.74 165.090   6
  -3   3 -11 2275.79 176.737   4
   3   3 -11 2044.72 180.145   4
  -3  11  -3 2222.10 188.765   6
  -3  -3 -11 2064.71 156.271   4
   3  11   3 1964.35 178.411   6
   3   3  11 2193.43 137.596   6
   3  -3 -11 2001.03 192.540   4
  11  -3  -3 2202.42 234.884   3
  11   3  -3 2099.76 124.887   4
  11   3  -3 2075.16 241.999   3
  -3  11   3 2336.38 199.242   5
  -5  11  -1 1734.51 185.064   5
  -1 -11  -5 1693.46 184.796   4
   1 -11  -5 1699.49 207.388   4
   1  11   5 1834.55 181.040   6
   1  -5 -11 1548.35 170.716   4
  11   5   1 1617.58 193.782   3
  11  -1  -5 1552.17 208.780   3
   1   5 -11 1615.47 178.077   5
  -1   5 -11 1547.18 178.450   5
   5   1 -11 1653.68 149.935   5
  -1   5  11 1545.65 127.007   6
 -11   1  -5 1614.33 133.287   5
   5  -1 -11 1399.23 157.140   4
  -5   1 -11 1636.36 186.865   5
   5  11   1 1326.19 170.542   5
   5  11  -1 1358.27 173.844   5
  -5  11   1 1527.68 165.120   5
  11  -1   5 1699.90 197.338   3
   1  11  -5 1524.73 203.973   5
  -1  11  -5 1472.16 197.973   5
  11   1  -5 1349.22 200.676   3
   5  -1 -11 1574.15 140.254   5
   5  11  -1 1609.14 145.128   6
  11   1   5 1654.44 146.445   6
   5 -11  -1 1398.82 110.340   3
  11   5  -1 1640.22 134.985   6
   5   1  11 1496.14 113.775   6
  -5   1 -11 1649.87 148.344   4
  -1   5 -11 1753.75 166.852   4
  -5  -1 -11 1598.59 137.184   4
  11   5   1 1444.57 136.076   6
   1   5  11 1533.55 126.454   6
  11   5  -1 1366.01 188.028   3
   5  11   1 1501.59 147.740   6
   1  11  -5 1548.76 131.881   6
   5   1 -11 1696.20 172.481   4
  -1  11  -5 1443.06 139.686   6
  -1  -5 -11 1397.05 147.444   4
  11   1   5 1531.65 191.468   3
  11   1  -5 1522.48 140.789   4
   1   5 -11 1473.87 157.523   4
  11  -5   1 1477.40 190.573   3
  11  -1  -5 1476.82 158.353   4
  -1  11   5 1593.86 174.266   6
  11  -5  -1 1497.99 188.054   3
  11   5  -3 308.072 63.8587   6
   5  11  -3 220.058 92.8294   5
  11  -3  -5 321.693 118.760   3
   5  11   3 428.197 98.5841   6
  -3   5 -11 332.208 90.7603   4
  11  -5   3 120.376 71.1706   3
  11  -3   5 435.934 126.108   3
  -5  -3 -11 251.313 57.3718   4
   3   5 -11 304.474 88.1750   4
   5   3 -11 364.323 100.317   4
  -3  -5 -11 236.638 63.3555   4
  11   3  -5 296.645 63.3170   4
  -5  11   3 197.271 72.9104   5
   5  -3 -11 272.586 103.039   4
   3  -5 -11 345.863 104.643   4
  11   3  -5 127.493 75.3688   3
   3  11  -5 522.029 137.311   5
  -3  11  -5 165.940 90.8439   5
  11  -3  -5 203.836 95.1967   4
 -11   5  -3 262.376 59.6855   5
  11  -5  -3 249.306 99.2958   3
   3   5 -11 273.930 86.7548   5
   5   3 -11 378.722 86.1406   5
 -11   3  -5 184.358 51.0087   5
  -3   5 -11 295.488 100.380   5
  11  -5  -3 226.784 95.8498   4
  11   5   3 292.294 95.4779   3
  -5   3 -11 351.635 108.262   5
   3 -11  -5 378.136 125.665   4
  11   5  -3 269.312 93.4917   3
   5   3  11 841.411 94.1771   6
  11   3   5 308.008 84.5111   6
  11   5   3 232.391 74.0453   6
   3   5  11 350.163 73.4195   6
  -5  11  -3 346.130 109.301   5
   5  11  -3 168.399 47.0115   6
  11   3   5 281.724 101.043   3
   3  11  -5 328.039 63.4958   6
   3  11   5 163.148 78.1414   6
  -3   5  11 302.121 65.3066   6
  -3  11   5 289.475 101.396   6
  -5  11   3 345.035 103.255   6
  -3  11  -5 231.014 74.3212   6
  11  -5  -5 2823.68 279.638   4
   5  11  -5 2897.89 271.226   5
  -5  11  -5 2709.61 270.739   5
   5 -11  -5 2931.43 295.688   4
   5   5 -11 2969.43 245.301   5
 -11   5  -5 2806.33 197.387   5
  -5   5 -11 3190.95 256.994   5
  11  -5   5 2769.05 246.694   3
  11   5   5 2656.59 246.769   3
  11   5   5 2755.16 200.132   6
   5   5  11 3310.15 206.182   6
   5  11  -5 2758.41 161.170   6
   5   5 -11 2488.11 206.813   4
   5  11   5 2394.24 205.138   6
  11  -5  -5 2789.13 268.706   3
  11   5  -5 2684.14 259.693   3
  -5   5  11 2762.50 182.785   6
  -5  11   5 3041.40 243.950   6
   5  -5 -11 2792.08 258.313   4
   5  -5  11 2807.10 214.810   3
  -7  11   1 1193.06 141.594   5
  11  -1   7 1142.45 178.773   3
  -7  11  -1 1297.10 162.157   5
  11   7   1 1244.60 176.517   3
  -1   7 -11 1182.78 150.881   4
  11   1   7 1081.10 169.684   3
   1   7 -11 1047.33 139.846   4
   7  -1  11 1250.93 171.999   3
  11   1  -7 1180.76 199.675   3
  11  -1  -7 910.726 179.862   3
   7   1 -11 1014.95 147.857   4
 -11   1  -7 1281.65 139.266   5
   7  -1 -11 827.890 136.284   4
  -1  11  -7 1265.70 122.381   6
   1   7  11 1099.33 128.235   6
   7  11  -1 1169.15 162.460   5
  -1  -7 -11 1188.50 142.435   4
  11   1  -7 974.099 130.230   4
   1  -7 -11 1133.26 160.387   4
  11  -1  -7 1172.17 154.496   4
   7 -11  -1 1230.07 124.057   3
  11   7  -1 1156.28 167.394   3
   1  11  -7 883.382 172.074   5
  -1  11  -7 644.232 155.168   5
   1   7 -11 1214.90 168.392   5
   1 -11  -7 1077.68 167.690   4
  -1   7 -11 1054.34 160.493   5
  11   1   7 1138.01 131.145   6
   7   1  11 1217.16 117.803   6
  11  -7  -1 976.498 154.892   3
  -7   1 -11 1183.77 161.222   5
  11   7   1 1103.18 128.537   6
  11   7  -1 968.089 113.346   6
   1  11   7 1332.44 164.333   6
  -1   7  11 1203.19 135.614   6
  11  -7   1 1149.16 172.637   3
  -1 -11  -7 1180.98 158.803   4
   7  11  -1 1000.80 121.062   6
   7  11   1 1042.91 127.621   6
  -1  11   7 975.976 140.869   6
   7  11  -3 13526.2 535.840   5
   3 -11  -7 17052.9 696.458   4
  11  -7   3 14625.9 564.719   3
  -7  11  -3 14674.2 580.840   5
   3  11  -7 14955.0 665.449   5
  11  -7  -3 15467.6 646.395   4
   3   7  11 15641.5 482.522   6
 -11   7  -3 14363.5 489.304   5
  -3  11  -7 15148.0 644.124   5
   3   7 -11 15100.2 599.057   5
  -3   7 -11 14386.7 559.481   5
   7 -11  -3 16017.4 472.095   3
 -11   3  -7 15101.7 475.722   5
  -7   3 -11 15468.1 556.846   5
  11   7   3 15405.4 592.379   3
   7   3 -11 15253.4 520.414   4
  -3  11  -7 15021.4 466.564   6
  11  -3   7 15699.3 589.625   3
  11   7  -3 14654.1 408.820   6
  11   7  -3 14736.7 568.349   3
  -3  11   7 15106.0 554.683   6
  11   3   7 14425.7 582.527   3
  11   3   7 14668.5 455.103   6
   7   3  11 15068.6 433.503   6
  11   7   3 14454.2 461.129   6
   3   7 -11 13751.0 479.214   4
   7  11  -3 14922.0 425.225   6
   7  11   3 13427.3 460.339   6
  11   3  -7 13218.9 609.680   3
  11  -3  -7 15016.3 643.862   3
   3  11   7 15650.6 536.781   6
  -3   7  11 15989.2 499.089   6
  -3  -7 -11 14901.4 441.786   4
  11   3  -7 14779.4 454.923   4
  11  -7  -3 14516.9 570.729   3
   7  -3 -11 14177.2 560.650   4
   7  -3  11 14896.4 537.342   3
   3  -7 -11 15353.4 598.490   4
  11  -3  -7 14078.4 561.680   4
   3  -7  11 14958.7 444.598   3
  -7  11   3 16860.1 486.980   5
   5  11   7 3850.42 245.639   3
   7  11  -5 3535.76 283.502   5
  11   5   7 3441.16 233.907   6
  11  -7  -5 3628.69 338.932   4
   5 -11  -7 4437.18 379.670   4
   5  11  -7 4088.11 349.486   5
   7 -11  -5 3962.12 363.447   4
  -7  11  -5 4070.74 333.036   5
  -5  11  -7 3680.22 326.251   5
   5   7 -11 4128.56 335.509   5
 -11   7  -5 4179.15 276.245   5
  11  -7   5 3709.79 286.475   3
  -5   7 -11 3587.91 287.926   5
 -11   5  -7 3526.37 243.482   5
  -7   5 -11 3800.68 289.311   5
  11  -5   7 3507.00 282.289   3
  11   7   5 3668.77 291.699   3
  11  -7  -5 3672.80 302.704   3
  11   5   7 3634.87 300.787   3
  11   7   5 3337.81 230.894   6
   5   7 -11 3581.70 252.651   4
  11   5  -7 3510.24 284.542   3
   5   7  11 3761.99 245.776   6
  11  -5  -7 3786.56 321.245   3
   7  11   5 3479.62 245.165   6
   5  11   7 3246.58 244.835   6
   7   5 -11 3599.32 251.637   4
  11   7  -5 3556.57 260.394   3
  11   5  -7 3664.89 210.794   4
  -5   7  11 3698.52 245.682   6
   7  -5  11 3588.82 264.432   3
   5  -7  11 3502.15 230.282   3
  -5  11   7 3865.23 282.554   6
  -7  11   5 3621.99 272.893   6
   7  -5 -11 3361.55 301.222   4
   5  -7 -11 3346.22 303.628   4
  11  -5  -7 3169.10 300.636   4
   7   5  11 3642.28 231.201   6
   7  11  -7 4238.80 339.220   5
   7 -11  -7 5384.74 431.539   4
 -11   7  -7 4490.97 300.359   5
  -7   7 -11 4376.94 322.670   5
  11   7   7 4309.56 274.442   6
  11  -7   7 4256.52 309.302   3
   7   7 -11 3904.62 264.172   4
  11   7   7 4248.91 330.876   3
  11  -7  -7 4398.47 336.537   3
   7  -7  11 4205.09 275.046   3
   7   7  11 4361.39 277.833   6
  -7  11  -7 4211.43 351.816   5
   7  11   7 4331.18 288.361   6
  11  -7  -7 4273.08 370.835   4
  -7   7  11 4233.65 271.075   6
  -7  11   7 4253.66 299.058   6
   7  -7 -11 4246.62 362.824   4
  -9  11  -1 3140.76 232.836   5
   1  11  -9 2895.87 308.309   5
  11   9   1 2672.06 204.846   6
  -1  11  -9 2465.42 272.293   5
   1   9 -11 2637.59 275.090   5
  -1   9 -11 2399.86 252.397   5
 -11   1  -9 2978.07 236.955   5
  -9   1 -11 2755.06 245.890   5
  11  -9   1 2959.82 253.903   3
   9   1 -11 2459.98 232.591   4
   1  -9 -11 3089.58 273.746   4
   9   1  11 2998.11 202.070   6
  11  -1   9 2999.43 277.131   3
  11   1  -9 2447.38 281.432   3
  11  -1  -9 2935.81 309.789   3
  11   9  -1 2792.54 200.202   6
  11   1   9 2751.20 271.505   3
   9  11  -1 2593.72 196.087   6
   9  11   1 2700.39 210.913   6
   9   1  11 3113.01 280.309   3
   1   9  11 3016.25 237.800   6
   9 -11  -1 2996.27 222.401   3
   1  11   9 2684.39 239.668   6
  -1   9  11 3009.52 238.865   6
  -1  11   9 3361.01 262.744   6
   9  -1  11 2976.59 269.781   3
   9 -11   1 3074.78 216.694   3
  11  -9  -1 2908.50 253.184   3
  11   1  -9 2743.16 235.376   4
  11  -1  -9 3132.51 265.679   4
   9  -1 -11 2858.47 253.349   4
  -1  -9 -11 3178.81 247.516   4
  -1 -11  -9 3349.69 256.305   4
   1 -11  -9 3111.88 280.931   4
  11   3  -9 257.994 107.063   3
  11  -3   9 420.056 129.065   3
  11  -3  -9 273.632 132.191   3
   9 -11  -3 294.274 86.3790   3
   3   9 -11 165.243 88.1805   4
   9   3 -11 204.801 93.2554   4
  11  -9  -3 229.776 93.3830   3
  11   3  -9 318.312 90.5998   4
   9   3  11 300.517 88.8234   6
   9  11  -3 379.784 95.9514   5
  11   9   3 373.761 104.368   3
   9  -3 -11 264.006 121.265   4
  11   9  -3 301.981 69.3309   6
  11  -3  -9 237.135 102.640   4
   3  -9 -11 273.387 109.411   4
  -9  11  -3 214.105 94.9169   5
   3  11  -9 247.716 125.422   5
   3   9 -11 354.851 136.357   5
  -3  11  -9 227.263 126.451   5
   3 -11  -9 339.287 119.908   4
  -3   9 -11 248.810 105.660   5
 -11   3  -9 271.890 85.5637   5
  -9   3 -11 209.149 98.6617   5
   9  11   3 342.089 93.4198   6
  11   3   9 219.798 116.535   3
  11  -9  -3 231.037 130.438   4
  -3  11   9 110.306 73.4290   6
  11  -9   3 115.296 68.7660   3
   9  -3  11 192.150 88.1803   3
  11   3   9 236.288 83.8305   6
   9   3  11 352.536 126.788   3
  11   9   3 224.392 75.8672   6
   9  11  -3 111.300 48.2215   6
   3   9  11 155.243 67.7009   6
   3  11   9 441.828 109.999   6
  -3   9  11 242.710 74.9587   6
  11  -5  -9 31.3148 104.874   3
  11  -9  -5 56.0359 75.7732   3
  11   9   5-1.51108 77.5042   6
   5   9 -11 0.52226 57.9985   4
   9   5 -11 44.6566 59.5494   4
  11   5  -9 76.0893 44.5186   4
   9  11  -5 184.497 82.5842   5
   9  -5  11 130.287 83.0398   3
   9  -5 -11-60.3799 93.6835   4
   9   5  11 80.2308 71.4656   6
   5  11  -9 123.993 105.433   5
   5  -9 -11-10.7244 100.106   4
  11  -5  -9-67.9761 101.643   4
  -9  11  -5 102.486 81.0233   5
   5   9 -11 167.020 103.362   5
 -11   9  -5 36.4618 68.9444   5
  -5  11  -9 3.12344 94.0874   5
   5 -11  -9-24.4438 121.719   4
  -5   9 -11 178.081 116.283   5
 -11   5  -9-2.64275 60.2134   5
  11  -9  -5 78.1232 93.9090   4
  -9   5 -11 96.0382 84.8088   5
   9 -11  -5 320.722 156.935   4
  11   5   9 45.6836 85.3669   3
  11   9   5 161.044 80.0200   3
   9  11   5 16.6813 64.4827   6
   5   9  11 103.067 80.8796   6
  11   5   9 63.1066 71.4709   6
  11  -9   5 138.708 82.0695   3
  -5  11   9 188.667 98.0543   6
   9   5  11 5.28951 81.0406   3
   5  11   9 76.6346 72.5863   6
  11  -5   9 158.389 103.230   3
  -5   9  11 201.489 75.5611   6
  11  -9  -7 926.741 163.720   3
  11   7   9 894.423 141.134   6
  11  -9   7 783.842 135.564   3
   7   9 -11 830.058 134.432   4
   9   7 -11 761.495 125.405   4
   9   7  11 853.086 168.754   3
  11   9   7 581.637 118.670   6
   7   9  11 730.666 151.582   3
   9   7  11 718.447 128.425   6
   7  11  -9 873.324 172.813   5
  11   7   9 676.297 155.131   3
   9  -7 -11 568.883 157.227   4
   7  -9 -11 716.724 179.708   4
  11  -7  -9 907.154 184.628   4
  -9  11  -7 780.954 168.198   5
  -7  11  -9 595.676 149.254   5
 -11   9  -7 770.329 152.735   5
   7 -11  -9 838.913 202.757   4
  11  -9  -7 941.617 203.077   4
  -7   9 -11 610.970 146.575   5
 -11   7  -9 708.361 138.843   5
   9 -11  -7 849.700 204.665   4
  -9   7 -11 883.707 166.371   5
  11  -7   9 934.050 159.139   3
   7   9  11 875.249 149.449   6
   9  11   7 683.768 137.149   6
   7  11   9 775.829 142.725   6
   9  -7  11 766.575 134.773   3
  -7   9  11 657.654 116.314   6
  -7  11   9 862.049 149.412   6
  11   9   7 670.486 140.644   3
  -9  11   7 868.498 148.423   6
  -9  11  -9 3351.47 339.197   5
 -11   9  -9 3718.85 321.524   5
  -9   9 -11 3465.46 318.892   5
  11  -9   9 3315.09 274.208   3
  11   9   9 3453.36 317.655   3
   9   9 -11 2962.51 238.501   4
   9   9  11 3216.09 266.894   6
   9  11   9 3507.68 288.287   6
  -9  11   9 3141.54 269.247   6
 -11   9   9 3545.13 276.162   6
   9   9  11 3255.98 309.811   3
   9  -9 -11 4229.51 409.003   4
  11  -9  -9 3556.35 377.890   4
   9 -11  -9 3646.05 381.046   4
  11   9   9 3370.36 272.225   6
   1 -11 -11 7198.96 438.680   4
   1  11 -11 6247.34 471.649   5
  -1  11 -11 6446.97 471.722   5
  11  -1  11 7037.91 444.455   3
 -11   1 -11 6590.55 389.580   5
 -11  -1 -11 6973.23 393.226   5
  11  11  -1 6566.89 324.814   6
  11   1  11 6783.33 441.287   3
  11  11   1 6321.40 335.175   6
  11 -11   1 6830.65 365.267   3
   1  11  11 6882.31 393.560   6
  -1  11  11 6917.65 395.844   6
  11 -11  -1 7057.89 379.728   3
  11   1 -11 6651.27 395.647   4
  11  -1 -11 6514.05 410.034   4
   3  11 -11 3137.32 346.828   5
  11 -11  -3 2885.35 318.216   4
  -3  11 -11 2549.38 303.387   5
 -11   3 -11 2809.97 256.820   5
  11  -3  11 2785.80 283.278   3
  11   3  11 2903.81 226.642   6
  11  11  -3 2770.69 199.054   6
  11  11   3 2578.33 223.473   6
  11 -11  -3 2859.26 248.783   3
  11   3  11 2646.02 283.887   3
   3  11  11 2724.18 249.270   6
  -3  11  11 2649.40 248.021   6
  11   3 -11 2615.40 238.977   4
  11  -3 -11 2778.59 289.121   4
   3 -11 -11 2974.57 309.507   4
  11 -11  -5 117.012 81.6688   3
  11   5 -11 64.0700 66.0539   4
  11  -5 -11 108.608 101.701   4
   5  11 -11-38.0413 102.142   5
   5 -11 -11 48.4295 99.1613   4
 -11  11  -5 87.8215 78.2328   5
  -5  11 -11 24.8613 119.850   5
 -11   5 -11 128.742 82.2198   5
  11 -11  -5 198.453 131.669   4
  11   5  11 177.515 113.475   3
  11   5  11 3.14799 59.3412   6
   5  11  11 103.110 86.5276   6
  11  -5  11 129.509 93.0212   3
  -5  11  11 46.4713 71.2815   6
  11  11   5 26.0672 70.8283   6
  11   7  11 10015.6 456.321   6
  11 -11  -7 10552.9 640.685   4
 -11  11  -7 9991.48 561.215   5
  -7  11 -11 10142.4 592.668   5
  11   7  11 9990.32 566.558   3
 -11   7 -11 9270.39 487.987   5
  11  -7  11 9213.46 475.072   3
  11  11   7 9769.34 466.664   6
  11   7 -11 8209.34 397.510   4
   7  11  11 10035.8 484.946   6
 -11  11   7 9376.39 467.095   6
  -7  11  11 8761.68 443.431   6
   7  11  11 9487.60 503.993   3
  11  -7 -11 9677.99 598.387   4
   7 -11 -11 9677.35 610.296   4
  11   9  11 246.303 109.442   3
  11  -9 -11 551.302 183.064   4
   9 -11 -11 410.615 161.137   4
 -11  11  -9 302.926 124.866   5
  11 -11  -9 405.510 162.906   4
  -9  11 -11 376.979 141.908   5
 -11   9 -11 506.273 148.842   5
  11   9  11 513.980 123.193   6
  11  11   9 559.199 140.852   6
   9  11  11 394.939 101.802   6
  -9  11  11 331.225 92.1114   6
 -11  11   9 363.307 110.600   6
 -11  11 -11 2134.85 283.078   5
   0  12   0 59910.8 1132.62   5
  12   0   0 54442.4 1209.32   3
   0   0 -12 58470.4 1080.07   5
   0  12   0 61659.8 1087.66   6
  12   0   0 56530.6 854.259   4
   0   0 -12 58528.3 1015.25   4
  12   2   0 81.2408 100.920   3
  -2   0 -12-66.2804 68.5668   4
   0   2 -12 22.5963 61.9057   4
  12   0   2-95.0681 107.908   3
   2   0 -12 5.96256 65.2998   4
   0  -2 -12 37.2130 63.1444   4
   0  12   2 15.3100 70.2940   5
   2  12   0 64.9040 80.4309   5
  -2  12   0 90.1285 79.7055   5
   0  12  -2 75.0094 91.7983   5
  12   0  -2 9.62597 36.5323   4
  12  -2   0 3.11006 43.4641   4
   0   2 -12-47.9061 76.3297   5
   2   0 -12 52.2846 52.9376   5
  12   0  -2-13.1616 95.4918   3
  12  -2   0 47.4692 98.5509   3
   2  12   0 42.6205 57.2825   6
   0  12   2-46.9109 70.4618   6
   0  12  -2 130.532 71.0837   6
  -2  12   0-22.5016 75.5998   6
  -2  12   2 2665.13 225.875   5
  12  -2  -2 2706.75 215.292   4
   2  12  -2 2371.02 233.830   5
  -2  12  -2 2556.21 233.911   5
  12  -2   2 2319.25 234.231   3
  12   2   2 2483.44 241.114   3
   2   2 -12 2377.35 206.738   5
  -2   2 -12 2526.56 223.096   5
   2   2 -12 2564.71 208.831   4
   2   2  12 2375.70 128.985   6
  -2   2 -12 2558.64 198.283   4
  -2  -2 -12 2623.78 194.974   4
   2  12   2 2478.79 207.049   6
   2  12  -2 2088.14 175.399   6
  -2  12   2 2264.31 213.006   6
   2  -2 -12 2410.24 212.150   4
  -2  12  -2 2400.52 207.962   6
  12  -2  -2 2511.08 256.240   3
  12   2  -2 2055.84 239.650   3
   2  12   2 2232.96 216.182   5
  12  -4   0 97363.9 1663.94   3
  -4  12   0 107821. 1564.28   5
  12   4   0 100078. 1747.37   3
   0  12  -4 98796.9 1677.98   5
  12  -4   0 91083.4 1516.04   4
   0  -4 -12 103129. 1498.07   4
   0   4 -12 99883.9 1540.06   5
   4   0 -12 101113. 1426.94   5
 -12   0  -4 91530.4 1169.63   5
  12   0   4 99511.9 1630.07   3
  12   4   0 96554.6 1267.83   6
  -4   0 -12 101231. 1361.88   4
   0   4 -12 101283. 1432.26   4
   0   4  12 95573.7 1132.92   6
   4  12   0 98412.8 1380.69   6
   0  12   4 100554. 1522.64   6
   0  12  -4 100515. 1400.70   6
   4   0 -12 99054.0 1488.68   4
  12   0  -4 101454. 1808.93   3
  -4  12   0 102859. 1537.30   6
  12   0  -4 100848. 1367.62   4
   4  12   0 98595.3 1586.58   5
  -4  12   2 1614.03 172.336   5
  12  -4   2 1616.10 203.771   3
  -4  12  -2 1486.05 193.118   5
  -2 -12  -4 1613.74 173.079   4
   2   4 -12 1376.15 167.745   5
   4   2 -12 1387.24 155.215   5
  12   4   2 1342.43 183.551   3
   4  -2 -12 1388.66 172.312   4
   2  -4 -12 1526.32 171.232   4
   4  12  -2 1303.94 175.340   5
   2  12  -4 1267.44 188.745   5
  12  -2   4 1377.70 189.933   3
  -2  12  -4 1437.85 203.625   5
  12  -2  -4 1297.67 190.208   3
  12   2  -4 1374.70 203.096   3
  12  -4  -2 1191.72 166.435   4
  -2   4 -12 1263.29 167.041   5
   4   2 -12 1370.67 163.672   4
  12   2   4 1534.23 149.051   6
  -4   2 -12 1450.02 183.439   5
  12   2   4 1373.02 182.548   3
   4   2  12 1465.88 116.011   6
  -4   2 -12 1392.12 150.010   4
  12  -4  -2 1415.47 193.216   3
  -2   4 -12 1479.09 161.805   4
   2   4  12 1378.00 114.020   6
  -4  -2 -12 1417.45 137.658   4
   2   4 -12 1405.46 166.916   4
  12   4  -2 1400.66 200.347   3
   4  12  -2 1377.73 141.292   6
   4  12   2 1443.10 165.685   6
   2  12  -4 1376.13 134.350   6
  -2  -4 -12 1573.99 155.628   4
  -2  12  -4 1297.76 150.588   6
  12   2  -4 1443.26 123.219   4
  12   4   2 1320.10 137.953   6
   2  12   4 1296.40 160.618   6
  -2  12   4 1123.63 164.050   6
  -4  12   2 1414.92 169.404   6
  -4  12  -2 1369.31 167.077   6
  12  -2  -4 1398.62 162.554   4
  12  -4  -4 39723.5 998.273   4
   4  12  -4 42665.5 1049.10   5
  -4  12  -4 41158.0 1036.90   5
   4   4 -12 41350.9 920.986   5
  12  -4   4 42049.5 1014.62   3
  -4   4 -12 41128.7 970.883   5
  12   4   4 40801.5 1008.06   3
  -4   4 -12 41770.3 858.891   4
  12   4   4 39396.9 776.760   6
   4   4  12 42982.1 732.842   6
  -4  -4 -12 41775.4 776.594   4
   4   4 -12 40079.7 872.300   4
   4  12  -4 40423.4 741.081   6
   4  12   4 40402.6 876.577   6
  -4  12   4 43202.6 965.216   6
  12   4  -4 38801.9 1090.57   3
   4  -4 -12 40476.7 956.105   4
  12  -4  -4 41480.0 1065.62   3
  -6   0 -12-5.50061 42.0545   4
   0   6 -12 102.014 83.2734   4
   0  12  -6 33.6340 40.0905   6
   6   0 -12-43.4349 83.6390   4
  12   0  -6 27.5208 96.5115   3
   0  -6 -12-53.6522 60.3065   4
   6  12   0 31.6555 74.9716   5
  -6  12   0-16.9979 61.8400   5
  12   0  -6 2.70635 53.2120   4
   0   6  12 21.4674 36.7408   6
   0  12  -6-62.4928 109.705   5
   0   6 -12 100.237 93.4647   5
   0 -12  -6 76.2273 77.1662   4
 -12   0  -6 85.7274 53.2177   5
  12  -6   0-44.1425 81.8537   3
  12   0   6 35.5641 85.4875   3
  12   6   0 1.60730 47.3276   6
   6  12   0-18.0779 58.1630   6
   0  12   6-78.5065 91.8010   6
  12   6   0 36.5510 79.1227   3
  -6  12   2 3130.80 232.203   5
   6  12  -2 2730.81 247.592   5
  12  -6   2 2823.25 263.171   3
  -6  12  -2 3214.45 265.027   5
   2 -12  -6 3185.29 296.747   4
   2  12  -6 2735.66 276.054   5
  12  -6  -2 2400.78 251.299   4
  -2   6 -12 3013.83 230.580   4
  12   6   2 2645.02 263.389   3
   6   2  12 2782.40 173.930   6
   2   6 -12 2661.44 241.610   5
  -2   6 -12 2815.42 255.582   5
  12   2   6 2887.47 205.590   6
 -12   2  -6 2888.30 193.838   5
   6  -2 -12 2612.18 235.023   4
  -6   2 -12 2738.07 256.158   5
  12  -2   6 2647.61 256.546   3
  12   2   6 2816.25 266.420   3
  12  -6  -2 2936.53 272.377   3
  12   6  -2 2826.81 187.698   6
  12   6   2 2721.41 195.619   6
  -6  -2 -12 3052.83 194.420   4
   2   6 -12 2732.47 220.923   4
   2   6  12 2746.04 188.965   6
   6  12  -2 2748.22 195.970   6
   6  12   2 2439.44 198.603   6
  -2   6  12 2817.52 189.484   6
   2  12   6 3028.73 243.817   6
  12  -2  -6 2575.70 282.518   3
  12   2  -6 2478.06 287.766   3
   6   2 -12 2902.11 238.982   4
  -2  12   6 2518.78 235.907   6
  -2  -6 -12 2891.30 215.464   4
  -2  12  -6 2685.63 202.192   6
  -2  12  -6 2638.74 281.148   5
  12   2  -6 2585.20 189.530   4
   2  -6 -12 2706.61 253.217   4
  12   6  -2 2391.74 259.482   3
  12  -2  -6 2639.51 237.012   4
   4   6  12 1158.35 134.515   6
   4  -6  12 1212.73 148.882   3
  12  -6   4 783.730 152.962   3
   4   6 -12 1000.56 144.967   4
 -12   4  -6 1038.51 124.969   5
   6   4 -12 930.954 140.362   4
  12  -4  -6 843.940 174.792   3
  12   4  -6 760.337 160.645   3
  12  -6  -4 1095.18 180.746   3
   6  -4 -12 1043.20 175.001   4
   6  12  -4 1040.44 166.243   5
   4  -6 -12 1124.49 178.960   4
  12   4   6 1158.33 182.866   3
   4  12  -6 1185.63 194.416   5
  -6  12  -4 1383.26 207.554   5
  12   6  -4 907.355 158.439   3
  -4  12  -6 868.330 168.201   5
  12  -4  -6 693.051 144.621   4
  12  -4   6 1163.60 179.898   3
   6   4 -12 965.911 144.919   5
   4   6 -12 972.005 160.089   5
  12  -6  -4 891.301 180.029   4
  12   6   4 867.459 154.676   3
  -4   6 -12 1097.19 176.464   5
   4 -12  -6 1131.06 200.909   4
  -6   4 -12 946.811 163.813   5
  12   4   6 1195.89 149.087   6
   6   4  12 1023.50 121.179   6
   6  12  -4 943.157 107.774   6
   6  -4  12 1145.80 157.934   3
  12   6   4 1000.02 133.057   6
   6  12   4 847.649 128.892   6
   4  12   6 1008.55 154.039   6
  -4  12   6 1091.55 168.603   6
  -6  12   4 1005.36 162.323   6
  -4  12  -6 966.274 133.677   6
  12   6  -6 200.234 74.5952   3
  12  -6  -6 448.692 133.471   3
   6   6 -12 337.857 94.9993   4
  12  -6   6 306.113 108.186   3
   6  -6 -12 441.944 135.716   4
   6  12  -6 303.840 96.2668   5
   6  -6  12 393.645 97.9853   3
  -6  12  -6 303.879 119.441   5
   6   6 -12 342.173 107.542   5
  12  -6  -6 368.930 108.336   4
 -12   6  -6 401.586 94.4303   5
  -6   6 -12 494.179 138.260   5
   6 -12  -6 669.689 174.668   4
  12   6   6 362.488 114.398   3
  12   6   6 398.364 99.2850   6
   6   6  12 413.268 89.9153   6
   6  12   6 456.462 112.021   6
  -6  12   6 357.645 117.007   6
  12   8   0 32243.5 926.738   3
  -8  12   0 31436.4 750.058   5
   0   8 -12 28767.0 876.770   5
 -12   0  -8 29225.6 714.805   5
  -8   0 -12 29872.9 824.715   5
  12   0   8 30081.2 901.401   3
  12   8   0 28551.4 672.707   6
   0  12  -8 28357.2 954.268   5
  12   0  -8 27987.7 956.969   3
   8  12   0 28069.4 691.341   6
   0 -12  -8 33436.0 903.066   4
   0   8  12 31432.4 738.291   6
   0  12   8 30135.8 814.454   6
   8   0 -12 29069.7 815.749   4
   0  -8 -12 31258.2 839.850   4
  12  -8   0 29053.2 846.550   3
  12   0  -8 29638.2 787.898   4
   8   0  12 29837.3 848.496   3
   2 -12  -8 4225.71 350.425   4
  -8  12  -2 3824.19 287.654   5
   2  12  -8 3470.96 337.972   5
  -2  12  -8 3630.24 342.875   5
  12  -8  -2 3297.92 314.503   4
  12   8   2 4104.67 326.935   3
   2   8 -12 3528.89 262.287   4
   2   8 -12 3400.16 305.506   5
  -2   8 -12 3987.10 320.351   5
 -12   2  -8 3717.70 249.969   5
  -8   2 -12 3713.75 293.518   5
  12  -2   8 3918.62 325.259   3
  -2   8  12 4242.12 271.168   6
   8   2  12 3928.48 224.672   6
  12   2   8 3350.97 309.750   3
  12   2   8 3934.07 247.079   6
  12   8   2 3400.21 233.779   6
  12  -2  -8 3876.91 352.149   3
   8  12  -2 3509.89 225.580   6
   8  12   2 3683.58 255.075   6
   2   8  12 3705.15 248.994   6
   2  12   8 4168.79 298.803   6
  12   2  -8 3506.81 335.521   3
  -2  12   8 3936.71 295.707   6
   8   2 -12 3437.14 276.787   4
  12   2  -8 3725.80 254.503   4
  12  -8  -2 3607.59 292.936   3
  -2  -8 -12 4034.21 260.846   4
   8  -2 -12 3546.60 292.519   4
   8  -2  12 3849.53 300.340   3
   2  -8 -12 3848.00 317.145   4
  12  -2  -8 3654.20 295.150   4
  12   8  -2 3380.89 214.416   6
  12  -8   2 3592.23 294.566   3
   8   2  12 3544.87 295.783   3
   8  12  -2 3611.63 283.471   5
  -8  12   2 3976.08 243.829   5
   8  12  -4 54426.7 1158.30   5
   8   4  12 53517.0 1212.69   3
   4 -12  -8 59686.0 1417.01   4
  12  -8   4 55555.0 1205.89   3
  12  -8  -4 52431.9 1317.86   4
   4  12  -8 55058.3 1371.45   5
  -8  12  -4 57126.0 1275.02   5
  -4  12  -8 56771.3 1376.68   5
   8 -12  -4 59812.8 1417.70   4
   4   8 -12 55503.6 1351.90   5
  -4   8 -12 52580.1 1200.38   5
 -12   4  -8 55202.9 1049.08   5
  -8   4 -12 54567.9 1179.77   5
  12   8   4 57868.9 1255.12   3
  12  -4   8 54298.1 1212.40   3
  12   4   8 54716.7 1270.33   3
  12   8  -4 52381.8 871.430   6
   8  12   4 52709.0 1046.85   6
  12   4   8 55081.5 1009.94   6
   8   4  12 55758.8 972.442   6
   4   8 -12 49670.3 1034.35   4
  12   8   4 52342.0 1003.84   6
  12   4  -8 48083.2 1203.64   3
  12  -4  -8 55913.2 1324.42   3
   4   8  12 56358.3 1057.12   6
   4  12   8 54127.5 1101.45   6
   8   4 -12 53433.9 1095.09   4
  12  -8  -4 55831.1 1228.55   3
  12   4  -8 53893.4 968.703   4
  -4   8  12 56939.3 1062.39   6
   8  -4  12 52711.2 1140.13   3
  -4  12   8 56009.7 1163.09   6
   8  -4 -12 54808.7 1258.98   4
   4  -8 -12 55013.8 1296.39   4
  12  -4  -8 51884.9 1235.15   4
   8  12  -6 2424.29 242.888   5
  12  -8  -6 2402.18 297.853   4
   6 -12  -8 2657.49 307.358   4
   6  12  -8 2622.81 290.866   5
   8 -12  -6 3231.35 343.831   4
   6  -8  12 2487.69 207.286   3
  -8  12  -6 2479.33 279.003   5
   6   8 -12 3058.51 330.539   5
  12  -8   6 2784.64 261.634   3
  -6  12  -8 2605.08 301.856   5
 -12   6  -8 2815.02 235.297   5
  -6   8 -12 2903.11 286.286   5
  -8   6 -12 2558.62 259.835   5
  12  -6   8 2817.55 269.856   3
  12   8   6 2876.60 280.744   3
   8  12   6 2544.47 232.164   6
  12   6  -8 2293.77 226.747   3
  12   6   8 2472.93 272.789   3
  12   6   8 2784.11 227.883   6
   8   6  12 2764.37 225.105   6
   6   8 -12 2382.27 217.648   4
   6   8  12 2692.87 232.942   6
   8  -6  12 2627.79 240.142   3
   8   6 -12 2542.68 229.512   4
   6  12   8 2504.77 234.636   6
  12  -6  -8 2942.79 296.982   3
  12  -8  -6 2403.24 258.742   3
  -6  12   8 2614.48 247.890   6
  -8  12   6 2648.46 247.548   6
   8  -6 -12 2666.50 288.024   4
   6  -8 -12 2916.14 313.037   4
  12  -6  -8 2713.24 300.833   4
   8   6  12 2602.07 271.558   3
  12   8   6 2489.23 219.469   6
   8 -12  -8 16919.8 809.756   4
   8  12  -8 14960.0 638.215   5
  -8  12  -8 15727.2 735.788   5
 -12   8  -8 16133.0 631.037   5
  -8   8 -12 14956.0 649.247   5
  12  -8   8 15241.3 611.798   3
  12   8   8 16319.7 689.114   3
   8  -8  12 15339.8 560.570   3
  12  -8  -8 16774.7 682.880   3
  12   8   8 15746.2 573.848   6
   8   8 -12 15085.8 559.844   4
   8   8  12 16427.7 579.759   6
   8  12   8 15645.2 599.197   6
  -8  12   8 15617.4 599.330   6
   8  -8 -12 17613.2 795.334   4
   8   8  12 15385.7 669.921   3
  12  -8  -8 14747.1 731.961   4
  10   0  12 78.4450 86.9645   3
  12   0  10-56.6685 94.5640   3
  10   0 -12-6.22638 81.1460   4
  12   0 -10-29.7635 66.6538   4
   0 -10 -12 1.39884 57.8719   4
   0 -12 -10-59.1396 64.4559   4
   0  12 -10-4.80254 100.912   5
  12 -10   0 64.0945 66.9562   3
   0  10 -12 73.0149 93.8725   5
 -12   0 -10 147.583 87.2667   5
 -10   0 -12-71.0567 71.7187   5
  12  10   0 40.1150 61.8074   6
   0  12  10 17.6043 74.3666   6
  10  12   0 149.662 74.6862   6
   0  10  12 75.8073 70.0101   6
  12  -2  10 716.407 166.743   3
  10   2  12 423.868 132.627   3
  12   2  10 697.539 170.316   3
  10   2 -12 636.948 128.644   4
  12   2 -10 492.474 114.136   4
  12 -10  -2 626.437 134.452   3
  10  -2 -12 640.619 146.326   4
  12  -2 -10 704.425 158.242   4
   2 -10 -12 691.475 152.435   4
   2  10  12 515.479 114.106   6
   2 -12 -10 556.861 136.306   4
   2  12 -10 491.842 149.600   5
  -2  12 -10 555.251 157.001   5
   2  10 -12 679.610 173.283   5
  -2  10 -12 564.464 155.819   5
  10   2  12 667.559 111.636   6
 -12   2 -10 709.542 136.382   5
 -10   2 -12 603.268 136.488   5
  12 -10  -2 556.734 163.122   4
  12 -10   2 650.231 131.508   3
  10  -2  12 585.309 138.723   3
  12  10  -2 635.489 102.657   6
  12  10   2 577.704 116.171   6
  10  12  -2 590.456 98.5650   6
  10  12   2 694.330 133.242   6
   2  12  10 720.072 145.681   6
  -2  10  12 824.369 143.255   6
  -2  12  10 746.952 143.967   6
  10 -12  -4 648.247 124.513   3
  12 -10  -4 598.615 134.700   3
  10   4 -12 487.821 114.330   4
  12   4 -10 451.055 100.447   4
  12   4  10 364.562 127.947   3
  10   4  12 393.831 138.061   3
  10  -4  12 491.218 130.072   3
  10  -4 -12 524.143 155.718   4
  12  -4 -10 483.749 149.712   4
   4 -10 -12 491.177 149.794   4
 -10  12  -4 469.682 123.141   5
   4  12 -10 463.127 159.989   5
   4  10 -12 302.060 132.586   5
   4 -12 -10 684.082 173.614   4
  -4  12 -10 435.961 146.932   5
  -4  10 -12 289.659 99.7559   5
 -12   4 -10 612.730 127.451   5
 -10   4 -12 359.668 115.535   5
  12 -10  -4 356.310 145.173   4
  10 -12  -4 547.041 171.381   4
  12 -10   4 613.334 128.166   3
  10   4  12 500.948 106.578   6
  12  -4  10 619.225 158.917   3
  12  10   4 535.890 111.636   6
  10  12   4 518.036 122.366   6
   4  10  12 469.961 117.634   6
   4  12  10 370.930 105.080   6
  -4  10  12 526.128 111.849   6
  -4  12  10 465.374 115.813   6
  12   4  10 646.873 120.522   6
  12 -10   6 2751.84 252.302   3
  12 -10  -6 3100.08 346.670   4
  10 -12  -6 3506.84 378.187   4
   6  12 -10 3105.04 336.363   5
   6  10 -12 3491.71 372.664   5
 -10  12  -6 3125.91 317.011   5
  -6  12 -10 2892.02 327.068   5
  -6  10 -12 3389.89 337.828   5
 -12   6 -10 3070.31 270.545   5
 -10   6 -12 3136.91 292.275   5
  12  -6  10 3214.95 292.391   3
  10  -6  12 2919.26 276.032   3
  12   6  10 3258.86 331.390   3
  12   6  10 3364.90 264.227   6
  10   6  12 2727.55 234.052   6
  12  10   6 2774.38 248.930   6
  10  12   6 2705.06 254.886   6
   6  10  12 2742.18 253.243   6
   6  12  10 3027.39 273.099   6
  10   6 -12 3115.96 258.742   4
  12 -10  -6 3110.53 285.274   3
  -6  10  12 2645.71 238.516   6
  -6  12  10 2881.43 261.000   6
  10   6  12 2460.97 286.390   3
 -10  12   6 3035.49 271.059   6
  10  -6 -12 2688.12 318.627   4
   6 -10 -12 3216.42 350.037   4
  12  -6 -10 3131.82 336.713   4
   6 -12 -10 3364.10 358.248   4
  12   8  10 1484.60 227.872   3
  12  -8  10 1367.07 188.574   3
  10  -8  12 1386.94 181.546   3
  10  -8 -12 1430.58 247.046   4
   8 -10 -12 1474.03 251.786   4
  12  -8 -10 1664.67 263.090   4
 -10  12  -8 1235.10 212.655   5
 -12  10  -8 1237.19 195.711   5
  -8  12 -10 1298.34 228.645   5
   8 -12 -10 1438.87 260.407   4
  12 -10  -8 1620.69 262.191   4
  -8  10 -12 1323.04 221.663   5
  10 -12  -8 1647.39 269.357   4
 -12   8 -10 1342.63 196.981   5
 -10   8 -12 1414.89 215.864   5
   8  10 -12 1406.25 177.764   4
  10   8 -12 1384.79 171.779   4
   8  10  12 1590.01 224.593   3
 -12  10   8 1442.99 184.426   6
  12   8  10 1465.88 190.700   6
  10   8  12 1448.69 181.851   6
  12  10   8 1455.29 187.087   6
   8  10  12 1359.14 184.338   6
  10  12   8 1318.11 181.432   6
   8  12  10 1514.89 204.166   6
  -8  12  10 1421.14 192.816   6
 -10  12   8 1440.16 192.022   6
  10   8  12 1324.63 214.643   3
  10 -10 -12 219.751 148.041   4
  12 -10 -10 5.78062 100.404   4
  10 -12 -10 207.964 136.486   4
 -10  12 -10-110.288 112.540   5
 -12  10 -10 115.065 84.9258   5
 -10  10 -12-59.7109 110.340   5
  10  10  12 98.7899 92.7779   3
  12  10  10 156.441 92.1882   6
  10  10  12 38.0579 71.3363   6
  10  12  10 31.0520 84.6822   6
 -10  12  10 114.152 69.4246   6
   0  12 -12 31091.4 1126.66   5
  12   0  12 30215.6 1000.61   3
 -12   0 -12 30799.9 902.414   5
  12  12   0 28479.2 755.516   6
   0  12  12 30224.1 870.859   6
  12   0 -12 30002.2 929.060   4
   2  12 -12 3596.89 382.671   5
  12 -12  -2 4450.39 400.924   4
  -2  12 -12 4477.44 426.452   5
 -12   2 -12 4268.82 329.058   5
 -12  -2 -12 4152.53 329.464   5
  12  -2  12 4287.69 370.581   3
  12  12  -2 4191.68 266.798   6
  12   2  12 4621.20 394.439   3
  12  12   2 3961.97 284.342   6
   2  12  12 4129.59 319.667   6
  -2  12  12 4435.53 328.392   6
  12  -2 -12 3829.66 342.050   4
   2 -12 -12 4781.20 383.870   4
  12   2 -12 4128.79 324.656   4
  12 -12  -4 11828.7 664.517   4
   4  12 -12 11144.9 687.489   5
  -4  12 -12 12331.9 698.486   5
 -12   4 -12 11182.6 538.810   5
  12   4  12 12396.2 494.021   6
  12  -4  12 12159.6 603.754   3
  12 -12  -4 11119.1 499.011   3
  12  12   4 11239.7 496.850   6
  12   4  12 11916.2 636.807   3
   4  12  12 11859.1 546.576   6
  12   4 -12 11550.3 525.485   4
  -4  12  12 11084.0 513.868   6
  12  -4 -12 11887.5 636.803   4
   4 -12 -12 11688.7 636.101   4
  12 -12  -6 3911.31 396.086   4
   6  12 -12 3138.94 352.529   5
  -6  12 -12 3689.05 386.751   5
 -12   6 -12 3403.89 305.676   5
  12  12   6 3223.21 275.061   6
   6  12  12 3424.49 298.464   6
  12  -6  12 3316.31 306.167   3
  12   6  12 3336.89 269.441   6
  12   6  12 3231.31 336.196   3
  -6  12  12 2877.67 262.895   6
  12  -6 -12 3243.99 352.547   4
   6 -12 -12 3219.37 352.216   4
  -8  12 -12 20048.0 891.070   5
 -12   8 -12 17304.1 734.898   5
  12   8  12 17858.6 805.167   3
  12   8  12 20014.8 692.894   6
  12  12   8 18555.8 679.918   6
   8  12  12 20070.0 729.318   6
 -12  12   8 17555.5 666.726   6
  12  -8 -12 20070.8 896.467   4
   8 -12 -12 21557.8 925.045   4
  12 -12  -8 19888.8 889.569   4
  13  -1  -1 28732.8 656.360   4
   1  13   1 31440.2 821.288   5
  13   1  -1 26740.2 875.927   3
  -1  13   1 30409.8 786.214   5
   1  13  -1 28550.8 793.951   5
  -1  13  -1 30077.8 811.812   5
  13  -1   1 28051.7 867.711   3
  13   1   1 27324.1 856.674   3
   1   1 -13 29206.2 783.972   5
  -1   1 -13 29423.3 810.393   5
  -1   1 -13 29546.3 720.431   4
   1   1 -13 28472.4 722.855   4
  -1  -1 -13 30133.6 728.062   4
   1  -1 -13 29337.5 746.184   4
   1  13   1 27589.4 728.830   6
   1  13  -1 27948.5 711.690   6
  -1  13   1 29075.0 778.303   6
  -1  13  -1 29208.9 756.656   6
  13  -1  -1 27381.0 880.040   3
  13   3  -1 6071.88 420.262   3
   3  13  -1 5904.40 364.828   5
  -3  13   1 6029.72 340.619   5
  13  -3   1 6383.54 411.208   3
  -3  13  -1 6130.19 358.913   5
   1  13  -3 5872.64 374.705   5
  -1  13  -3 5533.07 366.695   5
  13  -3  -1 5597.48 330.305   4
  13  -3   1 5341.81 305.624   4
  13   3   1 5949.24 402.849   3
  13  -1   3 5470.08 373.137   3
  13   1   3 5909.78 388.849   3
   1   3 -13 5919.31 354.194   5
  -1   3 -13 5901.97 358.858   5
   3   1 -13 5478.87 323.306   5
   3  -1 -13 5917.02 329.647   5
  -3   1 -13 6282.36 377.465   5
  13  -1  -3 5817.61 407.830   3
  -3   1 -13 6133.71 315.773   4
  -1   3 -13 5636.67 313.492   4
  -3  -1 -13 6064.29 311.664   4
   1   3 -13 5853.26 324.444   4
   3  13   1 5763.94 318.916   6
   3  13  -1 5622.82 302.393   6
   3   1 -13 5585.80 326.375   4
  -1  -3 -13 6042.54 323.956   4
   1  13   3 5735.27 333.841   6
   1  13  -3 5711.17 304.602   6
  -1  13   3 5648.92 344.533   6
   3  -1 -13 5565.83 326.579   4
   1  -3 -13 5708.54 332.975   4
  -1  13  -3 5601.01 317.627   6
  -3  13   1 5844.55 345.957   6
  -3  13  -1 5994.06 343.323   6
  13   1  -3 5775.16 417.291   3
  13  -1  -3 5758.73 298.171   4
  13  -3  -1 5613.19 390.777   3
  -1  13   3 6694.80 358.917   5
   3  13   1 5832.48 356.227   5
  13  -3  -3 13640.6 537.571   4
   3  13  -3 14645.1 592.721   5
  -3  13  -3 14958.0 604.962   5
  13   3   3 13602.1 441.366   6
  -3  13  -3 13623.6 514.545   6
  13  -3   3 14220.9 603.177   3
  13   3   3 13682.8 597.320   3
   3   3 -13 13759.0 530.892   5
  -3   3 -13 14596.4 584.583   5
  13  -3  -3 14180.0 627.425   3
  -3   3 -13 14490.2 494.733   4
  -3  -3 -13 14453.3 479.779   4
   3  13   3 14155.5 516.196   6
  -3  13   3 14381.3 557.571   6
   3  -3 -13 14059.3 546.166   4
   3  13  -3 13828.2 459.078   6
  13   3  -3 13497.0 648.250   3
   3   3 -13 13617.9 512.268   4
  -3  13   3 15118.4 531.103   5
   5  13  -1 12587.0 541.192   5
  13  -5   1 13140.2 582.764   3
  -5  13   1 12860.4 493.567   5
  -5  13  -1 13313.2 536.349   5
   1  13  -5 12412.4 573.526   5
  -1 -13  -5 13768.8 546.533   4
  -1  13  -5 12761.1 589.930   5
  13  -5  -1 12043.8 535.977   4
  13   5   1 12905.2 608.294   3
   1 -13  -5 14018.9 593.634   4
   1   5 -13 12002.2 525.275   5
  -1   5 -13 12841.2 550.787   5
   5   1 -13 12163.5 463.254   5
   5  -1 -13 11896.5 444.515   5
  13  -1   5 12776.0 571.195   3
  -5   1 -13 13427.4 558.698   5
  13   1   5 12563.9 570.540   3
  13   5   1 11700.2 408.774   6
  -5   1 -13 13009.2 462.857   4
  -1   5 -13 13093.6 487.790   4
  -5  -1 -13 13170.8 439.161   4
   1   5 -13 12310.2 479.198   4
   5  13  -1 12363.6 442.173   6
   5  13   1 12169.9 460.529   6
   1  13   5 12416.7 503.954   6
   1  13  -5 12385.3 420.346   6
   5   1 -13 12264.9 499.287   4
  -1  13   5 12561.8 522.981   6
  -1  -5 -13 13350.6 500.923   4
  -1  13  -5 11960.8 447.439   6
  13  -1  -5 12237.6 612.049   3
   5  -1 -13 12297.6 516.515   4
  13   1  -5 12277.2 628.872   3
   1  -5 -13 13414.3 533.712   4
  -5  13   1 13098.2 522.024   6
  -5  13  -1 12962.6 513.389   6
  13   1  -5 12008.5 421.825   4
  13   5  -1 12431.7 412.243   6
  13  -5  -1 12721.6 581.981   3
  13  -1  -5 12247.4 472.229   4
  13   5  -1 13067.8 635.642   3
   5  13  -3 19323.7 688.641   5
   5   3  13 20524.1 489.574   6
  13  -5  -3 18083.6 694.944   4
   3  13  -5 21323.4 765.311   5
  -5  13  -3 21492.1 733.010   5
  13  -5   3 19872.8 722.808   3
  -3  13  -5 20101.8 755.826   5
   3 -13  -5 21958.3 784.289   4
   3   5 -13 19336.0 668.591   5
   5   3 -13 20010.7 632.142   5
  13   5   3 20557.2 750.948   3
  13  -3   5 20698.5 733.904   3
  -3   5 -13 20464.4 711.061   5
  -5   3 -13 21727.8 725.031   5
  13   3   5 20301.7 730.991   3
  13   3   5 20655.1 563.672   6
  -3   5 -13 20013.8 618.540   4
  13   5   3 19130.4 546.296   6
   3   5  13 21009.1 510.183   6
  -5  -3 -13 21300.7 551.698   4
   3   5 -13 19326.5 618.192   4
   5  13  -3 19105.5 530.351   6
   5  13   3 19214.6 600.639   6
   3  13  -5 20228.6 521.162   6
   5   3 -13 19711.1 628.992   4
   3  13   5 19666.7 636.731   6
  -3  -5 -13 20643.6 572.405   4
  13  -3  -5 19140.9 758.640   3
  -3  13   5 21053.3 694.755   6
  13   3  -5 18968.2 788.373   3
  -3  13  -5 20016.3 610.467   6
  -5  13   3 20812.0 676.794   6
   5  -3 -13 19430.0 679.233   4
  -5  13  -3 20407.6 648.502   6
  13  -5  -3 20758.6 754.993   3
   3  -5 -13 20083.3 693.800   4
  13   5  -3 19942.5 790.594   3
  13  -3  -5 18788.5 659.660   4
  -5  13   3 21666.4 631.389   5
  13  -5  -5 27468.6 882.131   4
   5  13  -5 31434.7 938.735   5
  -5  13  -5 30284.5 945.845   5
   5 -13  -5 33991.9 1027.06   4
   5   5 -13 30948.3 878.706   5
  13  -5   5 30952.5 912.831   3
  -5   5 -13 32304.7 917.274   5
  13   5   5 30462.3 919.417   3
  13   5   5 29519.4 712.924   6
   5   5  13 31690.7 681.478   6
   5   5 -13 30212.6 803.178   4
   5  -5 -13 30738.0 904.667   4
   5  13   5 29080.7 774.370   6
  13  -5  -5 31380.2 962.641   3
  13   5  -5 28837.0 949.113   3
  -5  13   5 32191.3 866.036   6
  -5  13  -5 31043.4 801.750   6
   5  -5  13 30283.6 784.568   3
  -7  13   1 10431.9 432.947   5
   7  -1  13 9686.78 477.015   3
   1 -13  -7 10756.3 536.070   4
  -7  13  -1 10009.2 456.941   5
  13   7   1 10771.7 558.091   3
   1  13  -7 9569.65 547.229   5
  -1  13  -7 8760.72 529.197   5
  13  -7  -1 8765.91 495.043   4
   1   7 -13 9298.45 491.273   5
  -1   7 -13 9100.17 480.318   5
 -13   1  -7 9622.70 383.068   5
  -7   1 -13 10202.8 498.030   5
 -13  -1  -7 9210.38 373.055   5
  13  -1   7 10624.5 532.977   3
  13   1   7 10048.7 528.323   3
  -1   7 -13 9959.80 445.598   4
  13   7  -1 9298.35 366.633   6
  13   7   1 9449.29 387.224   6
   1   7  13 10110.7 388.231   6
   7  13  -1 8794.17 380.030   6
   7  13   1 9005.54 399.459   6
  13   1  -7 9034.11 557.262   3
  13  -1  -7 9091.46 554.217   3
  -1  13   7 9466.41 463.764   6
   1   7 -13 9058.38 425.053   4
   7   1 -13 9296.39 457.939   4
  -1  -7 -13 9833.81 448.365   4
   7  -1 -13 8992.48 462.774   4
   1  -7 -13 10048.8 491.468   4
  13   1  -7 9756.31 413.818   4
  13  -7  -1 9150.74 490.780   3
  13  -1  -7 9267.18 441.447   4
  13   7  -1 10274.8 550.016   3
  13  -7   1 9621.27 506.032   3
   1  13   7 10598.3 485.817   6
   7  13  -1 8672.85 449.110   5
   3  -7  13 1094.52 137.833   3
   3   7 -13 1042.51 152.741   4
   7  -3  13 1203.63 177.462   3
  13   3  -7 868.727 180.045   3
  13   7   3 1352.72 196.003   3
  13  -3  -7 854.231 180.977   3
 -13   3  -7 991.402 129.211   5
  13   7   3 1080.63 148.638   6
   7   3 -13 946.261 159.593   4
   7  -3 -13 684.753 149.271   4
   7  13  -3 1135.19 177.224   5
   3  -7 -13 1233.58 195.275   4
  13  -7  -3 1050.72 178.922   3
  -7  13  -3 1262.22 193.541   5
   3  13  -7 1428.26 228.518   5
  13  -3  -7 1005.75 163.898   4
  -3  13  -7 1024.53 199.726   5
  13   7  -3 1130.30 179.795   3
   3   7 -13 906.854 171.117   5
   3 -13  -7 1134.84 189.768   4
  -3   7 -13 1072.21 186.290   5
  13  -7  -3 1126.58 193.379   4
  13  -3   7 1025.18 181.675   3
  -7   3 -13 1049.91 176.083   5
  13   7  -3 974.606 116.292   6
   7   3  13 961.114 116.351   6
   3   7  13 1026.55 129.185   6
   7  13  -3 1050.40 128.838   6
  13   3   7 1226.83 198.698   3
  13   3   7 1080.76 145.033   6
  13  -7   3 930.762 168.535   3
   7  13   3 984.580 143.756   6
   3  13   7 1263.89 179.914   6
  -3  13   7 800.039 153.632   6
  -7  13   3 1159.36 173.866   6
  -7  13   3 1332.07 150.197   5
   7   5  13 2421.31 195.350   6
   7  13  -5 2366.44 253.218   5
  13  -7  -5 2575.01 292.454   4
   5  13  -7 2427.56 276.262   5
   5 -13  -7 2819.26 313.458   4
  -7  13  -5 2836.42 297.018   5
  13  -7   5 2365.84 253.337   3
   7 -13  -5 2872.83 323.089   4
  -5  13  -7 2294.40 286.782   5
   5   7 -13 2359.05 273.357   5
  -5   7 -13 2585.39 275.499   5
  -7   5 -13 2609.82 266.018   5
  13   5  -7 2534.08 269.442   3
  13  -5   7 2438.09 261.613   3
  13   7   5 2340.42 262.228   3
  13   5   7 2676.23 285.200   3
  13   5   7 2750.41 230.269   6
  13   7   5 2824.35 230.943   6
   5   7 -13 2253.57 224.203   4
   5   7  13 2612.77 213.677   6
  13  -5  -7 2578.91 289.346   3
   7  13   5 2147.54 212.439   6
   7   5 -13 2511.59 239.672   4
   5  13   7 2340.24 230.618   6
  13  -7  -5 2442.70 271.359   3
  -5  13   7 2759.26 258.674   6
   7  -5  13 2537.79 241.398   3
   5  -7  13 2548.02 217.668   3
  -7  13   5 2393.52 242.101   6
  -5  13  -7 2592.44 224.503   6
   7  -5 -13 2719.49 286.674   4
   5  -7 -13 2426.03 280.270   4
  13  -5  -7 2293.97 268.811   4
   7  13  -7 4043.57 343.601   5
   7 -13  -7 4868.39 432.721   4
  -7  13  -7 4016.48 377.426   5
  13  -7   7 4011.27 326.888   3
  -7   7 -13 4488.34 359.910   5
  13   7   7 4272.53 358.203   3
  13   7   7 3864.77 281.921   6
   7   7  13 4352.21 284.802   6
  13  -7  -7 4142.13 353.490   3
   7   7 -13 3780.77 291.585   4
   7  -7  13 3521.15 271.641   3
   7  13   7 4056.67 306.566   6
  -7  13   7 4446.89 322.686   6
   7  -7 -13 4420.20 392.554   4
  13  -7  -7 3936.19 366.851   4
  -9  13  -1 24049.6 680.460   5
   1  13  -9 21370.0 877.776   5
  -1  13  -9 20898.0 865.995   5
  13  -9  -1 20866.1 804.754   4
   1   9 -13 23090.2 865.964   5
  -1   9 -13 21446.6 832.852   5
 -13   1  -9 21799.6 652.295   5
  -9   1 -13 23199.3 781.134   5
 -13  -1  -9 23629.2 683.882   5
  -9  -1 -13 22797.7 764.825   5
  -1   9  13 22593.5 661.460   6
  13  -1   9 24065.5 843.962   3
  13   1   9 22735.8 830.996   3
  13   9  -1 21664.2 603.340   6
  13   9   1 21093.8 617.471   6
  13   1  -9 20163.0 840.070   3
  13  -1  -9 21480.1 860.982   3
   9  13  -1 21568.2 616.470   6
   9  13   1 21015.5 639.608   6
   1   9  13 23530.3 676.129   6
   1  13   9 23169.6 753.047   6
  -1  13   9 21962.4 731.226   6
   9   1 -13 22304.1 749.742   4
   9  -1 -13 22011.5 776.158   4
  13  -9  -1 22185.8 761.956   3
   9  -1  13 22005.0 780.163   3
  13   1  -9 22381.3 699.438   4
  -1  -9 -13 23052.6 718.914   4
   1  -9 -13 24067.2 809.200   4
  13  -1  -9 22076.6 742.886   4
   9   1  13 21614.4 781.460   3
  13  -9   1 22036.6 754.863   3
   1 -13  -9 24370.9 820.299   4
  -9  13  -3 6100.07 387.276   5
   3  13  -9 6075.31 463.741   5
  13  -9  -3 5814.65 439.632   4
  -3  13  -9 6039.82 473.016   5
   3   9 -13 6101.12 463.555   5
  -3   9 -13 6060.66 444.352   5
 -13   3  -9 5930.87 341.992   5
  -9   3 -13 6205.33 407.609   5
  13  -3   9 5997.90 420.284   3
  13   9  -3 5791.89 289.217   6
  13   3   9 6739.50 456.978   3
  13   3   9 6502.64 344.653   6
   9   3  13 6638.62 318.768   6
   3   9 -13 6141.64 368.889   4
  13   3  -9 5512.00 420.787   3
  13  -3  -9 6068.55 457.601   3
  13   9   3 5887.89 334.339   6
   9  13  -3 5719.80 294.752   6
   9  13   3 5720.81 340.063   6
   3   9  13 6445.42 357.876   6
   3  13   9 6669.57 398.642   6
  13  -9  -3 6040.90 407.113   3
   9   3 -13 5955.80 381.032   4
   9  -3  13 5928.61 398.371   3
  13   3  -9 5950.49 333.502   4
  -3  13   9 5732.86 376.092   6
   9  -3 -13 5484.21 405.429   4
   3  -9 -13 6369.06 445.410   4
   9   3  13 6409.55 431.671   3
  13  -3  -9 5644.45 400.135   4
  13  -9   3 6299.04 401.410   3
   3 -13  -9 6645.08 463.024   4
   5 -13  -9 13021.4 680.456   4
  13  -9   5 11536.0 545.232   3
  13  -9  -5 12572.2 662.519   4
   5  13  -9 12561.6 666.326   5
  -9  13  -5 12636.9 616.792   5
   9 -13  -5 12873.2 688.325   4
  -5  13  -9 12307.7 675.576   5
   5   9 -13 13142.3 718.973   5
  -5   9 -13 12155.8 625.323   5
 -13   5  -9 12111.8 503.909   5
  -9   5 -13 12303.5 588.706   5
  13  -5   9 11971.3 580.233   3
  13   5   9 11613.0 616.088   3
  13   5   9 12943.3 504.071   6
  13  -5  -9 13067.3 650.931   3
   5   9 -13 11229.1 501.182   4
   9   5  13 12214.2 465.773   6
  13   9   5 11263.3 484.774   6
   9  -5  13 11208.3 536.576   3
   5   9  13 12433.3 508.233   6
   9  13   5 11627.6 508.242   6
  13  -9  -5 12162.3 577.286   3
   5  13   9 12654.9 548.651   6
   9   5 -13 11637.5 523.718   4
  -5  13   9 11610.3 535.285   6
  -9  13   5 12619.4 550.891   6
   9  -5 -13 11596.8 626.462   4
   5  -9 -13 12707.5 664.676   4
   9   5  13 11283.0 587.072   3
  13  -5  -9 10585.5 586.342   4
   9  13  -5 11172.2 509.807   5
  13  -9  -7 7152.79 512.919   4
   7 -13  -9 7899.87 547.187   4
   7   9  13 7420.32 473.336   3
   7  13  -9 7875.94 502.322   5
   9 -13  -7 9074.81 590.766   4
  13  -9   7 7141.64 428.140   3
  -9  13  -7 7299.76 497.948   5
  -7  13  -9 7617.49 538.636   5
  -7   9 -13 7996.14 514.018   5
  -9   7 -13 7480.13 470.445   5
  13  -7   9 6976.46 437.032   3
  13   9   7 7709.64 482.112   3
  13   7   9 8173.11 516.210   3
   9  -7  13 7244.08 416.978   3
  13  -9  -7 7744.98 468.707   3
  13   7   9 8239.14 418.372   6
   7   9 -13 7368.34 407.406   4
  13   9   7 7318.50 400.155   6
   9   7  13 7678.15 397.080   6
   7   9  13 7524.20 406.565   6
   9   7 -13 7336.15 411.394   4
   9  13   7 7416.54 421.883   6
   7  13   9 8235.19 447.489   6
  -7  13   9 7470.23 428.761   6
  -9  13   7 7195.40 422.365   6
   9   7  13 7333.04 484.043   3
   9  -7 -13 7866.86 541.413   4
   7  -9 -13 8057.29 551.086   4
  13  -7  -9 7070.37 505.360   4
  -9  13  -9 17799.8 814.842   5
  13  -9   9 16839.3 667.462   3
  -9   9 -13 19476.9 803.868   5
  13   9   9 18598.7 784.325   3
   9   9 -13 16932.1 632.179   4
  13   9   9 20934.3 701.378   6
   9   9  13 19644.1 684.923   6
   9  13   9 19319.3 702.139   6
  -9  13   9 18117.3 677.545   6
   9   9  13 18134.3 781.896   3
 -13   9   9 16956.4 626.582   6
   9  -9 -13 21109.8 917.473   4
  13  -9  -9 19211.0 864.391   4
   9 -13  -9 21667.8 922.351   4
  13   1  11 465.057 155.314   3
  11   1 -13 400.073 130.392   4
  13 -11  -1 203.779 88.6986   3
  13   1 -11 244.636 93.6875   4
  11  -1 -13 312.995 130.936   4
  13  -1 -11 252.731 103.058   4
   1 -11 -13 218.634 96.0734   4
  13 -11   1 232.879 84.4706   3
   1  13 -11 306.552 142.852   5
  -1  13 -11 340.083 159.973   5
   1  11 -13 263.430 119.507   5
  -1  11 -13 297.450 151.519   5
 -13   1 -11 247.941 88.3142   5
 -11   1 -13 310.721 112.130   5
 -13  -1 -11 385.266 113.371   5
 -11  -1 -13 384.226 124.769   5
  13 -11  -1 468.350 158.070   4
  11  -1  13 614.256 166.312   3
  11   1  13 215.762 121.021   3
  13  11  -1 192.838 76.6904   6
  13  11   1 292.134 90.4014   6
  11  13  -1 239.243 75.4450   6
  11  13   1 179.952 69.3286   6
   1  11  13 178.136 74.8682   6
  -1  11  13 325.604 106.226   6
   1  13  11 347.000 120.592   6
  -1  13  11 487.034 127.385   6
  13  -1  11 271.780 136.877   3
  13 -11  -3 2522.86 306.623   4
   3  13 -11 2781.87 342.399   5
   3  11 -13 2904.83 358.294   5
  11 -13  -3 2901.49 334.722   4
  -3  13 -11 2599.83 337.062   5
  -3  11 -13 2807.07 334.212   5
 -13   3 -11 2830.71 261.292   5
 -11   3 -13 2625.16 275.525   5
  13  -3  11 2571.02 294.198   3
  13   3  11 2557.26 301.330   3
  11  -3  13 2863.53 298.062   3
  13  11   3 2676.59 241.430   6
  11  13   3 2880.06 254.131   6
   3  11  13 2638.42 252.832   6
  13 -11  -3 2521.67 257.877   3
  11   3  13 2883.80 313.761   3
  -3  11  13 2583.64 246.739   6
  11   3 -13 2757.58 268.616   4
  13   3 -11 2650.86 248.459   4
  -3  13  11 2325.92 243.403   6
  11  -3 -13 2725.24 303.277   4
  13  -3 -11 2452.46 280.945   4
   3 -11 -13 2562.80 296.951   4
   3  13  11 2937.76 274.066   6
   3 -13 -11 2873.62 312.621   4
  13 -11  -5 3398.73 365.686   4
  11 -13  -5 3999.32 400.995   4
   5  13 -11 3921.36 391.493   5
   5  11 -13 2970.75 360.764   5
  -5  13 -11 3424.93 372.569   5
  -5  11 -13 3587.87 369.788   5
 -13   5 -11 3035.01 274.064   5
 -11   5 -13 3464.33 315.086   5
  13  -5  11 3518.05 326.238   3
  11  -5  13 3401.51 318.127   3
  13   5  11 3360.24 346.434   3
  13   5  11 3688.57 280.472   6
  11   5  13 3341.98 258.009   6
  13 -11  -5 3172.41 287.599   3
  13  11   5 3460.03 279.147   6
  11  13   5 3006.20 266.064   6
   5  11  13 3489.05 294.807   6
   5  13  11 3468.77 302.675   6
  11   5 -13 2961.56 277.306   4
  11   5  13 3386.10 345.928   3
  -5  13  11 3171.87 280.400   6
 -11  13   5 3644.32 311.596   6
  11  -5 -13 3215.01 347.530   4
  13  -5 -11 3105.26 336.977   4
   5 -11 -13 3433.95 359.653   4
   5 -13 -11 3531.16 360.351   4
  13   7  11 80.3425 95.9196   3
  11   7 -13 81.3802 64.9414   4
  11   7  13 117.417 77.8275   6
   7  11  13 105.309 81.9617   3
  11  -7 -13-13.5558 125.092   4
  13  -7  11 70.5985 79.0882   3
   7 -11 -13 83.7892 106.707   4
  13  -7 -11 64.8252 97.0772   4
   7 -13 -11 28.9518 89.4732   4
  -7  13 -11-95.6008 122.331   5
  -7  11 -13 25.6017 110.455   5
  13 -11  -7 214.805 134.451   4
 -13   7 -11 146.716 85.4247   5
  11 -13  -7 97.0116 96.4282   4
 -11   7 -13 65.7296 84.9490   5
  11   7  13 185.909 109.023   3
  11  -7  13 216.054 94.0530   3
  13   7  11 213.874 100.566   6
  13  11   7 116.006 91.4485   6
  11  13   7 55.3752 72.1266   6
   7  11  13 105.548 76.3154   6
   7  13  11 119.103 94.4216   6
  -7  13  11 181.679 89.2632   6
 -11  13   7 144.294 88.9970   6
   1  13 -13 6568.18 539.771   5
  -1  13 -13 7261.56 570.164   5
  13 -13  -1 6579.86 490.907   4
 -13   1 -13 6314.25 420.663   5
 -13  -1 -13 6269.75 425.579   5
  13  -1  13 7902.88 523.338   3
  13   1  13 7342.88 512.142   3
  13  13   1 6485.18 370.053   6
   1  13  13 6088.66 397.892   6
  -1  13  13 5856.62 389.203   6
  13   1 -13 6368.05 434.197   4
  13  -1 -13 6816.74 465.544   4
  13 -13  -3 10023.8 609.414   4
   3  13 -13 9166.73 645.784   5
  -3  13 -13 10021.1 663.383   5
 -13   3 -13 8617.33 494.935   5
 -13  -3 -13 9345.08 528.167   5
  13  -3  13 10093.2 581.794   3
  13   3  13 9723.38 592.774   3
  13  13   3 9738.71 470.486   6
   3  13  13 9506.33 503.043   6
  -3  13  13 8708.83 468.572   6
  13   3 -13 8480.06 477.260   4
  13  -3 -13 9029.90 560.709   4
   3 -13 -13 9239.40 555.227   4
 -13   5 -13 13216.8 620.007   5
  13  -5  13 14581.3 675.376   3
   5  13  13 14756.3 636.228   6
   5 -13 -13 14453.0 728.333   4
   0   0 -14-49.1576 76.0419   4
   0  14   0 36.9086 84.5334   5
   0   0 -14-49.5753 83.5830   5
  14   0   0 29.0814 89.2108   3
   0  14   0-70.8486 88.9336   6
  14   0   2 766.195 175.673   3
  -2   0 -14 713.228 127.638   4
   0   2 -14 614.569 127.806   4
   2   0 -14 603.267 127.893   4
   0  -2 -14 740.661 133.978   4
   0  14   2 713.318 144.182   5
   2  14   0 803.365 150.074   5
  -2  14   0 676.414 142.216   5
   0  14  -2 500.617 125.428   5
   0   2 -14 469.620 127.942   5
   2   0 -14 470.787 113.169   5
  -2   0 -14 590.324 132.558   5
  14   0  -2 607.420 164.266   3
  14  -2   0 463.539 143.659   3
  14   2   0 504.734 150.942   3
   2  14   0 518.784 116.020   6
   0  14   2 745.291 138.577   6
   0  14  -2 369.802 91.0497   6
  -2  14   0 498.099 128.075   6
   2  14  -2 6510.04 392.016   5
  -2  14  -2 6515.60 390.358   5
  14  -2   2 6915.33 445.427   3
  14   2   2 6531.00 434.656   3
   2   2 -14 6183.41 375.480   5
  -2   2 -14 7241.53 428.558   5
   2  -2 -14 6187.96 369.258   5
  -2   2 -14 6456.46 349.933   4
  -2  -2 -14 6359.07 343.811   4
   2   2 -14 6201.32 357.028   4
   2  14   2 6331.14 359.345   6
   2  14  -2 6700.60 344.176   6
   2  -2 -14 6371.98 372.183   4
  -2  14   2 6446.38 381.368   6
  -2  14  -2 6387.10 364.789   6
  14  -2  -2 6387.20 444.542   3
  14   2  -2 6072.74 440.410   3
   2  14   2 7032.33 398.589   5
  14  -2  -2 6186.70 330.554   4
  -2  14   2 6911.91 373.813   5
  -4   0 -14-42.2757 61.1900   4
   0   4 -14 43.2308 82.2290   4
   4   0 -14 86.0567 96.6783   4
   0  -4 -14-2.25006 66.5832   4
  14   0   4 31.6607 88.5814   3
   4  14   0 87.3976 95.8464   5
  -4  14   0-72.6831 78.9576   5
   0  14  -4-60.1586 111.941   5
  14   0  -4 138.686 120.429   3
   0   4 -14 142.441 95.3090   5
  14  -4   0 1.62934 50.8887   4
   4   0 -14 91.5301 61.6153   5
   0 -14  -4-27.5128 58.2865   4
  -4   0 -14-55.4351 93.3786   5
  14  -4   0 53.2371 100.904   3
  14   4   0-15.8447 83.1374   3
   4  14   0 19.6424 59.3153   6
   0  14   4 28.0085 75.3279   6
   0  14  -4-13.0969 55.9802   6
  -4  14   0 32.3603 79.0959   6
   4  14  -2 3297.23 289.617   5
  14  -4  -2 2934.90 261.750   4
  14  -4   2 3288.35 315.946   3
   2  14  -4 3035.03 289.543   5
  -4  14  -2 3116.04 279.719   5
  -2  14  -4 3079.18 295.854   5
  14  -4   2 2721.74 237.082   4
  14   4   2 3238.62 319.243   3
  14  -2   4 3144.16 298.427   3
   2   4 -14 3384.39 292.673   5
  14   2   4 3100.10 301.117   3
   4   2 -14 3368.08 266.957   5
  -2   4 -14 3295.40 296.942   5
  -4   2 -14 3284.31 297.912   5
   4  -2 -14 3062.61 248.968   5
  -4   2 -14 3476.39 254.606   4
  -2   4 -14 3481.73 263.068   4
  -4  -2 -14 3266.58 234.322   4
   2   4 -14 3216.80 263.486   4
   4  14  -2 3164.99 235.141   6
   4  14   2 3353.02 261.442   6
   4   2 -14 3062.13 258.320   4
  -2  -4 -14 3469.53 255.567   4
   2  14   4 3098.06 266.381   6
   2  14  -4 3314.54 229.648   6
  -2  14   4 3251.88 278.633   6
   4  -2 -14 2822.67 263.634   4
  -2  14  -4 3166.42 250.000   6
   2  -4 -14 2869.73 263.708   4
  -4  14   2 3408.34 285.205   6
  -4  14  -2 3083.29 261.826   6
  14  -2  -4 3271.63 321.018   3
  14   2  -4 3590.83 357.089   3
  14  -4  -2 3307.70 318.171   3
  14   4  -2 3102.10 329.663   3
  14  -2  -4 3124.31 245.516   4
  -4  14   2 3689.75 269.273   5
  14  -4   4 266.429 134.491   3
  -4  -4 -14 52.0812 49.3158   4
   4   4 -14 89.3035 77.3196   4
   4  -4 -14-78.4785 105.745   4
  14   4   4 63.3351 89.3250   3
   4  14  -4 70.0998 86.3880   5
  -4  14  -4 209.311 113.051   5
  14  -4  -4-44.6148 120.789   3
  14   4  -4 44.1913 82.0257   3
  14  -4  -4 32.9756 69.1699   4
   4   4 -14 46.1566 72.0115   5
  -4   4 -14 272.288 133.223   5
  14   4   4 85.3598 76.7128   6
   4  14  -4 89.5132 60.7229   6
   4  14   4 124.620 94.2080   6
  -4  14   4 52.9524 92.2869   6
  -4  14  -4 29.8663 68.0766   6
  -6  14   0 7534.75 393.846   5
   0 -14  -6 8904.56 475.644   4
   0  14  -6 7203.68 472.715   5
  14  -6   0 6406.38 404.119   4
   0   6 -14 7090.28 439.531   5
  14   0   6 7565.11 469.726   3
  -6   0 -14 7481.73 445.198   5
  14   6   0 6992.86 332.956   6
  -6   0 -14 8390.52 379.077   4
   0   6 -14 7337.94 391.065   4
   6  14   0 6406.99 343.671   6
  14   0  -6 7362.52 508.769   3
   0  14   6 7375.80 414.922   6
   6   0 -14 7281.69 417.851   4
   0  -6 -14 7697.26 426.679   4
  -6  14   0 7271.41 407.788   6
  14   0  -6 6944.57 356.516   4
  14  -6   0 7279.05 463.984   3
  14   6   0 7500.35 495.094   3
  -6  14  -2 3753.36 306.515   5
   2  14  -6 3721.60 336.805   5
  14  -6  -2 3242.03 298.944   4
   2 -14  -6 4486.17 358.018   4
  -2  14  -6 4143.27 361.368   5
  14   6   2 3808.97 348.196   3
   2   6 -14 4742.15 358.257   5
  -2   6 -14 3855.60 330.160   5
  14  -2   6 3909.82 341.753   3
  -6   2 -14 3842.36 329.550   5
  14   2   6 3749.57 336.826   3
  -2   6 -14 3897.73 291.439   4
  14   6   2 3488.03 245.320   6
   2   6 -14 3501.36 279.837   4
   6  14  -2 4115.76 261.484   6
   6  14   2 3223.04 255.242   6
   2  14   6 4022.99 310.585   6
  14  -2  -6 3705.45 358.889   3
   6   2 -14 3687.10 293.757   4
  14   2  -6 3514.31 355.395   3
  -2  -6 -14 3835.44 273.377   4
  -2  14   6 3937.89 309.750   6
  -2  14  -6 3830.23 261.266   6
   6  -2 -14 3686.97 313.331   4
  -6  14   2 3971.39 306.055   6
   2  -6 -14 3605.98 309.151   4
  -6  14  -2 4434.62 314.481   6
  14  -6  -2 3479.87 326.056   3
  14   6  -2 3447.52 335.930   3
  14  -2  -6 3442.58 276.325   4
  -6  14   2 3759.38 267.488   5
  14  -6   2 3968.68 341.588   3
   6  14  -2 3305.76 295.534   5
   4   6 -14 241.354 107.420   4
   6   4 -14 156.263 83.7871   4
  14  -4  -6 64.6950 96.7133   3
  14  -4   6 3.35385 90.6788   3
  14   4  -6 40.5702 76.3191   3
  14   6   4 170.666 103.286   3
   6  -4 -14 105.152 100.798   4
   4  -6 -14 36.8584 98.9927   4
  14  -6  -4-82.8105 115.162   3
   6  14  -4 185.577 106.405   5
  14   6  -4 206.574 88.8561   3
   4  14  -6-73.6100 112.531   5
  -6  14  -4 358.294 135.284   5
  -4  14  -6 372.920 143.294   5
  14  -4  -6 76.7869 75.6998   4
   4   6 -14 154.974 89.3629   5
  14  -6  -4 41.9136 72.4657   4
  14   4   6 224.851 118.943   3
  -4   6 -14 203.493 125.411   5
   4  -6  14 257.784 94.7799   3
   4 -14  -6 296.613 133.071   4
  -6   4 -14 122.180 107.960   5
   6 -14  -4 109.942 96.0396   4
   6  -4  14 264.045 103.735   3
  14   4   6 276.395 100.756   6
  14   6   4 233.602 93.5405   6
   4   6  14 71.1668 42.7191   6
   6  14   4 139.350 77.5954   6
   4  14   6 330.237 118.418   6
  -4  14   6 101.920 91.5665   6
  -6  14   4 54.3988 81.2157   6
  -4  14  -6 181.445 79.2904   6
  -6  14  -4 81.4407 63.3478   6
  14  -6   4 51.2050 85.0013   3
   6  14  -6 2650.94 282.716   5
   6 -14  -6 2566.11 308.628   4
  -6  14  -6 2182.50 278.454   5
  14  -6   6 2196.97 260.659   3
  -6   6 -14 2114.56 261.721   5
  14   6   6 2279.92 278.992   3
   6  -6 -14 2082.56 269.527   4
  14  -6  -6 1753.26 239.064   4
  14   6   6 2084.91 211.215   6
   6   6  14 2189.80 189.933   6
   6   6 -14 2230.18 232.651   4
  14   6  -6 2399.35 263.313   3
   6  14   6 2318.29 235.686   6
  14  -6  -6 2086.45 264.254   3
   6  -6  14 2007.76 213.768   3
  -6  14  -6 2063.91 214.867   6
  -6  14   6 1780.29 217.756   6
  14   0  -8 106.019 118.271   3
   8   0 -14-67.7082 92.9431   4
   0  -8 -14-58.3609 81.6058   4
  14   0  -8-25.6313 64.2307   4
   8   0  14 32.9862 97.1414   3
  -8  14   0-53.0173 61.7193   5
   0  14  -8 66.6927 107.585   5
   0   8 -14-37.0662 92.0504   5
  14  -8   0 94.7811 99.4738   3
  14  -8   0 33.7240 95.3440   4
  -8   0 -14-98.4670 104.912   5
  14   0   8 135.115 124.817   3
  14   8   0 45.9654 56.0632   6
   8  14   0-19.5514 57.9555   6
   0  14   8 35.7077 85.8216   6
  14   2  -8 291.865 133.445   3
  14  -2  -8 452.363 152.750   3
   2   8 -14 404.529 121.064   4
   8   2  14 394.806 132.917   3
   8   2 -14 625.673 145.465   4
   8  -2 -14 443.643 138.040   4
   2  -8 -14 226.949 103.798   4
  14  -2  -8 386.533 112.813   4
  -8  14  -2 344.251 105.505   5
  14  -8  -2 399.631 130.080   3
   2  14  -8 522.800 171.397   5
  -2  14  -8 357.011 154.596   5
   2 -14  -8 212.331 105.998   4
   2   8 -14 287.662 117.205   5
  -2   8 -14 394.716 147.651   5
  14  -8  -2 329.360 125.664   4
  14  -2   8 510.598 150.269   3
  -8   2 -14 284.121 125.017   5
  14  -8   2 285.922 110.336   3
  14   2   8 430.620 140.209   3
   8  -2  14 264.837 117.356   3
  14   8  -2 315.309 81.3730   6
  14   8   2 359.216 107.840   6
   8  14  -2 284.608 77.6279   6
   8  14   2 181.335 86.1647   6
   2  14   8 512.059 132.584   6
  -2  14   8 339.795 114.128   6
  -8  14   2 371.754 125.101   6
  14   8   2 522.410 140.875   3
  14   4  -8 179.344 100.628   3
  14  -4  -8 235.974 126.213   3
   8  -4  14 310.069 109.873   3
   4   8 -14 233.127 110.801   4
  14   8   4 297.995 115.857   3
   8   4 -14 15.0994 79.8919   4
  14  -8  -4 9.29730 90.5536   3
   8  -4 -14 72.9536 106.328   4
   8  14  -4 315.862 108.093   5
   4  -8 -14 234.719 117.094   4
   4  14  -8-8.16149 107.533   5
  14  -4   8 176.765 99.0530   3
  -8  14  -4 95.5963 77.7298   5
  14  -4  -8 84.1775 93.2101   4
  -4  14  -8 137.705 100.233   5
   4   8 -14 219.006 112.431   5
   4 -14  -8 104.847 99.0958   4
  -4   8 -14 182.667 118.132   5
  14  -8  -4 205.944 116.979   4
  -8   4 -14 154.307 100.201   5
   8 -14  -4 159.920 133.112   4
  14   4   8 324.225 136.816   3
   8   4  14 475.165 147.611   3
  14  -8   4 169.767 96.8949   3
  14   4   8 189.195 96.0383   6
   8   4  14 231.559 75.7041   6
  14   8   4 127.411 88.2772   6
   4   8  14 216.998 77.2664   6
   8  14   4 222.725 98.7132   6
   4  14   8 81.5905 91.1182   6
  -4  14   8 191.441 91.8142   6
  -8  14   4 113.012 87.5570   6
  14  -8  -6 3649.72 359.647   4
   8  14  -6 3777.20 326.815   5
   6 -14  -8 4645.37 414.997   4
   6  14  -8 4083.36 365.408   5
  14  -8   6 3808.29 328.548   3
   8 -14  -6 4295.53 403.099   4
  -8  14  -6 4888.86 407.778   5
  -6  14  -8 3997.45 386.352   5
  -6   8 -14 4706.54 396.153   5
  14  -6   8 3723.02 330.198   3
  -8   6 -14 4527.77 378.251   5
  14   8   6 4058.29 358.880   3
  14   6   8 4296.95 378.532   3
  14   6   8 4546.76 309.568   6
  14   8   6 4071.71 296.987   6
   8   6  14 3955.50 270.043   6
   6   8 -14 4107.72 313.833   4
  14  -6  -8 4463.05 387.307   3
   6   8  14 4258.32 293.463   6
  14  -8  -6 4302.48 361.638   3
   8   6 -14 4540.13 337.867   4
   8  14   6 4315.79 321.122   6
   8  -6  14 3875.32 309.431   3
   6  14   8 4066.75 321.548   6
  -6  14   8 4228.80 328.844   6
  -8  14   6 4238.60 331.014   6
   8  -6 -14 4190.48 390.280   4
   6  -8 -14 4411.11 406.505   4
  14  -6  -8 3566.54 345.891   4
   8   6  14 4155.11 367.013   3
  14  -8   8 764.292 161.144   3
  14  -8  -8 416.016 139.837   3
   8   8 -14 504.355 127.187   4
   8  -8 -14 337.136 135.373   4
   8   8  14 495.638 146.933   3
  -8  14  -8 300.048 125.434   5
  14  -8  -8 572.519 174.876   4
   8 -14  -8 334.447 136.732   4
  -8   8 -14 460.904 158.021   5
  14   8   8 461.977 140.851   3
  14   8   8 661.994 143.066   6
   8   8  14 497.760 111.212   6
   8  14   8 465.143 125.706   6
  -8  14   8 511.922 128.370   6
  10   0  14 1151.53 208.306   3
  10   0 -14 1321.71 207.332   4
  14   0 -10 966.031 165.499   4
  14 -10   0 894.248 162.422   3
   0  14 -10 1196.43 233.129   5
   0  10 -14 1238.74 220.323   5
 -14   0 -10 1131.34 162.512   5
 -10   0 -14 1462.71 217.914   5
  14 -10   0 1285.17 215.519   4
  14   0  10 1489.14 238.406   3
  14  10   0 1167.38 155.475   6
  10  14   0 1066.02 155.243   6
   0  14  10 1372.84 201.095   6
  10   2 -14 1111.12 183.912   4
  14 -10  -2 1347.46 202.726   3
  10  -2 -14 1053.92 193.964   4
 -14  -2 -10 1212.05 171.714   5
  10   2  14 1247.76 214.190   3
   2 -10 -14 1128.85 197.701   4
  14  -2 -10 972.988 173.764   4
   2  14 -10 1206.91 243.292   5
   2 -14 -10 990.630 177.520   4
  -2  14 -10 993.244 214.683   5
   2  10 -14 1059.46 222.110   5
  -2  10 -14 1824.90 267.924   5
 -10   2 -14 1340.93 207.799   5
  14 -10  -2 1030.61 195.126   4
 -10  -2 -14 1218.08 203.118   5
  14  -2  10 1224.86 218.404   3
  10  -2  14 1128.26 199.165   3
  14  10  -2 1004.96 135.512   6
  14  10   2 934.942 142.490   6
  14 -10   2 1554.58 207.453   3
  14   2  10 1286.20 232.343   3
  10  14   2 1201.77 165.938   6
   2  10  14 1179.03 166.508   6
   2  14  10 1039.09 175.566   6
  -2  14  10 1136.85 183.301   6
  14 -10  -4 7732.83 525.370   4
   4  14 -10 7704.98 540.402   5
  10 -14  -4 7526.47 535.194   4
  -4  14 -10 7455.64 544.364   5
   4  10 -14 7286.30 562.831   5
  -4  10 -14 8033.77 547.996   5
 -10   4 -14 8173.51 490.566   5
  14  -4  10 8050.26 503.703   3
  14   4  10 7524.33 517.681   3
  10   4  14 7235.60 364.857   6
  14  10   4 7360.93 396.948   6
  10  -4  14 7004.80 452.552   3
  10  14   4 7484.43 417.705   6
   4  10  14 7454.89 413.046   6
  14 -10  -4 7510.08 456.919   3
   4  14  10 7869.85 453.141   6
  10   4 -14 7447.58 443.151   4
  -4  14  10 7009.81 423.430   6
  10   4  14 7549.17 504.336   3
 -10  14   4 7849.04 454.268   6
  10  -4 -14 7202.17 503.641   4
   4 -10 -14 6802.88 495.239   4
  14  -4 -10 7075.73 475.531   4
  14 -10   4 6951.49 427.495   3
   4 -14 -10 7672.26 513.040   4
  10  -6  14 430.493 123.871   3
  14 -10  -6 662.904 157.852   3
  10   6 -14 591.736 130.468   4
  10   6  14 342.497 121.766   3
  10  -6 -14 707.350 190.948   4
   6 -10 -14 595.121 166.759   4
  14  -6  10 444.933 132.303   3
   6  14 -10 653.369 169.367   5
  14  -6 -10 406.288 134.774   4
 -10  14  -6 776.089 168.060   5
  -6  14 -10 540.861 166.355   5
   6 -14 -10 894.046 197.879   4
  14 -10  -6 375.005 134.222   4
  -6  10 -14 620.532 175.397   5
 -10   6 -14 707.419 165.108   5
  10 -14  -6 878.765 206.368   4
  14   6  10 527.368 160.031   3
  14   6  10 673.749 134.995   6
  10   6  14 683.175 127.861   6
  14  10   6 481.134 118.651   6
   6  10  14 468.380 117.870   6
  10  14   6 675.454 143.059   6
   6  14  10 691.591 147.398   6
  -6  14  10 537.832 141.356   6
 -10  14   6 683.653 143.728   6
  10   8  14 588.912 165.672   3
  14  -8  10 356.071 115.597   3
  10   8 -14 557.338 126.474   4
   8 -10 -14 678.957 177.352   4
  14  -8 -10 663.312 170.366   4
 -10  14  -8 519.074 148.351   5
  -8  14 -10 414.914 150.190   5
   8 -14 -10 719.642 180.042   4
  14 -10  -8 533.279 176.060   4
  -8  10 -14 513.991 157.079   5
 -10   8 -14 645.617 154.767   5
  14   8  10 550.963 153.341   3
   8  10  14 625.377 156.087   3
  10   8  14 657.434 135.049   6
   8  10  14 526.360 118.008   6
  -8  14  10 498.094 122.093   6
 -10  14   8 561.000 134.603   6
  12   0 -14-80.6037 84.0467   4
  14   0 -12-34.9568 80.6461   4
  12   0  14-26.5843 90.1237   3
   0  14 -12 78.7762 128.790   5
   0  12 -14-37.0897 130.515   5
 -14   0 -12-21.7094 63.2697   5
 -12   0 -14-29.2683 74.3200   5
  14 -12   0 45.0188 98.6565   4
  14  12   0-0.58353 58.6518   6
  12  14   0 56.6767 56.2990   6
  14   0  12 65.7204 98.7421   3
   0  14  12-111.889 94.9084   6
  12  -2  14 1367.03 226.117   3
  12   2 -14 1029.44 184.063   4
  14   2 -12 1001.12 168.865   4
  12  -2 -14 1135.17 207.801   4
  14  -2 -12 1143.57 202.845   4
   2  14 -12 1002.98 212.952   5
  -2  14 -12 1159.36 237.342   5
   2  12 -14 1331.26 268.479   5
  -2  12 -14 1323.72 253.582   5
  12   2  14 1264.33 220.651   3
 -14   2 -12 1107.78 172.654   5
 -12   2 -14 1104.97 188.802   5
  14 -12  -2 914.974 187.753   4
  12 -14  -2 1107.39 213.845   4
 -14  -2 -12 1080.78 181.258   5
 -12  -2 -14 1149.52 202.020   5
  14  -2  12 1422.66 232.564   3
  14  12   2 1126.10 163.624   6
  12  14   2 798.414 140.188   6
   2  12  14 1088.63 174.023   6
   2  14  12 1202.41 185.623   6
  -2  14  12 1037.63 171.952   6
  14   2  12 1282.82 226.768   3
  12   4 -14 103.374 67.3695   4
  12  -4 -14 220.827 118.581   4
  14  -4 -12 75.7932 78.9592   4
   4 -12 -14 55.1077 73.7972   4
   4 -14 -12 175.294 90.3433   4
   4  14 -12 138.570 103.440   5
   4  12 -14 102.845 88.1155   5
  -4  14 -12 34.5678 108.729   5
  -4  12 -14 317.490 149.497   5
  12   4  14 148.112 103.601   3
  14 -12  -4 278.218 130.913   4
 -12   4 -14 272.025 126.132   5
  12 -14  -4 155.857 123.675   4
 -14  -4 -12 141.676 81.3865   5
  14  -4  12 246.331 115.402   3
  14  12   4 147.652 84.3837   6
  12  14   4 245.671 91.8420   6
   4  12  14 192.851 83.8002   6
   4  14  12 233.463 115.387   6
  -4  14  12 289.252 100.968   6
  14   4  12 172.887 106.841   3
 -12  14   4 243.381 110.241   6
  12  -4  14 289.541 126.458   3
  -1  15   1 4752.93 329.570   5
   1  15  -1 4729.71 341.823   5
  -1  15  -1 4689.71 331.199   5
  15  -1   1 4285.92 369.587   3
  15   1   1 4241.84 371.125   3
   1   1 -15 4239.65 332.704   5
  -1   1 -15 4318.35 343.743   5
   1  -1 -15 4402.40 337.883   5
  -1  -1 -15 4111.61 334.823   5
  -1   1 -15 4734.05 314.276   4
  -1  -1 -15 4361.05 305.708   4
   1   1 -15 4452.48 316.182   4
   1  -1 -15 4509.66 320.363   4
   1  15   1 4162.58 307.246   6
   1  15  -1 4122.61 295.240   6
  -1  15   1 4914.32 337.527   6
  -1  15  -1 4187.65 306.537   6
  15  -1  -1 4090.77 369.968   3
  15   1  -1 4568.08 390.313   3
   1  15   1 4819.07 336.164   5
  15  -1   3 885.542 187.090   3
  15   1   3 842.552 174.285   3
  -3   1 -15 865.478 139.105   4
  -1   3 -15 646.811 133.281   4
  -3  -1 -15 848.850 137.067   4
   1   3 -15 713.587 134.754   4
   3   1 -15 652.285 140.179   4
  -1  -3 -15 906.832 153.006   4
   3  -1 -15 999.255 173.745   4
   1  -3 -15 836.436 157.313   4
   3  15   1 818.199 161.950   5
  -3  15   1 755.577 152.240   5
   3  15  -1 641.251 153.455   5
  -3  15  -1 829.779 155.223   5
   1  15  -3 620.481 147.877   5
  -1  15  -3 780.753 160.790   5
   1   3 -15 880.033 171.214   5
  -1   3 -15 795.518 164.840   5
  15  -1  -3 860.599 186.041   3
   3   1 -15 869.621 151.625   5
  15   1  -3 795.741 181.180   3
   3  -1 -15 590.034 125.686   5
  -3   1 -15 464.994 134.195   5
  -3  -1 -15 653.504 148.004   5
  15  -3  -1 866.626 183.842   3
  15   3  -1 842.941 187.963   3
  15  -3   1 737.987 163.509   3
   3  15  -1 601.865 118.352   6
   3  15   1 795.874 145.383   6
   1  15   3 557.459 130.023   6
  15   3   1 763.319 173.404   3
   1  15  -3 698.378 120.436   6
  -1  15   3 712.942 153.064   6
  -1  15  -3 622.552 127.086   6
  -3  15   1 577.995 134.119   6
  -3  15  -1 795.978 148.991   6
   3  15  -3 8488.41 471.819   5
  -3  15  -3 8745.64 485.972   5
  15  -3   3 8623.99 517.367   3
  15   3   3 8333.81 514.591   3
   3   3 -15 8502.41 464.299   5
  -3   3 -15 8902.60 508.371   5
   3  -3 -15 8311.15 444.968   5
  -3   3 -15 8487.82 423.059   4
  -3  -3 -15 8570.49 408.946   4
   3   3 -15 8710.73 447.333   4
   3  15  -3 8141.97 381.381   6
   3  15   3 7972.41 428.994   6
   3  -3 -15 8307.93 461.003   4
  -3  15   3 8886.26 465.963   6
  -3  15  -3 8359.20 432.812   6
  15  -3  -3 8390.81 518.529   3
  15   3  -3 7361.84 514.654   3
  15  -3  -3 7588.26 402.992   4
  -5   1 -15 105.059 71.7051   4
  -1   5 -15 130.498 105.407   4
  -5  -1 -15-39.9302 55.3447   4
   1   5 -15 85.9477 94.1367   4
  15  -1   5 7.53282 104.876   3
   5   1 -15 291.731 124.181   4
  -1  -5 -15 73.4386 73.7580   4
   5  -1 -15 258.283 117.610   4
   1  -5 -15 153.120 92.5014   4
  15   1   5 75.9677 101.592   3
   5  15  -1 97.4618 95.0053   5
  -5  15   1 76.6378 75.7139   5
  15  -1  -5-39.2981 112.281   3
  15   1  -5 45.5420 101.596   3
  -5  15  -1-27.5006 72.5073   5
   1  15  -5-44.3188 109.069   5
  -1  15  -5-136.157 131.882   5
  15  -5  -1-4.10423 61.3601   4
   1   5 -15-17.1355 80.4756   5
  -1   5 -15 94.2406 110.821   5
   1 -15  -5 168.038 92.7292   4
  15  -5   1 151.321 78.6106   4
  -5   1 -15-41.3160 105.662   5
  -5  -1 -15-19.0151 95.4046   5
  15  -5  -1 102.111 115.174   3
  15   5  -1-0.33768 89.8846   3
  15  -5   1-5.89782 95.7852   3
  15   5   1 94.8806 102.424   3
   5  15  -1-23.3761 63.1624   6
   5  15   1 37.1249 67.3416   6
   1  15   5 100.220 93.8649   6
  -1  15   5 0.23944 84.7134   6
  -1  15  -5 86.3300 65.5347   6
  -5  15   1 51.8283 81.4873   6
  -5  15  -1 115.788 97.6189   6
   5  15  -3 2378.95 266.111   5
  15  -5  -3 2510.18 258.584   4
  15  -5   3 2305.97 275.699   3
   3  15  -5 2420.48 276.129   5
  -5  15  -3 2512.78 270.225   5
  -3  15  -5 2723.54 298.235   5
   3 -15  -5 2710.95 292.788   4
  15   5   3 2842.29 310.605   3
  15  -3   5 2682.98 300.953   3
   3   5 -15 2769.13 279.567   5
  15   3   5 2357.35 281.854   3
  -3   5 -15 2666.27 298.680   5
  -5   3 -15 2711.77 292.654   5
  15  -3  -5 2208.80 278.231   3
  15  -5  -3 2001.21 258.073   3
   3   5 -15 2561.59 250.421   4
   5  15  -3 2474.01 206.051   6
   5   3 -15 2420.31 248.205   4
   5  15   3 2496.90 238.529   6
   3  15   5 2666.59 264.907   6
  15   3  -5 2332.65 300.459   3
  -3  15   5 2674.07 271.290   6
  -3  15  -5 2627.60 235.678   6
   5  -3 -15 2115.52 249.902   4
  -5  15   3 2608.39 262.032   6
   3  -5 -15 2545.90 278.749   4
  -5  15  -3 2506.21 250.155   6
  15   5  -3 2436.74 298.987   3
  15  -3  -5 2214.73 232.064   4
  15  -5   5 684.126 165.480   3
   5  -5  15 838.254 148.228   3
   5   5 -15 1038.94 176.582   4
  15  -5  -5 651.809 166.663   3
  15   5   5 1007.95 201.290   3
  15   5  -5 826.943 185.789   3
   5  -5 -15 614.294 147.030   4
   5  15  -5 828.857 170.108   5
  -5  15  -5 926.103 184.765   5
  15  -5  -5 577.408 130.645   4
  -5   5 -15 814.332 186.415   5
   5 -15  -5 1037.02 196.754   4
  15   5   5 844.519 149.587   6
   5  15   5 621.030 137.032   6
  -5  15   5 719.479 159.005   6
  -5  15  -5 888.288 146.877   6
  -7  15   1 5877.14 344.772   5
  15   7   1 6134.03 456.577   3
   1 -15  -7 5597.02 393.501   4
  -7  15  -1 5612.36 358.396   5
   7   1  15 5649.04 409.511   3
   1  15  -7 5221.97 419.982   5
  -1  15  -7 5222.08 418.390   5
  15  -7  -1 4804.12 369.510   4
  15  -7   1 5234.06 380.912   4
   1   7 -15 5256.79 412.708   5
  -1   7 -15 5828.96 433.875   5
  15  -1   7 5752.33 439.901   3
  15   1   7 5382.40 421.664   3
  -7   1 -15 5550.96 414.949   5
  -7  -1 -15 5773.05 416.320   5
  15   7   1 5136.60 308.745   6
   1   7 -15 5659.89 376.971   4
   7  15  -1 4817.00 305.996   6
   7  15   1 5016.73 323.332   6
  15   1  -7 5140.13 448.630   3
  15  -1  -7 5133.78 443.681   3
   1  15   7 5463.73 385.021   6
   7   1 -15 5090.48 377.622   4
  -1  15   7 5784.66 390.255   6
  -1  -7 -15 5731.06 371.848   4
   7  -1 -15 5432.83 400.973   4
   1  -7 -15 5380.92 391.069   4
  -7  15   1 5149.49 367.187   6
  -7  15  -1 5182.58 360.352   6
  15  -7  -1 5163.52 398.921   3
  15  -1  -7 5037.85 335.285   4
  15   7  -1 5772.45 444.415   3
  15  -7   1 5457.86 414.406   3
   7  -1  15 5543.87 394.947   3
  15  -7  -3 1808.35 238.592   4
   3 -15  -7 2046.97 260.743   4
  -7  15  -3 2051.47 238.742   5
  -3  15  -7 2261.26 291.733   5
  15   7   3 2191.56 275.825   3
   3   7 -15 1943.37 259.457   5
  15   3  -7 1713.01 259.771   3
  15  -3  -7 1971.64 281.122   3
  -3   7 -15 2103.63 273.145   5
  15  -3   7 2366.10 287.850   3
  -7   3 -15 2322.43 275.653   5
   7  -3 -15 1776.33 241.878   4
  15   3   7 2040.69 276.362   3
   3  -7 -15 2010.47 255.533   4
   3  15  -7 2204.21 272.968   5
  15   7   3 2164.86 213.075   6
   3   7 -15 2016.37 229.939   4
   7  15   3 1896.10 215.725   6
   3  15   7 2024.22 241.327   6
   7   3 -15 1886.01 227.844   4
  -3  15   7 2179.80 245.041   6
  15  -7  -3 2168.29 268.486   3
  -7  15   3 1920.60 229.965   6
  -7  15  -3 2055.32 228.157   6
   7  -3  15 2183.61 248.454   3
  15  -3  -7 1924.13 225.693   4
  15  -7   3 2068.68 266.451   3
   7  15  -3 2275.12 255.713   5
  15   5  -7 80.2462 86.4911   3
  15  -5  -7 98.3705 106.656   3
  15  -5   7 79.0789 84.4797   3
   5   7 -15 58.6476 87.9886   4
   7   5 -15 87.5543 83.6059   4
  15   7   5 76.9244 74.2926   3
   7  -5  15 15.8533 65.7477   3
  15  -7  -5 153.512 99.4076   3
   7  -5 -15 124.053 116.990   4
   5  -7 -15-46.0689 125.478   4
   7  15  -5 74.9082 69.7816   5
   5  15  -7 43.3375 87.1599   5
  -7  15  -5-143.713 120.079   5
  -5  15  -7-16.3636 94.1134   5
  15  -5  -7 140.614 94.8808   4
  15   5   7 83.1615 92.0591   3
  15  -7  -5 92.3577 88.4245   4
   5 -15  -7 43.5785 93.3865   4
  -5   7 -15 127.168 111.647   5
  -7   5 -15 213.871 131.690   5
   7 -15  -5 13.2137 96.7340   4
  15   5   7 197.376 112.200   6
  15   7   5 152.293 94.6766   6
   7  15   5 44.2865 80.6318   6
   5  15   7 43.6904 85.1547   6
  15  -7   5 94.3330 88.2733   3
  -5  15   7-7.49312 87.4142   6
  -7  15   5 199.332 105.700   6
  -7  15  -5 143.615 79.0202   6
   7  15  -7 6719.14 453.356   5
   7   7  15 7201.10 488.807   3
   7 -15  -7 8721.80 568.752   4
  -7  15  -7 8161.59 533.105   5
  15  -7   7 6936.92 461.820   3
  -7   7 -15 8491.86 535.540   5
  15   7   7 7432.18 505.745   3
  15   7   7 7468.51 408.306   6
  15  -7  -7 7263.94 487.326   3
   7   7 -15 7500.71 443.461   4
   7  15   7 7409.90 439.190   6
  -7  15   7 7993.97 459.302   6
   7  -7 -15 7665.80 534.332   4
  15  -7  -7 6333.12 461.917   4
  15   1  -9 453.227 163.988   3
  15  -1  -9 383.535 152.236   3
   9   1 -15 403.931 134.785   4
   9  -1 -15 349.160 132.664   4
   1  -9 -15 602.809 161.057   4
  15  -1  -9 288.478 91.7767   4
  15  -9  -1 278.777 112.422   3
   1  15  -9 430.173 153.596   5
  -1  15  -9 315.382 149.993   5
   1   9 -15 300.350 136.651   5
  -1   9 -15 305.476 146.846   5
  15  -1   9 632.714 177.894   3
   9  -1  15 244.961 110.686   3
  15  -9   1 220.777 96.4520   3
  15  -9  -1 518.579 144.955   4
  -9   1 -15 298.513 125.822   5
  -9  -1 -15 377.684 143.633   5
  15  -9   1 371.030 119.810   4
  15   1   9 330.929 140.619   3
   9   1  15 466.846 145.371   3
  15   9  -1 362.982 90.1830   6
  15   9   1 380.783 100.694   6
   9  15  -1 354.429 94.2309   6
   9  15   1 240.031 77.9588   6
   1  15   9 281.064 109.162   6
  -1  15   9 431.158 126.221   6
  -9  15   1 359.320 121.305   6
  -9  15  -1 337.885 112.909   6
  15   3  -9 187.562 110.190   3
  15  -3  -9 342.781 142.003   3
   9   3 -15 149.158 89.9645   4
  15  -9  -3 329.316 123.966   3
   9  -3 -15 330.617 126.232   4
   3  -9 -15 290.242 125.326   4
  15  -3  -9 196.055 102.171   4
  -9  15  -3 335.747 108.709   5
   3  15  -9 155.168 108.754   5
  15  -3   9 157.959 86.9128   3
  -3  15  -9 481.252 172.448   5
   3   9 -15 310.103 129.775   5
   3 -15  -9 471.364 138.309   4
  -3   9 -15 255.053 143.634   5
  15  -9  -3 391.643 138.413   4
  -9   3 -15 347.892 127.875   5
   9 -15  -3 73.5346 110.678   4
  15   3   9 376.163 147.272   3
  15  -9   3 223.251 107.723   3
  15   9   3 286.088 100.301   6
   9  15   3 218.523 100.696   6
   3  15   9 431.404 127.951   6
   9  -3  15 348.230 121.872   3
  -3  15   9 422.528 126.566   6
   9   3  15 363.611 129.944   3
  -9  15   3 468.311 131.509   6
  15  -5  -9 680.497 184.679   3
   5   9 -15 702.216 150.190   4
  15  -9  -5 597.828 151.459   3
   9   5 -15 635.855 139.565   4
  15  -5   9 731.175 174.409   3
   9  -5 -15 468.786 157.897   4
   9  15  -5 477.912 127.161   5
   5  -9 -15 518.669 158.070   4
   5  15  -9 501.154 142.100   5
  15  -5  -9 317.763 121.727   4
  -9  15  -5 316.992 106.929   5
  -5  15  -9 609.733 181.028   5
   5 -15  -9 584.394 158.174   4
  15  -9  -5 367.089 132.067   4
  -5   9 -15 672.829 186.008   5
   9  -5  15 406.507 120.618   3
  -9   5 -15 734.618 163.040   5
   9 -15  -5 592.602 165.571   4
  15   5   9 939.769 201.051   3
  15  -9   5 585.476 139.130   3
  15   9   5 751.870 140.028   6
   9  15   5 512.951 125.916   6
   5  15   9 526.570 135.612   6
  -5  15   9 637.061 140.578   6
  -9  15   5 601.461 142.968   6
   9   5  15 537.895 155.777   3
  15  -9  -7 608.799 155.574   3
  15  -7   9 237.187 107.413   3
   7   9 -15 324.635 109.647   4
   9   7 -15 297.638 119.920   4
   9  -7 -15 538.491 162.934   4
   7  -9 -15 374.595 151.394   4
   7  15  -9 361.984 118.199   5
  15  -7  -9 303.071 123.786   4
  -9  15  -7 796.732 194.458   5
  -7  15  -9 650.700 172.981   5
  15  -9  -7 431.008 142.666   4
   7 -15  -9 474.662 151.504   4
  -7   9 -15 588.029 171.175   5
   9 -15  -7 704.940 190.411   4
  -9   7 -15 458.667 161.498   5
  15   7   9 334.774 127.206   3
   7   9  15 542.885 158.063   3
   9   7  15 445.028 144.524   3
  15   7   9 567.760 131.663   6
  15  -9   7 326.791 103.084   3
  15   9   7 715.815 141.271   6
   9  15   7 385.952 118.820   6
   7  15   9 592.185 151.277   6
  -7  15   9 445.342 122.788   6
  -9  15   7 455.197 121.476   6
  11   1 -15 872.684 176.199   4
  15 -11  -1 693.055 145.572   3
  11  -1 -15 623.113 151.654   4
  15  -1 -11 707.046 154.356   4
  15 -11   1 696.928 142.014   3
   1  15 -11 687.153 193.223   5
  -1  15 -11 676.383 183.760   5
   1  11 -15 730.264 200.826   5
  -1  11 -15 801.722 213.609   5
 -11   1 -15 452.018 129.641   5
  15 -11  -1 465.083 151.000   4
 -11  -1 -15 704.397 164.862   5
  15 -11   1 549.882 143.538   4
  11  -1  15 683.745 163.830   3
  15  -1  11 980.805 207.456   3
  15   1  11 630.930 174.234   3
  11   1  15 338.625 121.740   3
  15  11   1 686.319 129.697   6
  11  15   1 378.528 102.220   6
   1  15  11 701.668 148.754   6
  -1  15  11 775.628 154.249   6
 -11  15   1 523.613 132.180   6
  15 -11  -3 5270.51 435.800   4
   3  15 -11 5515.82 465.651   5
  -3  15 -11 5748.45 491.139   5
  11 -15  -3 5536.86 460.932   4
   3  11 -15 4639.82 471.098   5
  -3  11 -15 5755.73 499.818   5
 -11   3 -15 5694.32 429.014   5
  15  -3  11 5476.53 439.757   3
 -11  -3 -15 5444.66 425.399   5
  15   3  11 5983.95 475.711   3
  11  -3  15 5142.86 412.004   3
  15  11   3 5154.93 340.574   6
  11  15   3 4759.62 339.650   6
  15 -11  -3 4963.77 369.188   3
   3  15  11 4962.90 372.022   6
  11   3  15 5035.11 427.707   3
  11   3 -15 5355.82 398.644   4
  -3  15  11 4893.20 363.184   6
  11  -3 -15 5425.94 443.285   4
 -11  15   3 5474.62 385.801   6
   3 -11 -15 5007.95 419.336   4
  15  -3 -11 4141.01 368.672   4
   0  16   0 41320.2 1039.49   5
   0   0 -16 39927.1 1110.04   5
   0   0 -16 39540.3 1009.81   4
   0  16   0 38663.2 987.641   6
  16   0   0 36729.8 1146.78   3
  -2   0 -16 70.0529 78.8702   4
   0   2 -16-60.9167 94.6792   4
   2   0 -16-76.5384 99.4667   4
   0  -2 -16-48.3303 84.5060   4
   0  16   2 27.0508 87.5909   5
   2  16   0 71.9020 102.039   5
  -2  16   0 156.958 101.525   5
   0  16  -2 134.314 105.302   5
   0   2 -16 120.154 97.2317   5
   2   0 -16-32.4984 66.1229   5
  -2   0 -16-58.0069 101.885   5
   0  -2 -16-54.7065 103.747   5
  16   0  -2-3.04471 95.9621   3
  16  -2   0 87.1782 108.290   3
  16   2   0 62.7249 113.132   3
   2  16   0-5.70271 70.7154   6
   0  16   2 8.86237 83.3841   6
   0  16  -2-18.3209 65.0182   6
  16   0   2 142.118 109.780   3
  -2  16   0-45.2779 77.2201   6
  -2   2 -16 950.182 162.964   4
  -2  -2 -16 1159.20 167.753   4
   2   2 -16 1036.80 169.392   4
   2  -2 -16 1482.49 208.914   4
  -2  16   2 1237.65 181.431   5
   2  16  -2 1059.25 191.653   5
  -2  16  -2 961.370 168.628   5
   2   2 -16 1088.14 184.463   5
  -2   2 -16 1259.91 208.824   5
  16  -2  -2 984.953 203.927   3
   2  -2 -16 927.642 163.469   5
  -2  -2 -16 1077.54 197.292   5
  16   2  -2 1124.68 218.778   3
  16  -2   2 950.809 196.087   3
   2  16  -2 1161.18 162.640   6
   2  16   2 1230.56 187.022   6
  -2  16   2 1110.40 184.500   6
  -2  16  -2 875.823 151.294   6
  16   2   2 1411.92 243.198   3
  -4  16   0 15280.2 606.815   5
   0  16  -4 15066.6 664.761   5
  16   0   4 14601.0 711.573   3
   0   4 -16 15275.4 695.605   5
  -4   0 -16 15448.3 706.251   5
  -4   0 -16 14357.0 555.142   4
   0   4 -16 15441.5 621.823   4
   4  16   0 14439.7 565.400   6
   4   0 -16 14722.2 632.446   4
   0  -4 -16 15266.5 632.046   4
   0  16   4 15422.6 646.294   6
   0  16  -4 14079.7 539.393   6
  -4  16   0 15410.3 633.829   6
  16   0  -4 14615.3 737.414   3
  16  -4   0 14677.2 702.298   3
  16   4   0 15031.2 740.802   3
   4  16   0 15311.4 632.206   5
  16  -2   4 1017.02 212.448   3
  16   2   4 981.827 205.336   3
  -4   2 -16 947.864 157.056   4
  -2   4 -16 1037.22 170.114   4
  -4  -2 -16 997.245 147.511   4
   2   4 -16 1096.44 184.778   4
  -2  -4 -16 891.818 152.156   4
   4   2 -16 873.076 164.006   4
   4  -2 -16 1025.39 191.756   4
   2  -4 -16 1165.36 192.856   4
  -4  16   2 1081.46 169.868   5
   4  16  -2 1331.72 212.214   5
   2  16  -4 812.774 169.414   5
  -4  16  -2 733.805 153.479   5
  -2  16  -4 980.521 184.024   5
  16  -2  -4 954.999 201.898   3
  16   2  -4 995.963 214.754   3
   2   4 -16 864.294 172.267   5
  16  -4  -2 838.549 183.626   3
  -2   4 -16 999.825 201.813   5
  -4   2 -16 1211.11 212.848   5
   2 -16  -4 1283.80 205.555   4
  16   4  -2 885.037 196.183   3
  -4  -2 -16 846.693 174.966   5
  16  -4   2 1041.42 210.860   3
   4  16  -2 1012.31 149.786   6
   4  16   2 999.992 164.733   6
   2  16   4 822.507 167.427   6
  -2  16   4 973.815 178.546   6
  -2  16  -4 945.828 151.707   6
  -4  16   2 924.653 173.312   6
  16   4   2 985.827 197.549   3
  -4  16  -2 948.289 163.990   6
   4  16  -4 30306.4 944.147   5
  -4  16  -4 31380.8 982.851   5
  16  -4   4 31078.0 1039.41   3
   4 -16  -4 30307.3 991.600   4
  16   4   4 29641.4 1034.49   3
  -4   4 -16 31758.5 1043.87   5
   4   4 -16 30016.2 904.322   4
   4  16   4 29590.7 884.177   6
  16  -4  -4 29361.3 1026.41   3
  -4  16   4 31271.1 933.866   6
   4  -4 -16 30085.6 970.734   4
  16   4  -4 28457.7 1054.60   3
  -4  16  -4 29224.6 850.096   6
   0   6 -16 108.145 108.855   4
  16   0   6-34.6788 102.933   3
   6   0 -16 94.0508 102.683   4
   0  -6 -16 71.3695 99.8233   4
  16   0  -6 30.6353 98.7096   3
  -6  16   0-62.4544 70.4331   5
   0  16  -6-96.6621 118.925   5
   0   6 -16 154.269 109.990   5
  -6   0 -16-20.1165 95.5443   5
  16  -6   0-51.3486 98.2267   3
  16   6   0 12.5682 92.7130   3
   6  16   0 52.7107 69.9539   6
   0  16   6-33.8540 92.0497   6
  -6  16   0-68.9524 94.0680   6
   2   6 -16 490.882 133.181   4
  16  -2   6 888.406 200.358   3
   6   2 -16 483.327 117.892   4
  16  -2  -6 630.263 175.097   3
  16   2  -6 505.197 166.122   3
  16   2   6 516.340 156.060   3
   6  -2 -16 720.989 178.999   4
   2  -6 -16 619.205 156.619   4
  -6  16   2 730.779 131.940   5
   6  16  -2 667.878 154.510   5
  -6  16  -2 559.850 132.954   5
   2  16  -6 551.256 146.401   5
  -2  16  -6 288.181 112.316   5
  16  -6  -2 497.764 140.884   3
   2   6 -16 723.766 179.736   5
  16  -6  -2 540.005 132.065   4
  -2   6 -16 899.921 204.920   5
   2 -16  -6 555.638 141.046   4
  16   6  -2 707.611 171.965   3
   6  -2  16 699.732 165.864   3
  -6   2 -16 541.039 163.868   5
  -6  -2 -16 473.026 143.925   5
  16  -6   2 645.722 156.444   3
  16   6   2 423.945 137.414   3
   6  16  -2 445.282 100.406   6
   6  16   2 519.284 124.807   6
   2  16   6 498.104 132.251   6
  -2  16   6 515.213 136.354   6
  -6  16   2 546.193 139.284   6
  -6  16  -2 636.347 138.123   6
  16   6   4 770.207 172.086   3
  16  -4   6 468.684 147.440   3
   4   6 -16 785.170 160.623   4
   6  -4  16 746.089 157.963   3
   6   4 -16 754.873 157.470   4
  16   4  -6 561.589 157.882   3
  16  -4  -6 870.804 196.861   3
  16   4   6 679.586 176.515   3
   6  -4 -16 597.394 161.938   4
   4  -6 -16 745.714 176.379   4
  16  -6  -4 504.826 158.229   3
   6  16  -4 769.982 167.110   5
   4  16  -6 825.376 177.915   5
  -6  16  -4 691.303 156.510   5
  -4  16  -6 462.048 121.370   5
  16  -4  -6 552.308 132.726   4
  16  -6  -4 739.106 156.092   4
  -4   6 -16 651.310 174.954   5
   4 -16  -6 644.713 156.999   4
  -6   4 -16 763.848 175.132   5
   6 -16  -4 992.167 192.947   4
   4  -6  16 636.811 133.377   3
  16  -6   4 747.960 168.648   3
   6  16   4 640.151 135.439   6
   4  16   6 637.386 147.874   6
  -4  16   6 684.456 149.310   6
  -6  16   4 589.807 146.728   6
  -6  16  -4 429.371 118.900   6
  16  -6  -6 1236.43 214.730   3
   6   6 -16 1424.76 208.998   4
   6  -6  16 1240.85 182.880   3
  16   6   6 1121.66 206.694   3
   6  -6 -16 1196.58 223.770   4
   6  16  -6 1341.14 212.294   5
  -6  16  -6 1554.91 218.045   5
  16  -6  -6 1080.59 188.243   4
  -6   6 -16 1651.75 261.586   5
   6 -16  -6 1362.60 231.840   4
   6  16   6 1393.17 200.077   6
  -6  16   6 1573.26 218.419   6
  16  -6   6 1488.66 233.181   3
   0  16  -8 23851.3 917.473   5
  16  -8   0 19493.3 775.572   4
   0   8 -16 23543.6 950.919   5
  16   0   8 24469.5 945.419   3
  -8   0 -16 24141.4 901.139   5
  16   0  -8 22313.8 939.764   3
   8  16   0 21169.0 691.671   6
   0  16   8 24774.5 839.595   6
   8   0 -16 23287.6 848.115   4
  -8  16   0 23119.8 787.369   6
  16  -8   0 23094.2 856.891   3
   8   0  16 23446.1 869.159   3
  -8  16  -2 2881.77 271.732   5
  16  -8  -2 2288.44 272.782   4
   2  16  -8 2875.69 316.441   5
  -2  16  -8 2964.91 333.771   5
   2   8 -16 2426.02 315.975   5
  -2   8 -16 2780.88 331.005   5
  16  -2   8 3242.02 351.568   3
  16   2   8 2769.33 325.599   3
  -8   2 -16 2791.69 308.201   5
  -8  -2 -16 2720.36 302.364   5
  16   8   2 2736.26 240.462   6
   2   8 -16 2709.80 277.624   4
  16   2  -8 2132.74 293.240   3
  16  -2  -8 2417.71 308.621   3
   8  16   2 2437.97 241.279   6
   2  16   8 3254.03 302.414   6
   8   2 -16 2554.48 281.155   4
  -2  16   8 2994.97 291.786   6
   8  -2 -16 2653.71 302.088   4
  16  -8  -2 2854.63 307.112   3
   2  -8 -16 2582.43 295.295   4
  -8  16   2 2694.55 275.190   6
  -8  16  -2 2484.17 260.203   6
   8  -2  16 2877.51 299.719   3
  16  -8   2 2696.88 297.037   3
   8   2  16 2913.42 312.247   3
  16  -8  -4 7110.27 483.998   4
   4 -16  -8 8698.99 540.445   4
   4  16  -8 9250.14 562.583   5
  -8  16  -4 7919.71 476.784   5
  -4  16  -8 10310.1 616.852   5
   8 -16  -4 10287.7 611.435   4
  16  -4   8 9243.05 571.411   3
  -4   8 -16 9633.69 607.436   5
  -8   4 -16 10129.8 589.244   5
  16   4   8 9223.77 589.370   3
  16   8   4 8886.77 440.019   6
   4   8 -16 8861.27 491.780   4
  16   4  -8 7302.49 512.261   3
  16  -4  -8 9088.48 572.334   3
   8  16   4 8110.85 451.259   6
   8   4 -16 9168.39 515.461   4
   4  16   8 9574.47 516.308   6
  16  -8  -4 8962.47 542.809   3
   8  -4  16 8412.45 498.896   3
  -4  16   8 9328.25 502.261   6
   8  -4 -16 9103.48 573.665   4
  -8  16   4 9160.86 505.943   6
   4  -8 -16 8807.18 569.053   4
  -8  16  -4 8587.07 469.717   6
  16  -4  -8 7174.83 462.640   4
  16  -8   4 8157.44 504.595   3
   8   4  16 8875.41 550.923   3
   8  16  -4 8130.46 476.901   5
  16  -8   6 1664.22 234.091   3
   6 -16  -8 2330.81 295.009   4
   6  16  -8 2137.28 267.224   5
   8 -16  -6 2603.79 319.777   4
  -6  16  -8 2127.30 290.572   5
  16  -6   8 2174.79 276.301   3
  -6   8 -16 2354.06 307.696   5
  -8   6 -16 2471.16 298.640   5
  16   6   8 2357.05 303.402   3
   8  -6 -16 2129.87 290.429   4
   6  -8 -16 2185.05 290.991   4
  -8  16  -6 1748.26 239.865   5
  16  -8  -6 1578.13 239.949   4
  16   8   6 2185.07 227.677   6
   6   8 -16 2229.75 251.137   4
  16  -6  -8 2332.48 291.683   3
  16  -8  -6 2455.63 293.137   3
   8   6 -16 1960.42 239.454   4
   8  -6  16 1925.81 233.600   3
   8  16   6 1992.19 237.475   6
   6  16   8 2227.14 255.223   6
  -6  16   8 2474.34 262.614   6
  -8  16   6 2249.99 253.183   6
  -8  16  -6 1921.42 226.752   6
  16  -6  -8 1661.64 239.699   4
   8   6  16 2009.78 273.901   3
   8  16  -6 1868.80 234.452   5
  10   0 -16-32.0273 75.8675   4
  16 -10   0-60.2726 91.9955   3
   0  16 -10 102.185 109.561   5
  16   0  10 24.3564 97.8567   3
   0  10 -16 84.1182 113.209   5
  16 -10   0-25.7722 76.1462   4
 -10   0 -16 15.4887 81.1615   5
  16  10   0 67.6905 64.2044   6
  10  16   0 69.7067 66.2214   6
   0  16  10-20.0151 90.0103   6
  10   0  16 44.9036 88.2112   3
 -10  16   0-15.3728 73.5332   6
  10   2 -16 759.921 163.180   4
  16 -10  -2 884.318 173.109   3
  10  -2 -16 887.290 190.382   4
   2  16 -10 742.434 181.290   5
   2  10 -16 830.535 204.765   5
  -2  10 -16 800.312 208.780   5
  16 -10   2 537.137 128.437   3
  16   2  10 726.115 172.918   3
  16 -10  -2 678.698 172.964   4
 -10   2 -16 775.370 170.393   5
  16 -10   2 579.201 143.874   4
 -10  -2 -16 920.778 194.705   5
  10  -2  16 948.881 190.756   3
  16  10   2 697.366 135.787   6
  10  16   2 886.534 153.881   6
   2  16  10 834.582 166.957   6
  -2  16  10 884.430 164.936   6
 -10  16  -2 715.031 148.852   6
   1  17  -1 7074.25 441.160   5
  -1  17  -1 7046.49 433.283   5
   1   1 -17 6126.47 442.104   5
  -1   1 -17 6464.65 470.191   5
   1  -1 -17 6021.08 442.390   5
  -1  -1 -17 6218.79 459.811   5
  -1   1 -17 6357.26 408.585   4
  -1  -1 -17 6329.32 409.096   4
   1   1 -17 6955.10 443.582   4
   1  -1 -17 6235.42 419.731   4
   1  17   1 6308.90 406.196   6
   1  17  -1 6311.70 390.398   6
  -1  17   1 6780.89 426.663   6
  -1  17  -1 6127.67 394.150   6
  17  -1  -1 6381.09 487.520   3
  17   1  -1 6499.02 500.639   3
  17  -1   1 6486.70 491.808   3
   1  17   1 7458.01 436.873   5
  17   1   1 6146.53 486.183   3
  -1  17   1 6451.71 402.598   5
  -3  17  -1 12396.9 565.552   5
   1  17  -3 11863.5 580.481   5
  -1  17  -3 12332.2 591.932   5
  17  -1   3 11861.7 662.024   3
  17   1   3 11267.4 651.462   3
   1   3 -17 11285.3 612.967   5
   3   1 -17 10765.8 568.329   5
  -1   3 -17 11515.9 634.183   5
  -3   1 -17 11709.5 640.935   5
  -3  -1 -17 11810.8 640.332   5
   1  -3 -17 10908.1 592.532   5
  -1  -3 -17 10710.6 599.252   5
  -3   1 -17 10997.1 520.934   4
  -1   3 -17 11978.1 559.435   4
  -3  -1 -17 11240.5 522.764   4
   1   3 -17 12295.5 580.122   4
  -1  -3 -17 11698.2 564.314   4
   3   1 -17 12174.5 591.498   4
   3  17  -1 10685.8 502.192   6
   3  17   1 11284.9 535.938   6
   3  -1 -17 11275.8 573.491   4
   1  -3 -17 11234.4 572.277   4
   1  17   3 11640.9 564.593   6
   1  17  -3 10380.3 482.030   6
  -1  17   3 11603.9 565.486   6
  -1  17  -3 11091.7 509.671   6
  -3  17   1 11750.9 568.913   6
  -3  17  -1 12033.5 558.427   6
  17  -1  -3 11652.1 663.030   3
  17   1  -3 11858.4 678.806   3
  17  -3  -1 12132.9 660.328   3
  17   3  -1 10377.6 626.495   3
  17  -3   1 11587.6 646.067   3
  17   3   1 11492.2 663.381   3
  -3  17   1 12234.9 544.573   5
   3  17  -1 12130.9 578.938   5
   3  17  -3 3592.11 326.670   5
  17  -3   3 3231.13 346.067   3
  -3  17  -3 3122.94 301.290   5
  17   3   3 2917.23 335.858   3
   3 -17  -3 3152.19 317.433   4
   3   3 -17 2842.58 299.810   5
  -3   3 -17 3390.12 350.571   5
  -3  -3 -17 2933.65 314.943   5
  -3   3 -17 3030.35 283.624   4
  -3  -3 -17 3066.64 273.217   4
   3   3 -17 2825.59 291.670   4
   3  17   3 3055.54 289.127   6
   3  -3 -17 3866.52 351.435   4
  -3  17   3 3390.82 313.106   6
  -3  17  -3 2682.60 260.488   6
  17  -3  -3 2867.51 325.823   3
  17   3  -3 3084.96 355.039   3
  -5  17  -1 15750.7 631.478   5
   1  17  -5 15476.2 684.148   5
  -1  17  -5 16260.0 709.023   5
  17  -1   5 15727.0 763.175   3
  17   1   5 15945.6 776.266   3
   1   5 -17 14642.2 710.389   5
  -1   5 -17 15057.9 738.034   5
  -5   1 -17 15278.6 738.111   5
  -5  -1 -17 15540.1 743.538   5
  -1   5 -17 16121.0 662.919   4
   1   5 -17 15807.6 656.700   4
   5  17  -1 13087.0 541.842   6
   5  17   1 14073.4 586.017   6
   5   1 -17 15396.5 677.207   4
  -1  -5 -17 14629.3 639.076   4
   1  17   5 15779.0 672.473   6
   5  -1 -17 15525.4 694.609   4
   1  -5 -17 15533.3 691.493   4
  -1  17   5 16027.2 674.640   6
  17  -1  -5 14995.7 763.907   3
  17   1  -5 13991.8 754.249   3
  -5  17   1 15573.8 652.910   6
  -5  17  -1 14912.3 629.724   6
  17  -5  -1 15085.2 729.316   3
  17   5  -1 13959.9 737.129   3
  17  -5   1 15631.3 748.290   3
  17   5   1 14028.3 732.564   3
  -5  17   1 14427.4 581.747   5
   3  17  -5 4654.95 380.668   5
   5  -3  17 4232.31 354.182   3
  -5  17  -3 4538.09 359.778   5
  17   5   3 4582.81 422.080   3
  -3  17  -5 4815.93 387.449   5
  17  -3   5 5736.69 461.894   3
   3 -17  -5 4621.91 381.879   4
   5 -17  -3 4681.35 402.568   4
  17   3   5 4771.14 429.634   3
   3   5 -17 4103.59 374.209   5
  -3   5 -17 4906.21 429.221   5
  -5   3 -17 4993.79 423.149   5
  -5  -3 -17 3951.23 375.149   5
   3   5 -17 5041.46 376.888   4
   5   3 -17 4368.08 358.783   4
   5  17   3 4242.71 331.322   6
   3  17   5 5047.88 377.368   6
  17  -3  -5 4207.59 399.557   3
  17   3  -5 4113.37 413.886   3
   5  -3 -17 5321.27 417.934   4
   3  -5 -17 4921.00 406.063   4
  -3  17   5 4838.22 371.617   6
  -5  17   3 5185.62 383.612   6
  17  -5  -3 4582.66 407.597   3
  -5  17  -3 4152.10 328.725   6
  17   5  -3 4399.23 415.532   3
  17  -5   3 4837.69 417.747   3
   5  17  -3 4998.43 378.824   5
   5  17  -5 8582.96 515.481   5
  17  -5   5 8276.29 545.983   3
  -5  17  -5 8209.44 506.821   5
   5 -17  -5 8361.05 530.397   4
  17   5   5 7768.13 546.834   3
  -5   5 -17 8979.02 576.344   5
   5   5 -17 7658.16 471.531   4
   5  17   5 8393.59 476.836   6
  17  -5  -5 7800.04 531.396   3
  17   5  -5 6363.32 497.234   3
  -5  17   5 8217.61 481.999   6
   5  -5 -17 7929.82 529.642   4
  -5  17  -5 7245.09 424.946   6
   5  -5  17 6966.75 434.363   3
   7   1  17 2118.31 275.551   3
  -7  17  -1 2045.38 229.496   5
  17  -1   7 2316.51 308.780   3
  17   1  -7 2063.91 298.137   3
  17  -1  -7 1924.78 282.255   3
   1   7 -17 2403.20 314.212   5
  17   1   7 2376.28 309.982   3
   7   1 -17 1837.79 244.375   4
   7  -1 -17 1931.73 259.444   4
  -7   1 -17 2433.91 300.618   5
   1  17  -7 2054.37 266.167   5
  -1  17  -7 2057.63 267.968   5
  -1   7 -17 2047.04 285.198   5
  -7  -1 -17 2062.87 272.672   5
   1   7 -17 2403.66 267.523   4
   7  17  -1 1648.71 192.410   6
   7  17   1 1860.21 215.326   6
   1  17   7 2481.91 277.266   6
  -1  17   7 2387.50 272.264   6
   1  -7 -17 1916.60 256.181   4
  -7  17   1 2322.87 253.700   6
  -7  17  -1 1792.41 221.827   6
  17  -7  -1 2096.39 267.716   3
  17  -7   1 2176.44 277.144   3
   7  -1  17 2021.11 259.335   3
  -7  17   1 2117.75 220.037   5
  17   7   3 5136.28 440.657   3
   7   3  17 5585.68 442.335   3
  -7  17  -3 5713.24 397.591   5
   3  17  -7 6000.97 441.335   5
  -3  17  -7 6383.67 466.642   5
   7 -17  -3 6519.54 484.123   4
  17  -3   7 5994.50 474.177   3
   3   7 -17 4996.01 446.505   5
  17   3   7 5647.27 466.466   3
  -3   7 -17 6218.05 489.512   5
  -7   3 -17 6193.12 471.532   5
  -7  -3 -17 5762.22 456.512   5
   3   7 -17 6373.63 426.237   4
  17   3  -7 4532.81 426.504   3
  17  -3  -7 5675.14 462.205   3
   7  17   3 5651.85 383.254   6
   7   3 -17 5722.38 421.215   4
   3  17   7 6457.53 428.708   6
  -3  17   7 6321.56 422.234   6
  17  -7  -3 6141.72 462.288   3
   7  -3 -17 6250.22 465.819   4
   3  -7 -17 5781.09 452.540   4
  -7  17   3 5868.08 405.115   6
  -7  17  -3 5475.69 380.581   6
   7  -3  17 5535.56 413.376   3
  17  -7   3 5657.51 434.115   3
   5  17  -7 6603.34 462.195   5
   5 -17  -7 5788.34 453.636   4
  -7  17  -5 6161.38 437.545   5
  17   7   5 6131.25 487.290   3
  17   5   7 6429.49 501.383   3
   7  -5  17 4859.02 376.963   3
  -7  17  -5 5609.64 386.399   6
  17  -7   5 6056.98 454.305   3
   7  17  -5 6201.71 432.456   5
   0   0 -18-52.9088 85.6217   4
   0  18   0 103.399 102.981   5
   0   0 -18-61.6600 99.7919   5
  18   0   0-4.08326 91.7551   3
   0  18   0 32.5206 74.1613   6
   0  18  -2 1922.05 242.911   5
   0  -2 -18 1503.53 220.001   4
   2   0 -18 1847.34 238.774   4
   2   0 -18 1825.48 256.549   5
  18   0  -2 1594.31 257.038   3
   0   2 -18 1713.33 261.570   5
  -2   0 -18 1490.47 247.458   5
   0  -2 -18 1378.69 230.584   5
  18  -2   0 1649.36 256.221   3
  -2   0 -18 1877.29 235.802   4
   0   2 -18 2064.43 248.960   4
  18   2   0 1752.61 274.124   3
   0  18  -2 1548.70 202.306   6
  18   0   2 1558.50 253.862   3
   2  18   0 1508.30 203.734   6
   0  18   2 1494.37 212.460   6
  -2  18   0 1472.90 207.492   6
   2  18   0 1870.22 235.967   5
  -2  18   0 2098.73 241.316   5
  -2   2 -18 700.477 154.936   4
  -2  -2 -18 492.380 126.857   4
   2   2 -18 714.576 159.942   4
   2  -2 -18 259.706 110.537   4
   2  18  -2 597.218 159.006   5
  -2  18  -2 532.093 140.855   5
  18  -2  -2 537.447 178.845   3
  18   2  -2 259.972 120.072   3
   2   2 -18 465.874 130.172   5
  -2   2 -18 371.868 149.225   5
   2  -2 -18 208.934 102.827   5
  -2  -2 -18 472.022 152.213   5
  18  -2   2 313.336 128.154   3
  18   2   2 338.570 133.802   3
   2  18  -2 330.312 97.8246   6
   2  18   2 377.189 124.296   6
  -2  18   2 476.153 129.857   6
  -2  18  -2 512.546 127.675   6
  -4   0 -18 47.1769 70.2061   4
   0   4 -18 135.194 110.908   4
   0  -4 -18-167.864 113.105   4
   4   0 -18 52.6181 88.8301   4
  -4  18   0 267.229 113.592   5
  18   0  -4-17.7155 89.1051   3
   0  18  -4 121.093 100.378   5
   0   4 -18 58.8860 76.4582   5
  -4   0 -18 45.5357 89.7037   5
  18  -4   0 28.3248 89.6676   3
   0  -4 -18-64.2411 82.3543   5
  18   4   0 90.3130 115.127   3
   4  18   0 2.60273 63.7327   6
  18   0   4 7.24486 100.154   3
   0  18   4-114.147 95.6347   6
  -4  18   0 8.69514 75.8410   6
  -2   4 -18 316.586 123.943   4
   2   4 -18 220.697 107.454   4
   4   2 -18 155.079 107.951   4
   4  -2 -18 95.6190 91.4295   4
   2  -4 -18 218.404 106.922   4
   4  18  -2 271.288 118.208   5
  18  -2  -4 175.325 119.136   3
  18   2  -4-71.9827 108.676   3
  -4  18  -2 132.591 92.2699   5
   2  18  -4 23.2797 90.9762   5
  -2  18  -4 224.208 124.849   5
  18  -4  -2 8.47371 97.1583   3
  18   4  -2 69.7058 94.0985   3
   2   4 -18 135.526 89.3997   5
  -2   4 -18 237.813 128.348   5
  -4   2 -18 55.7927 106.469   5
  -4  -2 -18 16.0439 104.544   5
  -2  -4 -18 146.440 97.0549   5
  18  -4   2 92.9407 91.1439   3
  18   4   2 178.047 121.453   3
  18  -2   4-66.1877 119.054   3
   4  18   2 111.436 76.0081   6
   2  18   4 253.415 120.583   6
  -2  18   4 233.488 124.580   6
  -4  18   2 217.760 108.848   6
  -4  18  -2 159.854 88.9946   6
  18   2   4 127.273 103.404   3
   4   4 -18 105.895 99.5875   4
   4  -4 -18 48.3241 92.5039   4
  18  -4  -4 69.6815 98.0092   3
  18   4  -4 64.1351 97.6966   3
   4  18  -4 267.845 141.058   5
  -4  18  -4 240.017 113.291   5
  -4   4 -18 31.7212 87.4946   5
   4 -18  -4 27.8628 73.0720   4
  -4  -4 -18-40.2183 106.743   5
  18  -4   4-75.4078 113.300   3
   4  18   4-6.98315 76.1417   6
   4  -4  18-13.5032 68.0857   3
  -4  18   4 91.1480 83.1156   6
  18   4   4 58.6804 97.7524   3
  -4  18  -4 62.8534 66.7816   6
  18   0  -6 271.710 133.731   3
  -6  18   0 209.381 94.0174   5
   6   0  18 339.466 138.821   3
   0   6 -18 239.834 125.052   5
   6  18   0 325.407 105.412   6
  -6  18   0 283.947 113.465   6
  18   2  -6 48.8097 89.9400   3
   2  -6 -18 151.368 103.110   4
  -6  18  -2 202.472 96.9859   5
   2   6 -18 127.557 93.8588   5
  18   6   2 73.6190 84.3015   3
   6  18   2 178.452 82.1698   6
  -6  18  -2 124.331 89.9514   6
  -1   1 -19 266.960 114.292   4
  -1  -1 -19 257.829 109.552   4
   1  -1 -19 291.071 119.547   4
   1   1 -19 388.989 145.081   5
  -1   1 -19 274.535 131.309   5
  19   1  -1 121.867 104.074   3
  -1  -1 -19 381.722 139.724   5
   1  19  -1 349.235 111.733   6
   1  19   1 348.160 112.706   6
  -1  19   1 307.752 115.851   6
  -1  19  -1 260.012 99.4950   6
   0   0   0    0.00    0.00   0

TITL Jendrz21_CrZnReSe_04 in Fd-3m
REM Fd-3m (#227 in standard setting)
CELL 0.71073  10.494477  10.494477  10.494477  90.0000  90.0000  90.0000
ZERR    5.00   0.000141   0.000141   0.000141   0.0000   0.0000   0.0000
LATT  4
SYMM -x+3/4,-y+1/4, z+1/2
SYMM -x+1/4, y+1/2,-z+3/4
SYMM  x+1/2,-y+3/4,-z+1/4
SYMM  z, x, y
SYMM  z+1/2,-x+3/4,-y+1/4
SYMM -z+3/4,-x+1/4, y+1/2
SYMM -z+1/4, x+1/2,-y+3/4
SYMM  y, z, x
SYMM -y+1/4, z+1/2,-x+3/4
SYMM  y+1/2,-z+3/4,-x+1/4
SYMM -y+3/4,-z+1/4, x+1/2
SYMM  y+3/4, x+1/4,-z+1/2
SYMM -y,-x,-z
SYMM  y+1/4,-x+1/2, z+3/4
SYMM -y+1/2, x+3/4, z+1/4
SYMM  x+3/4, z+1/4,-y+1/2
SYMM -x+1/2, z+3/4, y+1/4
SYMM -x,-z,-y
SYMM  x+1/4,-z+1/2, y+3/4
SYMM  z+3/4, y+1/4,-x+1/2
SYMM  z+1/4,-y+1/2, x+3/4
SYMM -z+1/2, y+3/4, x+1/4
SYMM -z,-y,-x
SFAC C H N O
UNIT 55.00 50.00 5.00 5.00
TREF
HKLF 4
END
;
_shelx_hkl_checksum    6835
