# Supplementary material for: Synthesis, Structure, and Physicochemical Characteristics of Zn1−xRexCr2Se4 Single Crystals
Source: Materials (Basel). 2023 Jun 24;16(13):4565. doi: 10.3390/ma16134565 (PMC10342625; doi:10.3390/ma16134565)
Supplement: Supplementary file 1 [file materials-16-04565-s001.zip › 4_jedrz21_crznrese_03.cif]

 
data_jedrz21_CrZnReSe_03
 
_audit_creation_method            'SHELXL-2019/2'
_shelx_SHELXL_version_number      '2019/2'
_chemical_name_systematic         ?
_chemical_name_common             ?
_chemical_melting_point           ?
_chemical_formula_moiety          ?
_chemical_formula_sum
 'Cr2 Re0.10 Se4 Zn0.90' 
_chemical_formula_weight          497.29

loop_
 _atom_type_symbol
 _atom_type_description
 _atom_type_scat_dispersion_real
 _atom_type_scat_dispersion_imag
 _atom_type_scat_source
 'Se'  'Se'  -0.0929   2.2259
 'International Tables Vol C Tables 4.2.6.8 and 6.1.1.4'
 'Cr'  'Cr'   0.3209   0.6236
 'International Tables Vol C Tables 4.2.6.8 and 6.1.1.4'
 'Re'  'Re'  -1.0185   7.2310
 'International Tables Vol C Tables 4.2.6.8 and 6.1.1.4'
 'Zn'  'Zn'   0.2839   1.4301
 'International Tables Vol C Tables 4.2.6.8 and 6.1.1.4'
 
_space_group_crystal_system       cubic
_space_group_IT_number            227
_space_group_name_H-M_alt         'F d -3 m'
_space_group_name_Hall            '-F 4vw 2vw 3'
 
_shelx_space_group_comment
;
The symmetry employed for this shelxl refinement is uniquely defined
by the following loop, which should always be used as a source of
symmetry information in preference to the above space-group names.
They are only intended as comments.
;
 
loop_
 _space_group_symop_operation_xyz
 'x, y, z'
 'x, -y+1/4, -z+1/4'
 '-x+1/4, y, -z+1/4'
 '-x+1/4, -y+1/4, z'
 'z, x, y'
 'z, -x+1/4, -y+1/4'
 '-z+1/4, x, -y+1/4'
 '-z+1/4, -x+1/4, y'
 'y, z, x'
 'y, -z+1/4, -x+1/4'
 '-y+1/4, z, -x+1/4'
 '-y+1/4, -z+1/4, x'
 'x, z, y'
 'x, -z+1/4, -y+1/4'
 '-x+1/4, z, -y+1/4'
 '-x+1/4, -z+1/4, y'
 'y, x, z'
 'y, -x+1/4, -z+1/4'
 '-y+1/4, x, -z+1/4'
 '-y+1/4, -x+1/4, z'
 'z, y, x'
 'z, -y+1/4, -x+1/4'
 '-z+1/4, y, -x+1/4'
 '-z+1/4, -y+1/4, x'
 'x, y+1/2, z+1/2'
 'x, -y+3/4, -z+3/4'
 '-x+1/4, y+1/2, -z+3/4'
 '-x+1/4, -y+3/4, z+1/2'
 'z, x+1/2, y+1/2'
 'z, -x+3/4, -y+3/4'
 '-z+1/4, x+1/2, -y+3/4'
 '-z+1/4, -x+3/4, y+1/2'
 'y, z+1/2, x+1/2'
 'y, -z+3/4, -x+3/4'
 '-y+1/4, z+1/2, -x+3/4'
 '-y+1/4, -z+3/4, x+1/2'
 'x, z+1/2, y+1/2'
 'x, -z+3/4, -y+3/4'
 '-x+1/4, z+1/2, -y+3/4'
 '-x+1/4, -z+3/4, y+1/2'
 'y, x+1/2, z+1/2'
 'y, -x+3/4, -z+3/4'
 '-y+1/4, x+1/2, -z+3/4'
 '-y+1/4, -x+3/4, z+1/2'
 'z, y+1/2, x+1/2'
 'z, -y+3/4, -x+3/4'
 '-z+1/4, y+1/2, -x+3/4'
 '-z+1/4, -y+3/4, x+1/2'
 'x+1/2, y, z+1/2'
 'x+1/2, -y+1/4, -z+3/4'
 '-x+3/4, y, -z+3/4'
 '-x+3/4, -y+1/4, z+1/2'
 'z+1/2, x, y+1/2'
 'z+1/2, -x+1/4, -y+3/4'
 '-z+3/4, x, -y+3/4'
 '-z+3/4, -x+1/4, y+1/2'
 'y+1/2, z, x+1/2'
 'y+1/2, -z+1/4, -x+3/4'
 '-y+3/4, z, -x+3/4'
 '-y+3/4, -z+1/4, x+1/2'
 'x+1/2, z, y+1/2'
 'x+1/2, -z+1/4, -y+3/4'
 '-x+3/4, z, -y+3/4'
 '-x+3/4, -z+1/4, y+1/2'
 'y+1/2, x, z+1/2'
 'y+1/2, -x+1/4, -z+3/4'
 '-y+3/4, x, -z+3/4'
 '-y+3/4, -x+1/4, z+1/2'
 'z+1/2, y, x+1/2'
 'z+1/2, -y+1/4, -x+3/4'
 '-z+3/4, y, -x+3/4'
 '-z+3/4, -y+1/4, x+1/2'
 'x+1/2, y+1/2, z'
 'x+1/2, -y+3/4, -z+1/4'
 '-x+3/4, y+1/2, -z+1/4'
 '-x+3/4, -y+3/4, z'
 'z+1/2, x+1/2, y'
 'z+1/2, -x+3/4, -y+1/4'
 '-z+3/4, x+1/2, -y+1/4'
 '-z+3/4, -x+3/4, y'
 'y+1/2, z+1/2, x'
 'y+1/2, -z+3/4, -x+1/4'
 '-y+3/4, z+1/2, -x+1/4'
 '-y+3/4, -z+3/4, x'
 'x+1/2, z+1/2, y'
 'x+1/2, -z+3/4, -y+1/4'
 '-x+3/4, z+1/2, -y+1/4'
 '-x+3/4, -z+3/4, y'
 'y+1/2, x+1/2, z'
 'y+1/2, -x+3/4, -z+1/4'
 '-y+3/4, x+1/2, -z+1/4'
 '-y+3/4, -x+3/4, z'
 'z+1/2, y+1/2, x'
 'z+1/2, -y+3/4, -x+1/4'
 '-z+3/4, y+1/2, -x+1/4'
 '-z+3/4, -y+3/4, x'
 '-x, -y, -z'
 '-x, y-1/4, z-1/4'
 'x-1/4, -y, z-1/4'
 'x-1/4, y-1/4, -z'
 '-z, -x, -y'
 '-z, x-1/4, y-1/4'
 'z-1/4, -x, y-1/4'
 'z-1/4, x-1/4, -y'
 '-y, -z, -x'
 '-y, z-1/4, x-1/4'
 'y-1/4, -z, x-1/4'
 'y-1/4, z-1/4, -x'
 '-x, -z, -y'
 '-x, z-1/4, y-1/4'
 'x-1/4, -z, y-1/4'
 'x-1/4, z-1/4, -y'
 '-y, -x, -z'
 '-y, x-1/4, z-1/4'
 'y-1/4, -x, z-1/4'
 'y-1/4, x-1/4, -z'
 '-z, -y, -x'
 '-z, y-1/4, x-1/4'
 'z-1/4, -y, x-1/4'
 'z-1/4, y-1/4, -x'
 '-x, -y+1/2, -z+1/2'
 '-x, y+1/4, z+1/4'
 'x-1/4, -y+1/2, z+1/4'
 'x-1/4, y+1/4, -z+1/2'
 '-z, -x+1/2, -y+1/2'
 '-z, x+1/4, y+1/4'
 'z-1/4, -x+1/2, y+1/4'
 'z-1/4, x+1/4, -y+1/2'
 '-y, -z+1/2, -x+1/2'
 '-y, z+1/4, x+1/4'
 'y-1/4, -z+1/2, x+1/4'
 'y-1/4, z+1/4, -x+1/2'
 '-x, -z+1/2, -y+1/2'
 '-x, z+1/4, y+1/4'
 'x-1/4, -z+1/2, y+1/4'
 'x-1/4, z+1/4, -y+1/2'
 '-y, -x+1/2, -z+1/2'
 '-y, x+1/4, z+1/4'
 'y-1/4, -x+1/2, z+1/4'
 'y-1/4, x+1/4, -z+1/2'
 '-z, -y+1/2, -x+1/2'
 '-z, y+1/4, x+1/4'
 'z-1/4, -y+1/2, x+1/4'
 'z-1/4, y+1/4, -x+1/2'
 '-x+1/2, -y, -z+1/2'
 '-x+1/2, y-1/4, z+1/4'
 'x+1/4, -y, z+1/4'
 'x+1/4, y-1/4, -z+1/2'
 '-z+1/2, -x, -y+1/2'
 '-z+1/2, x-1/4, y+1/4'
 'z+1/4, -x, y+1/4'
 'z+1/4, x-1/4, -y+1/2'
 '-y+1/2, -z, -x+1/2'
 '-y+1/2, z-1/4, x+1/4'
 'y+1/4, -z, x+1/4'
 'y+1/4, z-1/4, -x+1/2'
 '-x+1/2, -z, -y+1/2'
 '-x+1/2, z-1/4, y+1/4'
 'x+1/4, -z, y+1/4'
 'x+1/4, z-1/4, -y+1/2'
 '-y+1/2, -x, -z+1/2'
 '-y+1/2, x-1/4, z+1/4'
 'y+1/4, -x, z+1/4'
 'y+1/4, x-1/4, -z+1/2'
 '-z+1/2, -y, -x+1/2'
 '-z+1/2, y-1/4, x+1/4'
 'z+1/4, -y, x+1/4'
 'z+1/4, y-1/4, -x+1/2'
 '-x+1/2, -y+1/2, -z'
 '-x+1/2, y+1/4, z-1/4'
 'x+1/4, -y+1/2, z-1/4'
 'x+1/4, y+1/4, -z'
 '-z+1/2, -x+1/2, -y'
 '-z+1/2, x+1/4, y-1/4'
 'z+1/4, -x+1/2, y-1/4'
 'z+1/4, x+1/4, -y'
 '-y+1/2, -z+1/2, -x'
 '-y+1/2, z+1/4, x-1/4'
 'y+1/4, -z+1/2, x-1/4'
 'y+1/4, z+1/4, -x'
 '-x+1/2, -z+1/2, -y'
 '-x+1/2, z+1/4, y-1/4'
 'x+1/4, -z+1/2, y-1/4'
 'x+1/4, z+1/4, -y'
 '-y+1/2, -x+1/2, -z'
 '-y+1/2, x+1/4, z-1/4'
 'y+1/4, -x+1/2, z-1/4'
 'y+1/4, x+1/4, -z'
 '-z+1/2, -y+1/2, -x'
 '-z+1/2, y+1/4, x-1/4'
 'z+1/4, -y+1/2, x-1/4'
 'z+1/4, y+1/4, -x'
 
_cell_length_a                    10.49635(14)
_cell_length_b                    10.49635(14)
_cell_length_c                    10.49635(14)
_cell_angle_alpha                 90
_cell_angle_beta                  90
_cell_angle_gamma                 90
_cell_volume                      1156.42(5)
_cell_formula_units_Z             8
_cell_measurement_temperature     293(1)
_cell_measurement_reflns_used     2545
_cell_measurement_theta_min       3.3190
_cell_measurement_theta_max       40.1130
 
_exptl_crystal_description        'polyhderon'
_exptl_crystal_colour             ?
_exptl_crystal_density_meas       ?
_exptl_crystal_density_method     ?
_exptl_crystal_density_diffrn     5.713          
_exptl_crystal_F_000              1748
_exptl_transmission_factor_min    ?
_exptl_transmission_factor_max    ?
_exptl_crystal_size_max           0.120
_exptl_crystal_size_mid           0.040
_exptl_crystal_size_min           0.010
_exptl_absorpt_coefficient_mu     34.509
_shelx_estimated_absorpt_T_min    0.104
_shelx_estimated_absorpt_T_max    0.724
_exptl_absorpt_correction_type    'multi-scan'
_exptl_absorpt_correction_T_min   0.15221
_exptl_absorpt_correction_T_max   1.00000
_exptl_absorpt_process_details
;
CrysAlisPro 1.171.38.41q (Rigaku Oxford Diffraction, 2015)
Empirical absorption correction using spherical harmonics,
 implemented in SCALE3 ABSPACK scaling algorithm.
;
_exptl_absorpt_special_details    ?
_diffrn_ambient_temperature       293(1)
_diffrn_radiation_wavelength      0.71073
_diffrn_radiation_type            MoK\a
_diffrn_source                    'micro-focus sealed X-ray tube'
_diffrn_measurement_device_type   
;
SuperNova diffractometer (Agilent Technologies) with Atlas detector
;
_diffrn_measurement_method        '\w scans'
_diffrn_detector_area_resol_mean  10.4498
_diffrn_reflns_number             5203
_diffrn_reflns_av_unetI/netI      0.0104
_diffrn_reflns_av_R_equivalents   0.0361
_diffrn_reflns_limit_h_min        -17
_diffrn_reflns_limit_h_max        19
_diffrn_reflns_limit_k_min        -19
_diffrn_reflns_limit_k_max        15
_diffrn_reflns_limit_l_min        -19
_diffrn_reflns_limit_l_max        19
_diffrn_reflns_theta_min          3.362
_diffrn_reflns_theta_max          40.701
_diffrn_reflns_theta_full         25.242
_diffrn_measured_fraction_theta_max   0.986
_diffrn_measured_fraction_theta_full  1.000
_diffrn_reflns_Laue_measured_fraction_max    0.986
_diffrn_reflns_Laue_measured_fraction_full   1.000
_diffrn_reflns_point_group_measured_fraction_max   0.986
_diffrn_reflns_point_group_measured_fraction_full  1.000
_reflns_number_total              212
_reflns_number_gt                 210
_reflns_threshold_expression      'I > 2\s(I)'
_reflns_Friedel_coverage          0.000
_reflns_Friedel_fraction_max      .
_reflns_Friedel_fraction_full     .
 
_reflns_special_details
;
 Reflections were merged by SHELXL according to the crystal
 class for the calculation of statistics and refinement.
 
 _reflns_Friedel_fraction is defined as the number of unique
 Friedel pairs measured divided by the number that would be
 possible theoretically, ignoring centric projections and
 systematic absences.
;
 
_computing_data_collection     'CrysAlisPro 1.171.38.41q (Rigaku OD, 2015)'
_computing_cell_refinement     'CrysAlisPro 1.171.38.41q (Rigaku OD, 2015)'
_computing_data_reduction      'CrysAlisPro 1.171.38.41q (Rigaku OD, 2015)'
_computing_structure_solution   'SHELXS-2013 (Sheldrick, 2015)'
_computing_structure_refinement 'SHELXL-2019/2 (Sheldrick, 2015)'
_computing_molecular_graphics     ?
_computing_publication_material   ?
_refine_special_details           ?
_refine_ls_structure_factor_coef  Fsqd
_refine_ls_matrix_type            full
_refine_ls_weighting_scheme       calc
_refine_ls_weighting_details
'w=1/[\s^2^(Fo^2^)+(0.0686P)^2^+23.1973P] where P=(Fo^2^+2Fc^2^)/3'
_atom_sites_solution_primary      ?
_atom_sites_solution_secondary    ?
_atom_sites_solution_hydrogens    .
_refine_ls_hydrogen_treatment     undef
_refine_ls_extinction_method      'SHELXL-2019/2 (Sheldrick 2019)'
_refine_ls_extinction_coef        0.0011(2)
_refine_ls_extinction_expression
 'Fc^*^=kFc[1+0.001xFc^2^\l^3^/sin(2\q)]^-1/4^'
_refine_ls_number_reflns          212
_refine_ls_number_parameters      8
_refine_ls_number_restraints      0
_refine_ls_R_factor_all           0.0327
_refine_ls_R_factor_gt            0.0326
_refine_ls_wR_factor_ref          0.1078
_refine_ls_wR_factor_gt           0.1077
_refine_ls_goodness_of_fit_ref    1.212
_refine_ls_restrained_S_all       1.212
_refine_ls_shift/su_max           0.000
_refine_ls_shift/su_mean          0.000
 
loop_
 _atom_site_label
 _atom_site_type_symbol
 _atom_site_fract_x
 _atom_site_fract_y
 _atom_site_fract_z
 _atom_site_U_iso_or_equiv
 _atom_site_adp_type
 _atom_site_occupancy
 _atom_site_site_symmetry_order  
 _atom_site_calc_flag
 _atom_site_refinement_flags_posn
 _atom_site_refinement_flags_adp
 _atom_site_refinement_flags_occupancy
 _atom_site_disorder_assembly
 _atom_site_disorder_group
Zn Zn 0.125000 0.125000 0.125000 0.0146(3) Uani 0.9 24 d S T P . .
Re Re 0.125000 0.125000 0.125000 0.0146(3) Uani 0.1001 24 d S T P . .
Cr Cr 0.500000 0.500000 0.500000 0.0063(3) Uani 1 12 d S T P . .
Se Se 0.25953(4) 0.25953(4) 0.25953(4) 0.0066(2) Uani 1 6 d S T P . .
 
loop_
 _atom_site_aniso_label
 _atom_site_aniso_U_11
 _atom_site_aniso_U_22
 _atom_site_aniso_U_33
 _atom_site_aniso_U_23
 _atom_site_aniso_U_13
 _atom_site_aniso_U_12
Zn 0.0146(3) 0.0146(3) 0.0146(3) 0.000 0.000 0.000
Re 0.0146(3) 0.0146(3) 0.0146(3) 0.000 0.000 0.000
Cr 0.0063(3) 0.0063(3) 0.0063(3) -0.00028(19) -0.00028(19) -0.00028(19)
Se 0.0066(2) 0.0066(2) 0.0066(2) -0.00058(9) -0.00058(9) -0.00058(9)
 
_geom_special_details
;
 All esds (except the esd in the dihedral angle between two l.s. planes)
 are estimated using the full covariance matrix.  The cell esds are taken
 into account individually in the estimation of esds in distances, angles
 and torsion angles; correlations between esds in cell parameters are only
 used when they are defined by crystal symmetry.  An approximate (isotropic)
 treatment of cell esds is used for estimating esds involving l.s. planes.
;
 
loop_
 _geom_bond_atom_site_label_1
 _geom_bond_atom_site_label_2
 _geom_bond_distance
 _geom_bond_site_symmetry_2
 _geom_bond_publ_flag
Zn Se 2.4458(7) 4 ?
Zn Se 2.4458(7) 3 ?
Zn Se 2.4458(7) 2 ?
Zn Se 2.4458(7) . ?
Cr Se 2.5280(4) 172_556 ?
Cr Se 2.5280(4) 26 ?
Cr Se 2.5280(4) 122_655 ?
Cr Se 2.5280(4) 76 ?
Cr Se 2.5280(4) 51 ?
Cr Se 2.5280(4) 147_565 ?
 
loop_
 _geom_angle_atom_site_label_1
 _geom_angle_atom_site_label_2
 _geom_angle_atom_site_label_3
 _geom_angle
 _geom_angle_site_symmetry_1
 _geom_angle_site_symmetry_3
 _geom_angle_publ_flag
Se Zn Se 109.5 4 3 ?
Se Zn Se 109.5 4 2 ?
Se Zn Se 109.5 3 2 ?
Se Zn Se 109.5 4 . ?
Se Zn Se 109.5 3 . ?
Se Zn Se 109.5 2 . ?
Se Cr Se 94.622(19) 172_556 26 ?
Se Cr Se 85.378(19) 172_556 122_655 ?
Se Cr Se 180.000(18) 26 122_655 ?
Se Cr Se 180.0 172_556 76 ?
Se Cr Se 85.378(19) 26 76 ?
Se Cr Se 94.622(19) 122_655 76 ?
Se Cr Se 94.622(19) 172_556 51 ?
Se Cr Se 85.378(19) 26 51 ?
Se Cr Se 94.622(19) 122_655 51 ?
Se Cr Se 85.378(19) 76 51 ?
Se Cr Se 85.378(19) 172_556 147_565 ?
Se Cr Se 94.622(19) 26 147_565 ?
Se Cr Se 85.378(19) 122_655 147_565 ?
Se Cr Se 94.622(19) 76 147_565 ?
Se Cr Se 180.0 51 147_565 ?
Zn Se Cr 122.056(13) . 51 ?
Zn Se Cr 122.056(13) . 26 ?
Cr Se Cr 94.442(17) 51 26 ?
Zn Se Cr 122.056(13) . 76 ?
Cr Se Cr 94.442(17) 51 76 ?
Cr Se Cr 94.442(17) 26 76 ?
 
_refine_diff_density_max    3.089
_refine_diff_density_min   -6.382
_refine_diff_density_rms    0.470

_shelx_res_file
;
TITL Jendrz21_CrZnReSe_03 in Fd-3m
    shelx.res
    created by SHELXL-2019/2 at 10:45:51 on 28-Mar-2023
REM Fd-3m (#227 in standard setting)
CELL 0.71073  10.496352  10.496352  10.496352  90.0000  90.0000  90.0000
ZERR    8.00   0.000143   0.000143   0.000143   0.0000   0.0000   0.0000
LATT  4
SYMM X, .25-Y, .25-Z
SYMM .25-X, Y, .25-Z
SYMM .25-X, .25-Y, Z
SYMM Z, X, Y
SYMM Z, .25-X, .25-Y
SYMM .25-Z, X, .25-Y
SYMM .25-Z, .25-X, Y
SYMM Y, Z, X
SYMM Y, .25-Z, .25-X
SYMM .25-Y, Z, .25-X
SYMM .25-Y, .25-Z, X
SYMM X, Z, Y
SYMM X, .25-Z, .25-Y
SYMM .25-X, Z, .25-Y
SYMM .25-X, .25-Z, Y
SYMM  Y, X, Z
SYMM Y, .25-X, .25-Z
SYMM .25-Y, X, .25-Z
SYMM .25-Y, .25-X, Z
SYMM Z, Y, X
SYMM Z, .25-Y, .25-X
SYMM .25-Z, Y, .25-X
SYMM .25-Z, .25-Y, X
SFAC Se Cr Re Zn
UNIT 32  16  0.80  7.20
L.S. 77
ACTA
FMAP 2
PLAN 40
EXYZ Zn Re
EADP Zn Re
size 0.01 0.04 0.12
temp 20
WGHT    0.068600   23.197300
EXTI    0.001127
FVAR       0.50317
ZN    4    0.125000    0.125000    0.125000    10.03750    0.01457    0.01457 =
         0.01457    0.00000    0.00000    0.00000
RE    3    0.125000    0.125000    0.125000    10.00417    0.01457    0.01457 =
         0.01457    0.00000    0.00000    0.00000
CR    2    0.500000    0.500000    0.500000    10.08333    0.00634    0.00634 =
         0.00634   -0.00028   -0.00028   -0.00028
SE    1    0.259530    0.259530    0.259530    10.16667    0.00663    0.00663 =
         0.00663   -0.00058   -0.00058   -0.00058
HKLF 4


REM  Jendrz21_CrZnReSe_03 in Fd-3m
REM wR2 = 0.1078, GooF = S = 1.212, Restrained GooF = 1.212 for all data
REM R1 = 0.0326 for 210 Fo > 4sig(Fo) and 0.0327 for all 212 data
REM 8 parameters refined using 0 restraints

END

WGHT      0.0686     23.1968

REM Highest difference peak  3.089,  deepest hole -6.382,  1-sigma level  0.470
Q1    1   0.3736  0.2569  0.2569  10.50000  0.05    0.71
Q2    1   0.1250  0.0317  0.1250  10.25000  0.05    0.62
Q3    1   0.2649  0.3016  0.3482  11.00000  0.05    0.62
Q4    1   0.2684  0.2109  0.3482  11.00000  0.05    0.60
Q5    1   0.1520  0.0980  0.0129  10.50000  0.05    0.52
Q6    1   0.1395  0.1825  0.0126  11.00000  0.05    0.50
Q7    1   0.2475  0.1493  0.2475  10.50000  0.05    0.50
Q8    1   0.1832  0.1832  0.2765  10.50000  0.05    0.49
Q9    1   0.1866  0.1866  0.2238  10.50000  0.05    0.46
Q10   1   0.3750  0.3750  0.2449  10.25000  0.05    0.46
Q11   1   0.4366  0.5265  0.5822  11.00000  0.05    0.41
Q12   1   0.5798  0.4949  0.5798  10.50000  0.05    0.41
Q13   1   0.1646  0.2414  0.3170  11.00000  0.05    0.40
Q14   1   0.1553  0.2587  0.3104  11.00000  0.05    0.40
Q15   1   0.2051  0.1637  0.0863  10.50000  0.05    0.40
Q16   1   0.5215  0.5506  0.5833  11.00000  0.05    0.40
Q17   1   0.2591  0.2193  0.1657  11.00000  0.05    0.39
Q18   1   0.3315  0.3315  0.2499  10.50000  0.05    0.38
Q19   1   0.6030  0.6030  0.5117  10.50000  0.05    0.38
Q20   1   0.2763  0.1246  0.0783  11.00000  0.05    0.36
Q21   1   0.2983  0.1839  0.0661  10.50000  0.05    0.36
Q22   1   0.1353  0.2790  0.2376  11.00000  0.05    0.36
Q23   1   0.5873  0.4127  0.5000  10.50000  0.05    0.33
Q24   1   0.4744  0.5541  0.5936  11.00000  0.05    0.33
Q25   1   0.2486  0.1265  0.3333  11.00000  0.05    0.29
Q26   1   0.2003  0.2003  0.3330  10.50000  0.05    0.29
Q27   1   0.1130  0.0570  0.0808  11.00000  0.05    0.29
Q28   1   0.3351  0.1034  0.2791  11.00000  0.05    0.27
Q29   1   0.3029  0.1120  0.2269  11.00000  0.05    0.27
Q30   1   0.3049  0.3049  0.0842  10.50000  0.05    0.27
Q31   1   0.4315  0.4315  0.5858  10.50000  0.05    0.26
Q32   1   0.3928  0.6123  0.5242  11.00000  0.05    0.24
Q33   1   0.3750  0.3750  0.3103  10.25000  0.05    0.21
Q34   1   0.4253  0.4909  0.6132  11.00000  0.05    0.21
Q35   1   0.3177  0.3177  0.1668  10.50000  0.05    0.20
Q36   1   0.1250  0.2877  0.1250  10.25000  0.05    0.19
Q37   1   0.3729  0.1517  0.3014  11.00000  0.05    0.19
Q38   1   0.2164  0.2164  0.1222  10.50000  0.05    0.12
;
_shelx_res_checksum   65068

_shelx_hkl_file
;
   1   1   1 3450.42 66.0730   6
  -1  -1  -1 3483.50 75.8024   4
   1  -1   1 3548.96 85.1895   3
   1  -1  -1 3546.62 82.2038   5
   1  -1  -1 3544.47 74.1926   4
   1   1  -1 3405.71 97.4367   5
   1  -1   1 3536.67 71.5550   6
  -1  -1   1 3411.79 119.143   3
   0  -2   0 103.335 23.2821   3
   0   0  -2 6.30688 4.83644   4
   2   0   0 6.35433 12.8969   5
   0  -2   0 41.3511 9.33785   4
   0   0   2 18.8083 5.79904   6
   2   0   0 5.27388 5.39980   6
  -2  -2   0 12836.3 248.975   3
   2  -2   0 15303.7 382.938   5
   2  -2   0 12920.3 200.430   6
   0  -2  -2 12491.3 220.016   4
   0   2  -2 12818.1 192.677   5
   2   0   2 12563.5 211.840   6
   0  -2   2 12317.6 265.329   3
  -2   0   2 13268.5 209.358   3
  -2   0  -2 13286.5 186.927   4
   2  -2   0 13505.2 199.688   4
   2  -2   0 11702.3 314.029   3
   2   0  -2 12327.2 242.172   5
   2  -2   2 74303.9 952.577   6
   2  -2   2 69074.4 994.886   3
   2  -2  -2 63566.4 976.956   5
   2  -2  -2 71695.9 955.150   4
   2   2   2 77415.5 939.027   6
   2  -2   2 69235.7 903.021   4
  -2  -2  -2 71797.8 962.543   4
  -2  -2   2 67895.1 1097.06   3
   2  -2  -2 68997.2 915.511   6
   1  -3   1 19192.7 291.289   6
   3  -1   1 19897.3 301.816   3
   3  -1   1 19111.0 302.330   6
  -1  -3  -1 18668.4 328.501   4
  -1  -1  -3 18603.1 295.246   4
   3  -1  -1 18473.0 299.034   6
   1  -3   1 19578.8 305.158   4
   1  -1  -3 18612.0 306.398   4
  -3  -1   1 19308.1 314.481   3
   3   1   1 18839.8 307.322   6
   1  -1   3 18412.8 330.942   3
   1  -1   3 18961.5 305.243   6
   1  -3  -1 19181.4 308.864   4
   1  -3  -1 19939.8 308.286   5
   1  -3  -1 19873.8 258.304   6
   1  -3   1 19071.7 263.122   5
  -1  -3   1 19631.0 354.689   4
   1   1  -3 19070.8 312.142   5
  -3  -1  -1 18677.9 319.363   4
   1  -1  -3 19008.6 328.974   5
   1   1   3 19178.3 287.554   6
   3  -1   1 18940.2 318.333   5
   1  -3   1 18524.5 463.226   3
   1  -3  -1 19640.7 341.327   3
  -1  -1   3 18975.2 334.494   3
   3  -1  -1 18443.5 458.657   5
  -1  -3   1 20866.8 493.566   3
   1   3   3 3176.78 69.9055   6
   3   1   3 3274.24 94.4825   6
   3  -3  -1 3218.29 79.4569   6
   3  -3  -1 3317.61 92.8146   4
  -3  -3   1 3351.76 147.267   3
   3  -1   3 3149.17 111.228   3
   3  -3   1 3702.30 110.386   5
   3   3  -1 3129.77 104.570   5
   3   3   1 3135.93 100.848   6
   1  -3   3 3373.46 139.904   3
   1  -3  -3 3345.28 103.941   4
   3  -3   1 3158.78 90.7475   6
  -3  -1  -3 3424.93 88.3969   4
   1  -3  -3 3385.45 114.357   5
   1  -3   3 3242.53 99.8427   6
   3  -3  -1 3354.55 151.498   5
   3  -3   1 2957.96 134.331   3
  -1  -3   3 3152.28 149.583   3
  -1  -3  -3 3199.30 103.213   4
  -3  -1   3 3009.20 118.694   3
  -3  -3  -1 3211.55 120.131   4
  -3   1   3 3383.32 79.2239   3
   3  -3  -1 3745.95 108.093   3
   3  -3   1 3345.52 74.2037   4
   3  -1  -3 3281.22 125.209   5
   3   1  -3 3191.08 126.265   5
   3  -1   3 3123.91 97.4234   6
   1   3  -3 3311.14 86.5938   5
   3   3  -3 710.102 66.2097   5
   3  -3   3 727.559 26.3313   4
   3  -3  -3 724.420 34.3811   6
  -3  -3   3 637.441 76.1313   3
  -3  -3  -3 746.857 52.0609   4
   3  -3  -3 677.020 48.2202   4
   3  -3   3 720.336 64.1394   3
   3   3   3 652.017 40.7435   6
   3  -3   3 693.034 46.6432   6
   3  -3  -3 717.314 58.9200   5
   0  -4   0 145531. 1833.60   5
   0  -4   0 142227. 2085.86   3
   0  -4   0 144626. 1904.75   4
   4   0   0 147601. 1887.04   6
   4   0   0 137567. 1981.95   5
  -2   0  -4 2.25183 6.06617   4
   4  -2   0 2.78496 8.80988   3
   4   2   0 13.4847 16.3064   5
   4  -2   0-68.7889 43.5547   5
   2  -4   0 5.29635 35.9219   3
  -2   0   4-13.7425 11.0816   3
   2  -4   0-8.47540 21.7068   5
   2   0   4 3.17107 9.91029   6
   4   0   2 4.01747 9.86524   6
   4  -2   0 3.74944 8.19693   6
  -2  -4   0 33.0758 18.6524   4
   4   0  -2 5.47659 27.7220   5
   4   2   0 5.26659 11.5224   6
   0   2  -4 0.72774 8.02485   5
   0   2   4 7.02108 6.07410   6
   0  -4  -2-6.98628 13.4534   4
   0  -2  -4 5.26518 10.2278   4
   2  -4   0 50.4791 10.3496   6
  -4   0  -2 12.5643 6.41050   4
   0  -4   2-25.7374 37.2890   3
   2  -4   0 7.70431 8.78322   4
   0  -4   2-7.67866 14.4082   4
  -2  -4   0 79.4790 32.3127   3
  -4   0   2 6.32811 4.74767   3
   0  -2   4 5.01253 17.0995   3
   2   0  -4 16.2618 14.5303   5
   4  -2   2 7374.96 169.457   6
   2  -2  -4 7660.13 197.631   5
   2  -2  -4 7753.98 176.414   4
  -2  -2   4 7205.35 215.381   3
   2  -2   4 7160.52 202.533   3
   2   4  -2 6951.37 147.403   5
  -2  -4   2 7696.82 293.029   3
   2  -4   2 7524.77 156.262   4
   2  -4  -2 7415.16 174.346   4
  -2  -4  -2 7615.21 193.299   4
   2  -4   2 7318.80 161.861   6
   4   2   2 7516.26 171.199   6
   4   2  -2 9307.49 270.803   5
  -2  -2  -4 7280.21 162.841   4
   2  -4  -2 7254.60 112.909   6
   4  -2  -2 7356.83 255.545   5
  -4  -2   2 7257.17 210.867   3
   2  -4   2 6547.54 253.975   3
   2   4   2 7355.59 148.160   6
   2  -2   4 7355.78 171.829   6
   2   2   4 6999.96 149.296   6
   2  -4  -2 7619.19 187.657   5
   4  -2   2 7374.67 185.171   3
  -4  -2  -2 7238.60 179.189   4
   4  -2  -2 7345.24 159.435   6
   2   2  -4 7403.14 178.199   5
   0  -4   4 191982. 2681.01   3
   4   0  -4 182564. 2596.28   5
   0   4  -4 193196. 2441.14   5
  -4  -4   0 186356. 2620.13   4
  -4   0   4 187270. 2496.97   3
  -4   0  -4 191749. 2425.78   4
   4  -4   0 198200. 2468.84   6
   0  -4  -4 184484. 2512.28   4
   4  -4   0 172986. 2684.46   5
   4  -4   2 441.824 34.7212   5
   4  -4   2 397.124 23.0783   4
   4   2   4 363.865 35.8017   6
   2  -4  -4 369.323 15.9600   6
   4  -4   2 409.790 36.4198   6
   4  -4  -2 390.252 28.2737   6
   4   4  -2 433.939 44.6558   5
  -2  -4   4 388.262 68.9366   3
   2  -4   4 444.677 62.7470   3
   2   4  -4 345.617 38.1973   5
   2  -4  -4 405.758 42.2467   4
  -4  -4   2 374.123 58.4600   3
   4   4   2 481.497 41.7945   6
   2  -4   4 448.145 37.9775   4
   4  -4   2 381.503 55.7992   3
  -4  -2  -4 402.076 35.7903   4
  -4  -4  -2 442.784 49.9232   4
   4  -4  -2 437.903 38.5554   4
   4  -4  -2 345.104 55.2776   5
   4   2  -4 345.234 50.8405   5
   2  -4  -4 443.033 47.5470   5
  -2  -4  -4 427.746 42.7692   4
   2  -4   4 402.366 39.9797   6
   4  -2   4 362.233 37.9293   6
   2   4   4 376.672 26.5257   6
   4  -2  -4 346.190 51.1699   5
  -4  -2   4 372.454 57.6578   3
   4  -2   4 317.663 42.9295   3
   4  -4   4 102105. 1570.45   3
   4  -4  -4 105052. 1380.27   6
   4   4  -4 100644. 1515.85   5
   4   4   4 111939. 1433.86   6
   4  -4  -4 107612. 1464.96   4
  -4  -4   4 104318. 1643.93   3
   4  -4   4 109952. 1462.42   6
  -4  -4  -4 107433. 1489.19   4
   4  -4  -4 99869.2 1541.69   5
   1  -5  -1 42309.4 725.713   3
  -1  -5   1 44660.0 892.584   3
   5   1  -1 41404.3 642.815   6
   5   1   1 39691.3 624.549   6
  -1  -5  -1 42245.5 660.273   4
   5  -1   1 41813.4 676.426   5
   1  -5   1 41037.2 627.852   4
   5  -1  -1 39950.8 615.551   6
   5  -1   1 41078.2 615.262   6
  -1  -1  -5 39900.5 599.638   4
   1   1   5 40265.9 592.854   6
   1  -5  -1 39875.9 629.368   4
   1  -1   5 40749.4 611.931   6
   1  -5   1 40219.0 546.343   5
   1  -1   5 39193.9 652.185   3
   1  -1  -5 40938.3 614.082   4
  -1  -5   1 41349.5 677.232   4
   5   1  -1 42216.4 764.094   5
   1  -5  -1 38772.4 595.903   5
  -1  -5  -1 42856.7 723.318   3
   1  -5   1 44125.7 986.566   3
  -1  -1   5 40452.0 656.372   3
   1   1  -5 41521.7 634.458   5
   1  -1  -5 39606.9 650.788   5
   1  -5   3 1267.48 122.935   3
   3  -5   1 1334.02 151.415   3
  -3  -5   1 1191.77 94.8050   4
  -1  -5  -3 1243.25 76.7615   4
   3   1   5 1185.17 60.3135   6
   3  -5   1 1312.96 64.3503   5
   1  -5  -3 1289.12 75.7755   5
   1  -5   3 1351.26 76.1177   4
   1   3  -5 1250.70 62.9790   5
   5  -3  -1 1387.17 55.1621   3
  -1  -3  -5 1301.95 68.9076   4
   5  -1   3 1319.81 70.6224   6
   3  -1   5 1327.57 84.1027   3
   5  -3  -1 1306.02 61.9488   6
   1  -3  -5 1344.45 84.8373   5
   1  -5  -3 1320.33 75.1653   4
   3  -5  -1 1256.07 65.4906   4
   5   1  -3 1293.01 110.346   5
   5  -3  -1 1565.73 137.384   5
   3  -1   5 1219.90 66.8228   6
   5   1   3 1278.55 69.6243   6
  -5  -3   1 1246.71 78.7653   3
  -3   1   5 1108.91 60.9175   3
   1  -3  -5 1230.19 70.8721   4
   3  -5   1 1337.65 60.1376   4
  -5  -1   3 1238.45 69.4350   3
  -1  -5   3 1161.36 124.412   3
   3  -1  -5 1401.98 86.8752   5
   1   5  -3 1088.51 33.3358   5
   5   3   1 1228.22 73.4595   6
   3  -5  -1 1364.40 92.6321   3
   3   1  -5 1346.65 81.6365   5
   3  -5   1 1286.51 58.9400   6
  -3  -1   5 1346.64 81.9194   3
  -3  -5  -1 1335.13 89.3463   4
  -1  -3   5 1291.45 98.3382   3
  -5  -3  -1 1218.79 87.9190   4
   3  -5  -1 1353.54 95.7336   5
   5  -3   1 1294.41 64.4600   6
   1   5   3 1227.70 38.4390   6
   1  -3   5 1286.72 95.8791   3
   5  -3   1 1214.73 79.1531   3
  -3  -1  -5 1266.44 56.5571   4
  -3  -5   1 1386.74 118.611   3
   3  -5  -1 1198.08 46.8678   6
   5  -3   1 1925.65 101.542   5
   5  -1  -3 1141.68 105.281   5
   1  -3   5 1330.30 72.8006   6
   5  -1  -3 1266.60 73.3783   6
   5   3  -1 1204.55 83.4389   5
  -5  -1  -3 1294.67 59.4944   4
   1   3   5 1270.96 51.2732   6
   3   5  -3 10766.4 223.879   5
   5  -3  -3 11092.5 224.423   6
  -5  -3   3 10868.5 300.094   3
   3  -3   5 11163.9 301.549   3
   5  -3  -3 10785.6 341.502   5
   3  -3  -5 11430.7 255.988   4
  -3  -3  -5 10969.9 242.102   4
   5   3   3 10935.7 243.897   6
   5  -3   3 11284.8 245.357   6
   3   3   5 10481.1 217.010   6
   3   3  -5 10545.7 268.799   5
   3  -3  -5 11809.9 291.236   5
   5  -3   3 11198.8 286.224   3
   3  -5   3 10424.8 350.993   3
   3  -5   3 10748.7 207.610   4
   3  -5  -3 11420.9 282.754   5
  -5  -3  -3 10523.9 252.151   4
  -3  -5  -3 10995.6 272.557   4
   3  -3   5 11367.9 251.392   6
   3  -5  -3 11198.0 252.248   4
   5   3  -3 12211.5 314.901   5
   3  -5   3 11165.9 238.540   6
  -3  -3   5 9922.13 324.463   3
   3  -5  -3 10866.8 165.913   6
   3   5   3 10962.9 214.261   6
  -3  -5   3 11065.1 372.779   3
   5  -5   1 12343.9 447.212   3
  -5   1   5 11197.4 231.090   3
   5  -5   1 12377.4 284.266   5
   5  -5   1 11398.7 211.334   4
   5  -1   5 12081.0 302.148   3
   1   5  -5 11339.2 225.902   5
   5  -1  -5 11728.3 339.267   5
  -5  -5   1 11214.2 359.568   4
   5  -5   1 11673.1 241.956   6
  -1   5  -5 10885.2 205.840   5
   5  -5  -1 11299.3 264.508   3
   5   5   1 11342.5 281.047   6
   1   5   5 11306.7 184.474   6
  -5  -5  -1 11491.7 327.960   4
   5   1  -5 11244.4 336.685   5
   1  -5  -5 11400.4 270.826   4
   5   1   5 11427.7 257.685   6
  -5  -5   1 11088.6 325.880   3
   5  -5  -1 12637.8 416.383   5
   5  -5  -1 11512.5 224.421   6
   1  -5   5 11617.6 372.645   3
   5  -1   5 11364.8 260.906   6
  -1  -5   5 11133.9 389.446   3
   1  -5  -5 12048.4 296.951   5
  -1  -5  -5 11194.2 271.315   4
  -5  -1  -5 11183.3 215.430   4
  -5  -1   5 10429.3 294.865   3
   5  -5  -1 11380.8 236.619   4
   3   5  -5 22360.8 465.454   5
   5   3  -5 21662.5 534.237   5
  -5  -3  -5 26374.2 454.224   4
   5  -3  -5 27535.3 573.517   5
   5  -3   5 25945.3 463.381   6
  -5   3   5 24323.6 379.457   3
   5  -5   3 25364.9 353.240   4
  -5  -5   3 25647.4 573.792   3
  -5  -3   5 24201.8 568.704   3
   3  -5   5 25489.0 455.951   6
   3   5   5 25336.7 399.181   6
   3  -5   5 25578.9 410.084   4
  -3  -5  -5 25540.2 480.389   4
   5   5   3 24594.1 447.071   6
   3  -5  -5 26222.7 476.986   4
   5  -5  -3 25916.1 449.695   4
  -3  -5   5 23793.4 621.445   3
   3  -5  -5 23080.1 333.528   6
   3  -5  -5 26872.5 514.528   5
   5  -3  -5 25998.0 431.822   6
   5   3   5 26068.8 447.542   6
   3  -5   5 25828.6 593.440   3
  -5  -5  -3 25136.8 501.621   4
   5  -3   5 25566.3 526.550   3
   5  -5  -3 25084.8 587.156   5
   5  -5   3 25033.6 587.368   3
   5  -5  -3 25314.3 388.356   6
   5  -5   3 25766.9 449.282   6
   5   5  -3 26226.5 470.922   5
   5  -5  -5 44980.2 637.194   6
   5   5  -5 43894.8 746.962   5
   5  -5   5 44497.0 874.956   3
   5  -5  -5 45904.3 861.458   5
  -5  -5   5 43970.3 885.030   3
   5  -5  -5 44512.2 736.538   4
   5  -5   5 45626.4 739.221   6
  -5  -5  -5 45116.1 760.713   4
   5   5   5 44790.7 701.478   6
   0  -6   0 3.93457 5.56842   5
   0   0   6-3.75062 17.9098   3
   0  -6   0 43.1946 36.0207   3
   6   0   0 35.0129 27.1357   5
   0  -6   0 15.1069 16.0683   4
   0   0  -6-9.13807 15.2573   5
   6   0   0 16.0955 17.5873   6
   6  -2   0 4398.93 135.610   6
   0  -6  -2 4489.11 137.878   5
   6   2   0 4084.03 151.427   6
   0  -6  -2 4460.39 155.768   4
   6   2   0 4088.38 171.077   5
  -2  -6   0 4584.73 226.170   3
   0  -6   2 4549.26 165.028   4
   6  -2   0 4446.62 211.513   5
   6  -2   0 4101.26 119.189   3
  -6   0  -2 4295.21 129.692   4
   0  -6   2 5071.99 287.390   3
   2  -6   0 4431.53 140.113   4
   6   0   2 4474.28 142.695   6
   6   0  -2 4321.46 148.713   6
   0  -2   6 4033.47 166.220   3
   0   2  -6 4109.29 140.633   5
   2  -6   0 4541.60 251.191   3
   6   0  -2 5489.50 239.196   5
   2   0  -6 4394.41 155.309   5
  -2  -6   0 4690.88 179.789   4
   2  -6   0 4754.41 174.421   5
  -2   0  -6 4275.68 117.319   4
  -2   0   6 4127.08 145.767   3
   2   0   6 4262.85 132.170   6
   0  -2  -6 4858.60 170.209   5
   0  -2  -6 4250.54 135.594   4
   6  -2  -2 41270.8 652.042   6
   2   2   6 41608.5 626.936   6
  -2  -2  -6 41904.1 645.869   4
   2  -2   6 41933.7 728.023   3
   2  -6  -2 41973.2 707.100   3
   2   6   2 42526.0 618.602   6
   6  -2   2 41509.6 668.790   3
   2  -6   2 41433.0 651.943   4
   6  -2   2 43858.7 663.523   6
   2  -2   6 40723.4 660.139   6
  -2  -6   2 45809.2 924.661   3
   2  -6  -2 41985.5 675.128   5
   2  -6   2 42384.2 636.377   6
  -2  -6   2 42615.2 764.590   4
   2   2  -6 41413.4 673.037   5
  -2  -6  -2 42781.2 714.009   4
   2  -6  -2 42127.9 669.185   4
   2  -2  -6 41207.7 708.028   5
   6   2  -2 47900.0 804.196   5
   2  -6   2 47902.3 1031.73   3
   2  -2  -6 42166.0 667.854   4
   6   2   2 41973.1 672.284   6
  -2  -2   6 42564.5 745.799   3
   6  -2  -2 45521.6 903.703   5
  -6  -2  -2 40028.5 685.054   4
  -4  -6   0 32.2300 33.2877   3
   6   0  -4-51.0236 44.6458   5
  -4   0   6 40.3594 19.8089   3
   0  -4  -6 10.7214 17.9360   4
  -4   0  -6 19.0441 9.71487   4
   4   0  -6-15.4818 29.1085   5
   4  -6   0 42.4028 32.9233   5
   4  -6   0 0.91371 9.02116   6
   6   4   0-33.3773 27.3541   6
  -6   0   4 1.71936 6.91922   3
   6  -4   0-23.6786 35.7560   5
  -6  -4   0 52.0434 37.1609   4
   4  -6   0 27.9374 15.4603   4
   4  -6   0-67.6626 51.9434   3
   6  -4   0-6.14273 15.2913   6
   0  -6   4 38.8580 20.5297   4
  -4  -6   0 21.5464 32.2365   4
   0  -6  -4-0.11924 17.3144   5
   0  -6  -4 11.2089 21.1252   4
  -6   0  -4-1.27323 6.61200   4
   6   0   4-17.8206 18.6929   6
   4   0   6-6.01805 16.1436   6
   0  -6   4-20.1598 42.0072   3
   0   4  -6 11.2990 12.4806   5
   0  -4   6 86.0306 36.0751   3
   6  -4   0 2.01390 25.9873   3
   0  -4  -6 0.55757 25.5551   5
  -2  -4   6 6850.27 284.242   3
  -6  -4  -2 6956.34 234.584   4
   6  -4  -2 7091.97 174.673   6
  -6  -2   4 7133.24 216.948   3
   2  -6  -4 7481.10 221.050   5
   6  -4  -2 7290.51 327.540   5
   4  -6  -2 7531.21 197.685   4
   6   2  -4 6801.14 264.454   5
   6  -2   4 7362.68 203.488   6
   6  -2   4 7238.95 222.907   3
   2   4   6 6826.79 154.675   6
   2  -4  -6 7294.73 231.390   5
  -4  -6   2 7567.84 288.236   4
  -4  -6   2 7149.84 290.901   3
  -2  -6  -4 6989.31 218.697   4
   2  -4   6 7239.18 204.203   6
  -2  -4  -6 7117.75 199.515   4
   2   4  -6 7170.91 196.129   5
  -4   2   6 6705.75 172.810   3
   2   6   4 6736.01 137.662   6
   6  -4   2 7192.85 200.404   5
   4  -2   6 6814.83 195.211   6
   4  -6   2 7627.65 360.689   3
   6  -2  -4 7218.03 197.552   6
  -4  -2   6 6830.46 250.147   3
   4   6   2 6944.00 192.806   6
   2  -6   4 6371.45 304.755   3
   2  -4  -6 7122.28 206.964   4
   4  -6  -2 6767.62 138.692   6
   4  -2  -6 7629.74 247.334   5
   6   2   4 6990.18 198.737   6
  -6  -4   2 7041.41 230.787   3
  -6  -2  -4 7260.28 185.249   4
   2  -6  -4 7042.98 206.412   4
   4  -2   6 7155.12 236.982   3
  -2  -6   4 6929.89 319.057   3
   4  -6   2 7160.12 165.539   4
   4  -6  -2 7527.34 269.995   5
   6  -4   2 7157.83 191.586   6
   2  -6   4 7355.44 196.159   4
   4   2   6 6757.24 180.548   6
   6   4   2 6942.23 206.281   6
   4  -6  -2 6959.30 194.118   3
   4   2  -6 7328.32 239.938   5
  -4  -6  -2 7265.63 240.693   4
   2  -4   6 7255.21 268.404   3
   6  -2  -4 7345.28 296.087   5
  -4  -2  -6 6898.55 174.290   4
   4  -6   2 7006.20 180.492   6
   4  -6   2 6906.97 153.578   5
   2   6  -4 6724.25 139.304   5
   6   4  -2 7190.43 228.055   5
   6  -4   2 6880.84 244.768   3
   6  -4  -4 250.231 30.1654   6
   4  -6   4 160.153 42.4584   3
   4  -6  -4 229.917 15.4857   6
   4  -6  -4 239.823 40.9723   4
  -4  -4   6 177.963 59.0312   3
   4  -4  -6 261.276 27.7484   6
   4   6  -4 272.956 35.1464   5
   4   4  -6 242.530 50.5029   5
  -4  -6   4 283.357 64.0752   3
   6  -4   4 227.498 38.6409   6
   4   6   4 261.888 31.3563   6
  -4  -6  -4 320.783 50.7778   4
   4  -4   6 232.596 19.6112   4
   4  -6  -4 287.330 53.7946   5
   6   4   4 260.066 38.9021   6
   4  -4   6 272.779 42.5396   6
   6  -4  -4 285.218 69.0268   5
   4  -6   4 291.814 40.2999   6
   4  -4  -6 313.371 46.4299   4
   6  -4   4 295.614 56.2640   3
  -4  -4  -6 207.787 36.3265   4
  -6  -4  -4 230.146 37.6960   4
   4  -4   6 293.082 59.1839   3
   4   4   6 241.836 32.0067   6
   4  -6   4 292.242 27.4446   4
  -6  -4   4 251.234 49.8227   3
   4  -4  -6 277.087 52.2923   5
   6   4  -4 255.527 45.4914   5
   6   0  -6 10163.5 352.541   5
   0  -6   6 9355.11 388.845   3
  -6   0   6 8846.56 258.662   3
   6  -6   0 10518.5 321.184   5
   6  -6   0 9894.35 224.281   6
   0  -6  -6 9761.71 268.622   4
  -6  -6   0 10072.5 356.584   4
   6   6   0 9471.15 285.593   6
   6   0   6 9876.14 258.476   6
   6  -6   0 10004.0 215.437   4
  -6   0  -6 9642.92 177.758   4
   0  -6  -6 10278.5 298.632   5
   0   6  -6 9846.30 194.787   5
   6  -6   0 10174.7 330.624   3
  -6  -2   6 26237.7 586.490   3
   6  -2  -6 28931.9 650.093   5
   6  -6   2 28074.7 760.698   3
  -6  -6  -2 26804.3 592.752   4
   2  -6   6 27304.5 510.941   4
  -2  -6  -6 26784.4 528.621   4
   6  -6   2 28080.2 478.380   5
   6   6   2 27790.7 529.358   6
  -6  -6   2 26386.8 597.142   3
   6  -6   2 27521.2 413.017   4
   6  -2   6 27365.5 509.809   6
   2  -6   6 27467.7 688.963   3
   6  -2   6 27444.6 572.119   3
   2  -6  -6 28053.5 553.381   5
  -2  -6   6 26882.0 725.771   3
  -2   6  -6 26288.4 422.310   5
  -6  -2  -6 27741.6 457.354   4
  -6   2   6 26337.2 435.563   3
   6  -6  -2 27573.9 440.545   6
   2   6  -6 24051.5 474.852   5
   6  -6  -2 26204.7 699.173   5
   6   2  -6 24857.7 621.127   5
   2   6   6 26916.8 403.880   6
   6  -6  -2 27547.9 479.107   4
   6   2   6 28300.2 507.019   6
   2  -6  -6 28144.5 530.398   4
   6  -6   2 27468.9 485.301   6
   4  -6  -6 834.364 91.2163   5
   4   6  -6 725.550 61.1424   5
   6  -4  -6 520.461 78.3065   5
   6   4  -6 689.717 84.9449   5
   4  -6  -6 621.473 68.8793   4
   6  -4   6 683.837 70.3074   6
  -6  -4   6 762.341 94.5468   3
   6  -6   4 658.368 102.495   3
  -4  -6   6 771.929 112.461   3
  -6  -6   4 697.832 88.6106   3
   6  -4   6 717.526 90.8845   3
   6   6  -4 760.810 65.8446   5
  -6   4   6 629.660 39.1275   3
   6  -4  -6 786.185 57.1198   6
  -4  -6  -6 679.792 71.4113   4
   4  -6   6 748.956 108.492   3
  -6  -4  -6 773.074 67.6310   4
   6   4   6 705.486 62.8153   6
   6  -6  -4 814.726 110.559   5
  -6  -6  -4 637.119 74.2919   4
   4  -6   6 703.971 42.3484   4
   6  -6  -4 719.717 65.6786   4
   4   6   6 657.739 49.3611   6
   6  -6  -4 698.714 42.9644   6
   6  -6   4 664.102 65.6816   6
   4  -6   6 713.602 69.0153   6
   6   6   4 681.498 62.0614   6
   6   6  -6 17835.7 392.219   5
  -6  -6  -6 18242.1 432.340   4
   6  -6  -6 17804.7 408.427   4
   6  -6   6 18672.5 557.123   3
   6   6   6 17653.7 372.047   6
  -6  -6   6 17501.1 505.585   3
   6  -6  -6 17381.7 520.297   5
   6  -6   6 17461.3 405.540   6
  -1  -7   1 2158.09 55.0496   5
   1  -7   1 2394.69 212.018   3
  -1  -1   7 2045.05 115.105   3
   1  -7  -1 2240.60 91.9965   5
   1  -7   1 2321.94 110.611   4
   7  -1   1 2253.94 137.013   5
   1  -7  -1 2231.42 109.801   4
  -1  -7   1 2387.22 193.585   3
   7  -1   1 2191.57 102.681   6
  -1  -7   1 2325.22 129.378   4
   7  -1  -1 2697.65 172.989   5
   1   1  -7 2242.47 112.427   5
   7   1  -1 2402.36 154.602   5
   7  -1  -1 2288.19 105.625   6
   7   1  -1 2321.13 116.102   6
   1  -7  -1 2415.44 157.826   3
  -1  -1  -7 2170.11 93.6356   4
   1  -1   7 2168.71 100.536   6
  -1  -7  -1 2228.48 120.373   4
   7   1   1 1994.11 102.632   6
   7  -1   1 2176.83 88.4235   3
   1  -1   7 2073.32 119.698   3
  -1  -7  -1 3013.76 179.935   3
   1  -1  -7 2277.52 121.992   5
   1   1   7 2221.79 93.3474   6
   7  -3  -1 628.212 90.8030   5
   7   3   1 396.584 51.4737   6
  -1   3  -7 410.566 45.7601   5
  -7  -3  -1 778.236 84.6696   4
   3  -7  -1 507.023 50.6990   4
   7  -3  -1 363.456 41.1238   6
   7  -3   1 414.721 46.2589   6
  -7   1  -3 402.891 25.9987   4
   7   3  -1 418.595 56.5491   6
   1   7   3 393.016 22.7938   6
   7   3  -1 327.715 55.5772   5
  -1  -7  -3 493.527 62.4277   4
   7  -1   3 438.380 49.4166   3
   3   1   7 395.589 42.3842   6
   7  -3   1 420.861 48.9121   3
   7   1   3 393.328 48.5354   6
  -3  -7   1 397.982 64.6559   4
   3  -7   1 396.718 32.9581   5
  -3   1   7 379.026 44.7741   3
   3  -7  -1 417.762 67.3254   3
   7  -1   3 399.211 46.6987   6
   1  -3  -7 498.382 61.8667   5
  -3  -1  -7 417.887 39.2570   4
   3  -7   1 389.766 86.2031   3
   1  -7   3 481.910 101.106   3
   1  -7  -3 315.520 45.6772   4
   1  -7   3 472.124 54.6338   4
   3  -1  -7 443.901 58.8699   5
   7   1  -3 362.740 64.3259   5
   3  -1   7 412.525 58.1718   3
   7  -1  -3 374.542 48.0876   6
  -3  -1   7 485.060 61.7277   3
   3  -7   1 432.642 38.5925   6
   3  -7   1 389.369 41.5870   4
   1  -3  -7 415.300 48.8064   4
   7   1  -3 416.490 55.3660   6
   1  -3   7 414.190 65.8424   3
   1  -7  -3 401.459 47.1287   5
  -3  -7   1 424.147 83.1610   3
   3   1  -7 518.636 58.7529   5
  -1  -3  -7 423.753 46.5331   4
   3  -7  -1 476.762 63.6223   5
  -3  -7  -1 393.361 58.6447   4
   7  -1  -3 445.811 79.4013   5
  -1  -7   3 316.887 57.0780   4
   1   3   7 417.945 35.8053   6
   3  -1   7 367.149 44.4154   6
   1   3  -7 408.437 44.1136   5
  -1  -7   3 364.843 84.9259   3
  -7  -1  -3 439.742 41.9450   4
   7  -3   1 486.222 67.6905   5
  -1  -3   7 425.724 66.6539   3
   7   3  -3 13293.9 349.285   5
  -3  -3   7 12721.7 381.809   3
  -3  -7  -3 12310.9 331.136   4
   3  -3  -7 12247.2 297.162   4
   7  -3  -3 11864.5 417.325   5
   3  -3  -7 13213.6 339.725   5
  -3  -7   3 12685.7 430.356   3
   3  -7  -3 12906.8 330.654   5
   3   3   7 11649.3 252.973   6
  -7  -3  -3 12176.4 304.838   4
   3  -7   3 12258.3 265.717   4
  -7  -3   3 12145.9 295.793   3
   3  -3   7 11065.3 280.605   6
   3   3  -7 12216.6 308.988   5
   7  -3   3 12310.6 288.536   6
   3   7   3 11618.8 241.596   6
   3  -3   7 11930.4 350.786   3
   3  -7  -3 12730.3 299.001   4
   7  -3   3 12588.0 325.020   3
  -3  -3  -7 12444.7 278.993   4
   7  -3  -3 12568.9 276.986   6
  -3  -7   3 12633.1 387.676   4
   7   3   3 12054.5 295.726   6
   3  -7   3 11941.5 268.457   6
   3  -7   3 13349.4 507.987   3
   1  -7   5 6317.79 333.395   3
   7  -5   1 6770.44 192.678   6
   5  -7  -1 6413.31 226.469   3
   5  -1  -7 6799.24 260.424   5
   7  -5  -1 6525.29 180.854   6
  -7  -5   1 6018.72 286.583   4
  -5  -1  -7 6419.47 161.615   4
   1  -5  -7 6518.96 213.754   4
   7  -1   5 6498.24 206.923   6
   1  -7  -5 6800.95 227.514   5
   1  -5  -7 7164.23 247.675   5
   7  -5  -1 7313.06 302.977   5
   7  -1  -5 6652.94 218.644   6
   7  -1   5 7028.45 236.682   3
  -1   5  -7 6216.23 170.576   5
   5  -1   7 6746.93 247.604   3
   7  -5   1 7823.16 329.599   3
  -1  -5  -7 6259.43 208.400   4
   5  -7  -1 6414.01 156.882   6
   7   1  -5 5772.18 274.432   5
   7  -5   1 7019.36 239.745   5
   1   5  -7 6601.30 182.587   5
   5   1  -7 6980.46 261.481   5
   7  -1  -5 6087.79 294.790   5
   5   1   7 6363.26 193.777   6
   5  -1   7 6194.06 197.634   6
  -1  -7  -5 6297.68 218.660   4
   5  -7   1 6624.40 187.450   5
  -5  -7  -1 6911.90 275.598   4
  -5  -7   1 6847.78 289.530   4
   5  -7  -1 6769.50 292.032   5
   5  -7   1 6971.61 173.990   4
  -5  -7   1 6729.89 282.991   3
  -7  -1  -5 6282.08 153.914   4
  -7  -1   5 6633.64 183.314   3
  -1  -7  -5 7973.13 246.097   5
   5  -7   1 6657.06 178.090   6
   5  -7   1 7115.21 367.429   3
   1  -7   5 6798.02 226.236   4
   5  -7  -1 6766.94 192.004   4
   7  -5  -1 6360.39 157.049   3
  -5  -1   7 6582.18 237.254   3
   1  -5   7 6862.53 293.024   3
   7   1   5 6673.32 209.246   6
   7   5   1 6779.39 230.241   6
   5   7   1 6366.07 220.049   6
   1  -7  -5 6694.02 217.554   4
  -1  -7   5 6503.18 258.025   4
  -1  -5   7 6551.98 300.073   3
  -1  -7   5 6309.89 328.768   3
   7   5  -1 6300.09 233.298   6
  -7  -5  -1 6459.62 274.959   4
  -5   1   7 6626.83 196.066   3
   3  -7  -5 1203.53 93.0595   4
  -5  -7   3 1396.92 138.482   4
   5   7   3 1338.36 83.2326   6
  -5   3   7 1146.04 67.0339   3
   5   3  -7 1136.49 108.614   5
   5  -7  -3 1245.02 126.302   5
   7  -3   5 1198.67 102.556   3
   7  -5   3 1115.42 113.936   3
   3  -5  -7 1234.27 47.8635   6
   3  -7   5 1238.18 148.840   3
  -3  -7   5 1211.58 138.084   3
   3  -5   7 1234.83 89.5886   6
   7  -3  -5 1258.77 138.688   5
  -5  -3   7 1406.83 132.466   3
   7  -5  -3 1121.58 135.034   5
   5  -7   3 1188.76 77.3102   6
  -7  -5  -3 1251.62 101.877   4
   3  -7  -5 1326.88 103.486   5
   3  -5   7 1374.80 130.737   3
   7   5  -3 1289.71 95.7283   5
  -5  -3  -7 1240.56 77.6431   4
   7   5   3 1099.81 83.8238   6
  -3  -5  -7 1387.30 93.8045   4
   7  -3   5 1310.99 90.8267   6
  -7  -5   3 1283.41 104.525   3
   7  -5  -3 1210.77 68.9692   6
   7  -3  -5 1410.78 87.7856   6
  -7  -3   5 1170.63 92.5470   3
   3   7  -5 1319.51 58.7798   5
   3   5   7 1195.12 63.7818   6
   5   3   7 1218.45 78.2292   6
   3  -5  -7 1314.71 95.3701   4
  -7  -3  -5 1236.82 80.9508   4
   5  -7  -3 1339.58 88.1186   4
   5  -3  -7 1383.37 118.777   5
   5  -7   3 1249.76 59.6333   4
  -3  -5   7 1258.97 143.592   3
   3   7   5 1145.47 55.2889   6
   7   3  -5 1244.13 111.002   5
  -5  -7   3 1256.82 127.182   3
   7  -5   3 1195.82 82.4610   6
   5  -3   7 1250.35 112.127   3
   7   3   5 1224.86 85.4800   6
   5  -3   7 1202.41 87.8401   6
   3  -7   5 1236.00 74.3471   4
   5  -7  -3 1205.69 49.7162   6
   3  -5  -7 1376.24 107.073   5
   3   5  -7 1320.52 96.0571   5
  -5  -7  -3 1296.08 108.223   4
   5  -7   3 1291.75 161.530   3
  -3  -7  -5 1172.99 96.9305   4
  -5  -7  -5 446.151 67.9454   4
   5  -5  -7 365.705 58.1812   4
   7  -5  -5 390.377 39.3029   6
  -7  -5  -5 319.245 53.8354   4
   5  -5  -7 364.849 32.3830   6
   5   7   5 302.565 37.5531   6
   5  -7   5 258.686 69.5524   3
   5  -5   7 377.696 78.1196   3
   5   5  -7 299.156 55.0463   5
   5  -7  -5 430.074 58.5577   4
   7  -5   5 418.006 79.1712   3
   5  -7   5 347.427 50.8869   6
   7   5  -5 345.990 52.5999   5
   5  -5  -7 354.214 68.8478   5
   5   5   7 303.714 40.7006   6
  -5  -5  -7 343.003 52.1109   4
  -5  -7   5 363.065 72.8681   3
   7  -5  -5 281.847 78.2760   5
  -7  -5   5 386.016 66.0968   3
  -5  -5   7 271.497 71.0189   3
   5   7  -5 412.951 43.2987   5
   5  -5   7 348.689 53.5569   6
   5  -7  -5 445.515 74.6066   5
   7  -5   5 333.080 53.0225   6
   7   5   5 392.642 52.0305   6
  -7  -7   1 8171.17 359.726   4
   1  -7   7 8013.82 387.601   3
  -7  -1   7 8372.25 274.068   3
   7  -7  -1 7517.84 216.873   3
   7  -7  -1 8023.60 204.096   6
  -1  -7  -7 8390.54 292.624   5
   7  -7   1 8045.85 221.052   6
   7  -7   1 8412.87 357.991   3
   7   1  -7 7642.85 341.107   5
   7  -7   1 8202.55 190.736   4
  -7  -7  -1 8342.25 344.089   4
   1  -7  -7 8579.50 290.495   5
   7  -7  -1 8275.01 214.406   4
   7  -1   7 8317.97 298.291   3
   7  -7   1 8610.01 253.189   5
   1  -7  -7 8175.23 263.971   4
   1  -7   7 8049.30 275.176   4
   7   7  -1 7755.27 280.616   6
   7  -1  -7 8278.83 355.233   5
   7  -7  -1 7698.52 307.301   5
   7   7   1 8124.28 278.767   6
  -1  -7   7 8160.47 401.795   3
   7   1   7 8078.11 247.233   6
   7  -1   7 8405.78 253.963   6
  -7  -1  -7 7799.84 178.984   4
  -1  -7  -7 8423.86 267.404   4
   3  -7   7 1826.22 99.0885   4
   7   7   3 1757.52 115.414   6
  -7  -7   3 2076.39 188.282   4
   7  -7  -3 1824.10 104.687   4
  -3   7  -7 1715.10 75.5542   5
   7  -3  -7 1756.29 101.961   6
  -7  -3  -7 1784.56 96.1852   4
   7  -3   7 1818.95 140.839   3
   3  -7  -7 1868.33 122.829   4
  -7  -7  -3 1736.53 138.896   4
  -7  -3   7 1799.60 135.768   3
  -3  -7   7 1789.42 184.957   3
   3   7  -7 1737.24 87.9020   5
   7  -7   3 1813.06 106.323   6
   3   7   7 1737.21 70.6016   6
   7  -7  -3 1738.01 78.9873   6
   7  -3  -7 2102.92 179.385   5
   7  -7   3 1980.71 204.185   3
   7  -3   7 1900.85 120.306   6
   7   3  -7 1638.89 148.855   5
  -7  -7   3 1620.87 135.972   3
   7  -7  -3 1926.95 186.307   5
   7   3   7 1922.97 112.577   6
  -3  -7  -7 2037.00 129.076   4
   3  -7  -7 1931.30 135.706   5
   3  -7   7 1512.71 162.877   3
   7   5  -7 279.889 53.1722   5
   7  -7  -5 391.013 93.4251   5
   7  -5  -7 565.281 107.598   5
   5   7   7 344.316 40.6285   6
   7  -7   5 261.424 49.3624   6
   7   5   7 391.998 53.6156   6
   7  -5  -7 346.625 40.3185   6
  -7  -5  -7 362.980 53.5264   4
  -5  -7   7 435.417 92.6739   3
   7  -5   7 462.020 85.8263   3
   5   7  -7 412.440 47.0219   5
   5  -7  -7 453.163 81.3586   5
   7   7   5 411.938 53.5106   6
   7   7  -5 412.982 49.9827   5
  -5  -7  -7 404.799 64.9365   4
   7  -7   5 366.799 86.6461   3
   7  -5   7 366.605 60.9883   6
  -7  -7  -5 371.912 66.0181   4
   5  -7  -7 395.406 64.3068   4
  -7  -7   5 427.485 77.6264   3
   5  -7   7 257.383 78.6915   3
   7  -7  -5 362.969 57.4003   4
  -7  -5   7 349.302 70.3020   3
   5  -7   7 296.693 54.5187   6
   7   7   7 13154.5 325.827   6
  -7  -7  -7 13226.7 383.257   4
   7   7  -7 12904.8 326.411   5
  -7  -7   7 13806.7 459.167   3
   7  -7   7 12777.8 362.321   6
   7  -7  -7 13118.8 496.279   5
   7  -7   7 13436.7 529.569   3
   8   0   0 147695. 2248.05   5
   0  -8   0 151014. 2116.20   4
   8   0   0 157274. 2087.50   6
   0   0   8 158865. 2136.27   3
   0   0  -8 147342. 2117.52   5
   0  -8   0 144852. 2411.36   3
   0  -8   0 149374. 1961.08   5
   8   0  -2-13.7277 36.4405   5
   2   0   8 5.92212 18.5474   6
   0  -8   2 13.5613 48.7917   3
   2   0  -8 7.86436 23.5796   5
   8   0   2 2.97521 22.6317   6
  -2  -8   0 66.0669 45.5326   3
   2   0   8 4.67748 28.9140   3
   0  -8  -2 5.96631 13.6814   5
   0   2  -8 3.84244 20.2525   5
   8  -2   0-26.7620 48.2319   5
   2  -8   0-41.5454 61.7498   3
   2  -8   0-1.15249 19.3883   5
  -2  -8   0-44.6481 38.4841   4
   0  -2   8-7.94659 29.4639   3
   0  -8   2-31.0741 35.1662   4
   8   2   0-56.5726 48.8591   5
   0  -2  -8 11.9607 18.5802   4
   0  -2  -8-15.5077 34.4314   5
   2  -8   0 42.3815 24.6826   4
   8  -2   0-10.4686 19.7094   6
  -2   0   8-16.4176 25.3912   3
   8   0  -2 1.71782 26.9273   6
   0  -8  -2 23.6393 28.7846   4
  -8   0  -2 9.86257 15.3885   4
   8  -2   0 75.8556 17.9765   3
   8   2   0 8.69821 28.0620   6
   2  -2   8 4576.34 205.373   3
   2  -8  -2 4963.28 176.002   5
   2  -2   8 4641.55 168.349   6
  -2  -8   2 4974.28 284.824   3
   2  -8  -2 4908.06 211.706   3
   8  -2  -2 4770.85 168.528   6
   8  -2   2 4927.39 172.008   6
   2  -2  -8 4848.51 197.572   5
   2  -8   2 4751.51 169.632   4
   2   2  -8 4756.09 175.635   5
   2   2   8 4310.55 143.804   6
   8   2  -2 4800.97 194.290   6
   8   2  -2 4948.96 221.373   5
   2  -8   2 5580.60 335.891   3
  -2  -8   2 4537.08 212.510   4
   8   2   2 4595.64 177.113   6
   8  -2   2 4821.01 169.226   3
  -2  -8  -2 4816.17 201.232   4
   2  -8  -2 4501.68 171.623   4
   2   8   2 4719.69 144.242   6
  -2  -2   8 4633.48 207.149   3
  -8  -2  -2 4679.92 196.680   4
   8  -2  -2 5875.25 270.095   5
  -2  -2  -8 4651.58 156.571   4
   4   0   8 73342.3 1085.65   6
   0  -8  -4 71444.8 1122.89   5
   8  -4   0 72254.8 1123.09   3
  -8  -4   0 66497.4 1288.47   4
   0   4  -8 69255.3 1062.90   5
   4   0  -8 72618.6 1167.15   5
  -8   0  -4 71185.3 981.750   4
   8  -4   0 71145.2 1243.32   5
   8   0   4 75101.5 1117.36   6
   8   0  -4 73902.8 1145.60   6
   0  -8  -4 73633.4 1139.88   4
  -4  -8   0 74903.4 1252.12   4
   8  -4   0 72697.4 1075.89   6
  -4  -8   0 71135.1 1307.31   3
   0  -4  -8 71290.9 1098.49   4
   4  -8   0 71274.7 1114.12   5
   4  -8   0 74257.6 1076.12   4
   0  -8   4 78065.7 1458.38   3
   4  -8   0 73073.6 1017.82   6
   4  -8   0 74013.5 1346.14   3
   8   0  -4 72829.9 1269.11   5
   8   4   0 72693.5 1162.58   6
   0  -4   8 73056.3 1258.76   3
  -4   0   8 72602.4 1128.48   3
   0  -4  -8 73787.4 1192.67   5
   0  -8   4 71462.4 1174.63   4
  -8  -4  -2 966.726 100.483   4
   2  -8   4 824.017 133.885   3
  -4  -8   2 907.483 110.035   4
  -4  -2   8 871.333 91.4577   3
   2  -8   4 888.681 73.7749   4
   4  -8  -2 941.458 103.127   5
   8  -4   2 1046.10 96.2614   3
   2  -4  -8 1004.75 95.7474   5
   2  -4  -8 891.778 80.4047   4
   8   2  -4 820.477 90.8930   5
   4  -8  -2 1047.47 79.4371   4
   4  -8  -2 1012.76 86.1355   3
   4  -8   2 815.863 61.6911   6
   2  -4   8 1053.29 111.749   3
  -4  -8   2 968.416 121.128   3
   4   8   2 858.594 71.4307   6
   8  -4   2 1067.75 89.7490   5
  -8  -2  -4 895.799 66.4379   4
   4  -2   8 916.259 98.5095   3
   4  -2   8 856.463 73.6219   6
   4  -8   2 982.412 148.225   3
   4  -8   2 898.176 63.3887   4
   8  -2   4 828.445 80.0487   3
   2   4  -8 925.349 73.2135   5
   2   8   4 854.464 39.0512   6
   4   2  -8 880.754 86.7489   5
   8  -2   4 996.496 80.7970   6
   2   4   8 841.784 55.3580   6
   8  -2  -4 979.499 78.5487   6
  -2  -4  -8 856.436 71.8777   4
  -4  -8  -2 925.609 96.4948   4
   8  -4   2 944.378 74.8944   6
   8   4   2 793.749 77.3260   6
   8   4  -2 893.243 92.2815   6
   8   2   4 856.380 76.8809   6
  -2  -8   4 1111.76 138.237   3
   2  -8  -4 869.360 80.9592   4
   2  -8  -4 927.375 82.1941   5
   8  -4  -2 882.622 67.7998   6
  -2  -8   4 909.463 100.641   4
  -2  -8  -4 914.610 87.8519   4
  -4   2   8 793.494 66.5296   3
   4   2   8 805.290 65.2556   6
   8  -4  -2 1030.78 119.784   5
   8   4  -2 805.861 84.4723   5
   4  -2  -8 972.813 95.1206   5
  -4  -2  -8 904.839 64.4865   4
  -2  -4   8 951.841 112.860   3
   8  -2  -4 968.156 121.846   5
   8  -4   4 120057. 1673.52   6
   8  -4   4 114692. 1781.90   3
   4  -8  -4 110535. 1769.24   5
  -4  -4  -8 111812. 1649.79   4
   8  -4  -4 102281. 1927.89   5
   4   4   8 118479. 1607.44   6
  -4  -8  -4 118272. 1760.10   4
   8   4  -4 115224. 1713.09   5
   4  -4   8 117872. 1831.19   3
   4  -4  -8 115096. 1763.27   5
  -8  -4  -4 114548. 1688.56   4
   4  -8   4 116503. 1639.29   6
  -4  -8   4 118032. 1895.11   4
  -8  -4   4 123821. 1700.97   3
   8   4   4 119728. 1686.25   6
   8  -4  -4 116690. 1628.20   6
   4  -8   4 116149. 1588.80   4
   4   4  -8 118276. 1753.38   5
   4  -4   8 117024. 1675.27   6
   4  -8   4 118680. 2106.20   3
  -4  -8   4 117681. 1909.12   3
   4  -8  -4 116239. 1684.30   4
  -4  -4   8 114348. 1929.69   3
   4   8   4 114760. 1572.32   6
  -6   0   8-8.61798 20.6180   3
   8  -6   0 12.3269 36.1708   5
   0  -8  -6 19.4353 32.3493   4
   6  -8   0 20.3034 21.9568   5
  -6  -8   0 49.4166 54.0269   4
   8   0   6-6.62639 31.8914   6
   6  -8   0 0.11715 26.2420   3
   6   0  -8-85.5776 59.1136   5
   0   6  -8 17.1780 14.7663   5
   0  -8   6-1.53366 26.7438   4
   0  -8  -6 34.5685 32.4850   5
   0  -6  -8-23.4742 38.0820   5
   0  -6  -8 4.96893 29.4770   4
   6   8   0 12.2762 26.7854   6
   6   0   8-8.31199 27.9844   6
   0  -6   8-35.2354 76.2823   3
   8  -6   0-11.2710 18.9787   3
   6  -8   0-3.44595 17.9018   4
   8   6   0 10.4151 33.4371   6
   8  -6   0-6.84797 18.7235   6
   0  -8   6-16.8888 69.6871   3
   6  -8   0 4.75882 13.4392   6
  -8  -6   0-19.8953 51.8996   4
   8   0  -6-64.7726 63.9051   5
   2   6   8 1798.26 72.4979   6
   6  -8   2 2068.48 211.800   3
   6  -8  -2 2198.87 178.641   5
   8  -6   2 2135.22 185.903   3
   6   8   2 1968.12 125.795   6
   6   2  -8 1876.00 156.137   5
   2   6  -8 2087.49 113.349   5
   8  -2   6 1935.49 139.625   3
   2  -6   8 1858.01 175.079   3
  -2  -8   6 1829.11 192.175   3
   2  -6  -8 1933.94 135.343   5
   6  -8  -2 1897.41 78.9482   6
  -2  -6  -8 1855.87 119.511   4
   8  -6  -2 2020.28 98.1819   6
  -2  -6   8 1960.84 192.543   3
  -2  -8   6 1984.14 156.650   4
  -6   2   8 1824.07 97.1067   3
  -2  -8  -6 1975.09 131.173   4
   2  -6  -8 2061.30 125.930   4
  -6  -2  -8 1970.39 92.9733   4
  -6  -8   2 1971.64 155.352   3
  -6  -8   2 1875.95 170.686   4
   8  -6  -2 2010.11 165.798   5
   8  -6   2 1914.55 108.641   6
   6  -8   2 1890.89 84.7578   4
   6  -2  -8 2051.07 159.909   5
   2  -8   6 1978.22 117.677   4
   8  -6   2 2077.97 117.287   5
   8   2   6 2061.28 123.126   6
   8  -2  -6 1707.92 174.617   5
   2  -8   6 1765.26 196.734   3
   6  -8  -2 1996.66 109.570   4
   8   6   2 1932.00 129.015   6
   6   2   8 1886.91 110.000   6
  -6  -2   8 1774.39 146.971   3
   2  -8  -6 1996.55 125.881   4
   8  -2   6 2085.04 124.656   6
  -8  -6   2 2097.14 185.500   4
   2  -8  -6 2007.35 133.438   5
   6  -8   2 1867.86 101.111   6
  -8  -2   6 1987.54 107.829   3
  -6  -8  -2 2027.32 155.961   4
   6  -2   8 1871.69 144.768   3
   8   2  -6 1693.69 144.058   5
  -8  -2  -6 1927.55 90.5326   4
   8   6  -2 1901.27 139.609   6
  -8  -6  -2 2039.96 162.191   4
   6  -2   8 1929.52 119.040   6
  -2   6  -8 1745.11 89.0155   5
   8  -2  -6 1977.93 117.976   6
   8  -4  -6 625.135 60.2295   6
   4  -6  -8 777.508 95.0190   5
  -8  -4  -6 571.878 62.2767   4
   8   4  -6 481.869 70.0071   5
   6  -4  -8 584.978 53.7521   6
   6  -4  -8 576.893 92.6666   5
   8  -4   6 624.940 75.0347   6
   8  -6   4 655.186 100.340   3
   4  -6  -8 539.752 69.3880   4
  -6  -4   8 552.635 96.0343   3
  -4  -6  -8 654.577 74.9382   4
   8  -6  -4 618.715 51.1495   6
  -6   4   8 506.853 46.3758   3
   4  -8  -6 617.079 82.3221   5
   6   4  -8 516.659 85.1562   5
   6  -8   4 577.322 64.9763   6
  -4  -6   8 436.268 98.3943   3
  -4  -8  -6 554.591 77.4781   4
   4  -8   6 591.576 47.7132   4
  -4  -8   6 675.067 112.242   3
  -6  -8  -4 652.873 88.1220   4
  -8  -6  -4 514.604 74.6267   4
   8  -6  -4 499.124 100.521   5
   4   6  -8 444.311 63.1165   5
   8  -4  -6 584.568 106.497   5
   6  -4   8 596.855 70.6239   6
   8   4   6 655.191 71.0947   6
  -6  -8   4 609.149 93.7434   3
  -6  -8   4 556.591 106.251   4
   6  -8  -4 575.825 65.0352   4
   4   6   8 539.078 48.0528   6
  -8  -6   4 604.022 80.1610   3
   4  -6   8 551.213 71.6603   6
   6   4   8 624.245 63.9758   6
  -6  -4  -8 562.875 60.8673   4
   6  -8   4 651.262 128.717   3
   8  -4   6 563.743 87.5471   3
   6  -4   8 580.765 92.3179   3
   6   8   4 532.754 58.2602   6
   6  -8  -4 629.773 101.520   5
   4  -8   6 543.802 116.936   3
  -8  -4   6 678.321 77.7480   3
   4  -8  -6 495.551 68.7754   4
   8   6   4 600.235 69.0577   6
   8  -6   4 564.903 67.7833   6
   4   8   6 541.793 42.1114   6
   4  -6   8 550.529 103.837   3
   8   6  -4 627.640 68.0133   5
   8   6   6 4847.18 194.593   6
  -6  -6  -8 4981.19 209.341   4
   6   6  -8 4806.79 207.625   5
   8  -6  -6 4500.05 304.227   5
   6  -8  -6 4994.15 278.461   5
   6  -6  -8 5000.84 264.637   5
   6  -6   8 4743.56 282.639   3
  -8  -6  -6 4573.94 206.886   4
   6  -8   6 4624.44 326.158   3
   6  -8   6 4454.37 190.468   6
   6  -6   8 4407.18 196.155   6
  -6  -6   8 4926.43 282.289   3
   6   6   8 4590.35 168.964   6
   8   6  -6 4587.57 191.055   5
  -8  -6   6 4866.21 240.226   3
  -6  -8  -6 4882.75 225.914   4
   8  -6   6 4788.54 203.589   6
  -6  -8   6 4539.30 260.444   3
   6   8   6 4305.16 157.914   6
   8  -6   6 4826.19 284.696   3
   6   8  -6 4829.39 157.217   5
   6  -8  -6 4680.67 201.952   4
   8   0   8 88016.5 1453.93   3
   0  -8   8 86729.8 1426.54   4
   8  -8   0 86919.7 1245.95   6
   0  -8  -8 81190.4 1400.83   5
   8   0  -8 82721.4 1577.42   5
   8  -8   0 87398.3 1221.05   4
   0  -8  -8 85780.5 1364.45   4
   8   0   8 90372.2 1341.08   6
  -8  -8   0 83907.8 1577.04   4
   8   8   0 87121.3 1415.56   6
   8  -8   0 81362.2 1335.90   5
   0  -8   8 84814.2 1713.21   3
   8  -8   0 78314.6 1301.38   3
  -8  -8   2 2104.06 196.785   4
   8  -2   8 2130.35 135.054   6
   8  -2  -8 2359.09 213.039   5
   8  -8  -2 2121.55 97.5910   6
   2  -8   8 2155.32 133.932   4
   2  -8  -8 2185.16 143.939   4
   8  -2   8 1885.25 156.645   3
  -2  -8  -8 2088.20 155.942   5
   8   8   2 2225.17 152.271   6
   8  -2  -8 2220.11 135.451   6
   2  -8  -8 2078.51 151.725   5
   8  -8  -2 2163.92 114.757   4
  -2  -8  -8 2259.92 146.518   4
   8  -8   2 2072.44 191.336   3
  -8  -2   8 2177.71 135.176   3
  -8  -8  -2 2308.11 187.992   4
   8  -8   2 2144.24 119.141   6
   8   2  -8 1945.17 180.510   5
   8  -8  -2 2148.01 168.546   5
   2  -8   8 2140.09 225.476   3
  -2  -8   8 2269.88 231.605   3
   8   8  -2 2268.39 157.881   6
   8   2   8 2025.33 131.296   6
  -8  -8   4 38790.3 932.559   4
   8  -8  -4 34637.0 924.868   5
   8  -4  -8 37289.5 655.973   6
  -4  -8   8 39068.2 992.442   3
   4  -8   8 33061.6 957.573   3
  -8  -8   4 37209.8 805.477   3
   8  -8  -4 36331.7 684.003   4
   8   4  -8 38137.3 820.517   5
   8  -4   8 35831.2 718.625   6
   8  -8   4 35185.7 685.682   6
  -8  -4  -8 37444.2 659.483   4
   8  -4   8 35627.5 836.058   3
   4  -8  -8 35647.9 725.286   4
   8   4   8 38642.5 708.400   6
   8   8   4 40149.8 734.885   6
  -8  -8  -4 38470.9 820.285   4
   8  -4  -8 35452.6 919.909   5
  -4  -8  -8 38588.0 759.052   4
  -8  -4   8 38293.9 776.911   3
   4  -8  -8 35978.7 790.103   5
   8  -8   4 40394.5 1065.74   3
   8   8   6 1517.43 107.698   6
   8  -6   8 1452.48 118.896   6
  -8  -8  -6 1558.96 135.714   4
  -8  -6  -8 1604.52 121.794   4
   8  -6  -8 1481.48 178.598   5
   8  -6   8 1602.71 177.595   3
   6  -8   8 1404.93 115.919   6
   8   6   8 1548.74 110.675   6
   6  -8  -8 1533.48 126.038   4
   6  -8  -8 1324.31 145.077   5
  -8  -8   6 1600.39 149.706   3
  -8  -6   8 1762.88 152.004   3
  -6  -8  -8 1517.29 130.133   4
   8  -8  -6 1506.82 184.826   5
   8  -8   6 1741.77 214.453   3
   8  -8   6 1443.21 115.897   6
   8   6  -8 1652.05 121.104   5
  -6  -8   8 1384.62 156.585   3
   8   8  -6 1576.92 99.5917   5
   6  -8   8 1330.47 180.169   3
   8  -8   8 45689.9 1215.13   3
   8  -8  -8 43674.8 1124.97   5
   8  -8   8 43233.8 859.442   6
   8   8   8 46366.2 807.845   6
  -8  -8  -8 46812.3 915.789   4
  -8  -8   8 48713.1 1020.18   3
   9  -1  -1 9755.55 354.346   5
   9   1   1 8631.71 263.951   6
   1  -9   1 8703.85 264.446   4
   1  -9  -1 9136.89 372.279   3
  -1  -9  -1 8365.80 281.389   4
   9  -1  -1 8334.39 251.488   6
   1   1  -9 8561.72 269.135   5
  -1  -1  -9 9398.25 294.352   5
   9  -1   1 8138.95 247.126   6
  -1  -9   1 8958.55 294.416   4
   1  -9  -1 8748.88 222.602   5
   1  -9  -1 8519.56 262.895   4
  -1  -1   9 8391.52 284.473   3
  -1   1  -9 8594.29 271.642   5
  -1  -9  -1 8612.69 209.219   5
   9   1  -1 8579.79 270.562   6
   9  -1   1 8363.99 215.038   3
  -1  -9   1 8731.10 417.646   3
   1  -9   1 7868.31 410.423   3
  -1   1   9 7854.92 263.786   3
   1  -1   9 8182.27 288.193   3
   9   1  -1 8785.76 328.949   5
  -1  -9  -1 8653.27 373.379   3
   1  -1  -9 8470.12 283.588   5
   9  -1   1 8388.87 321.437   5
   9  -3   1 18264.8 398.732   6
  -9  -3  -1 18135.7 529.386   4
   3   1   9 17924.0 374.980   6
  -3  -9  -1 20063.8 492.718   4
   9  -3   1 17832.9 397.882   3
   3   1  -9 18597.7 435.363   5
   3  -1  -9 18287.8 445.699   5
   9  -1   3 19621.1 411.603   3
   1   3  -9 18288.3 399.226   5
   9  -1  -3 18288.7 421.427   6
   1  -3  -9 18774.0 467.543   5
  -1  -9  -3 19383.2 407.390   5
  -1   3  -9 17960.2 409.487   5
   3  -1   9 17683.2 389.678   6
  -1  -3  -9 19321.7 472.526   5
  -1  -3  -9 18132.5 391.066   4
  -1  -3   9 19047.8 498.412   3
   9   1   3 18117.3 413.474   6
  -3  -1   9 18038.3 447.833   3
   3  -1   9 18508.2 476.104   3
   9  -1  -3 20137.6 525.659   5
   1  -3   9 18125.6 488.514   3
   9  -3   1 19874.0 504.384   5
  -3   1   9 17645.8 414.688   3
   1  -9  -3 18638.6 429.035   4
   1  -9   3 18803.0 429.971   4
   9   1  -3 18977.6 448.278   6
   1  -9   3 20699.2 661.420   3
   3  -9  -1 18846.1 465.514   5
   9  -1   3 18552.6 413.359   6
  -3  -9   1 18824.2 587.969   3
   9   3  -1 18364.7 473.175   5
  -3  -9   1 19626.2 508.027   4
   1  -3  -9 18434.9 402.528   4
  -9  -1  -3 18600.7 384.592   4
   9  -3  -1 18998.7 399.153   6
   9   3  -1 18231.8 449.376   6
   9  -3  -1 20634.4 546.592   5
   9   3   1 18197.1 433.372   6
   3  -9  -1 19406.1 530.096   3
   3  -9   1 18868.4 397.494   4
   3  -9  -1 18682.1 405.155   4
   1  -9  -3 19762.9 406.285   5
   9   1  -3 19290.9 488.129   5
  -1  -9   3 18897.8 473.090   4
  -1  -9   3 20715.6 629.983   3
  -1  -9  -3 19282.5 453.661   4
   3  -9   1 17435.2 625.721   3
  -9   1  -3 17216.2 309.901   4
   3  -9   1 17348.6 282.296   5
   3   9   3 882.695 57.5804   6
  -3  -9   3 812.417 123.651   3
   3  -9  -3 1031.20 88.8518   4
   3  -9  -3 1021.77 93.1267   5
  -3  -3   9 896.672 105.886   3
   3  -3  -9 1023.55 106.213   5
   3   3   9 856.608 65.1567   6
   3  -9   3 814.107 140.391   3
   9  -3  -3 945.544 77.4352   6
   3   3  -9 904.144 84.6765   5
   3  -3   9 774.521 101.634   3
   9  -3   3 1054.17 92.6286   3
   3  -3   9 895.360 83.3239   6
  -3  -3  -9 720.799 66.2627   4
   9   3  -3 954.730 95.5542   5
   9  -3   3 853.564 78.1341   6
   9  -3  -3 876.445 111.450   5
   9   3   3 925.429 85.7195   6
   3  -9   3 965.013 76.1262   4
  -3  -9   3 865.095 105.950   4
  -3  -9  -3 1050.81 105.261   4
  -9  -3  -3 960.345 90.0025   4
   9   3  -3 845.609 94.4624   6
   9  -1  -5 31373.9 753.675   5
  -5  -9   1 32345.9 774.563   3
   9   1  -5 31633.0 705.588   5
   1  -5   9 31904.0 764.323   3
   5  -9  -1 31762.0 504.095   6
  -9  -5   1 30671.6 788.916   4
  -1  -5   9 32220.1 786.512   3
   5  -1  -9 33739.8 702.631   5
   1   5  -9 31435.6 564.385   5
   1  -9   5 31755.1 894.667   3
   5  -9  -1 30788.9 661.857   3
   1  -9  -5 31056.5 623.934   5
  -1   5  -9 30852.5 560.594   5
   1  -5  -9 32242.0 689.761   5
  -9  -5  -1 30761.7 775.928   4
   9  -5  -1 31692.0 575.901   6
   5  -9   1 30710.0 832.400   3
  -1  -5  -9 31315.8 684.954   5
   9   5  -1 31178.5 668.036   6
  -5   1   9 30257.0 597.206   3
   5  -9   1 32414.1 559.379   4
   5   1   9 30771.8 582.008   6
   5  -1   9 32011.2 705.472   3
  -1  -9   5 31716.2 699.998   4
   5  -1   9 31764.8 599.493   6
   9   1   5 32779.0 625.654   6
   9  -5  -1 33011.4 737.497   5
   1  -5  -9 32145.0 615.479   4
  -1  -9  -5 32724.3 654.140   4
   9  -1   5 33293.3 624.555   6
   9  -5   1 31549.6 585.727   6
   9  -1  -5 31456.3 627.780   6
  -5  -9  -1 32721.4 736.949   4
   5   9   1 29699.4 630.813   6
   1  -9  -5 31033.9 628.534   4
  -1  -9  -5 31922.2 645.815   5
  -5  -1   9 31032.0 664.569   3
   9  -1   5 31707.2 648.900   3
   9   5   1 31499.7 656.860   6
  -9  -1  -5 29792.6 496.877   4
  -1  -5  -9 31649.6 611.805   4
  -5  -9   1 31298.4 757.344   4
  -1  -9   5 33135.0 857.728   3
   5  -9  -1 33121.3 589.373   4
   9  -5   1 33919.3 711.832   3
   9   1  -5 31677.9 655.128   6
   5   1  -9 31601.0 685.885   5
   5  -9   1 32198.9 539.797   6
  -5  -1  -9 32033.2 529.856   4
   5  -9  -1 32600.5 676.968   5
   1  -9   5 32343.0 646.871   4
   9  -5   1 32476.1 678.231   5
   5  -9   1 31026.8 510.961   5
  -5  -3   9 5362.89 282.546   3
   3  -9  -5 5650.53 238.307   5
   9  -5   3 5743.56 272.343   3
   5   3  -9 5510.35 250.121   5
   3  -5  -9 5542.17 246.949   5
   9  -3   5 5167.39 210.019   6
  -5  -9   3 5396.87 283.026   3
   5  -3   9 5504.63 210.214   6
   9   3   5 5687.85 218.246   6
  -5  -9  -3 5681.41 258.432   4
  -3  -9   5 5185.58 271.642   4
   5   9   3 5652.09 193.415   6
  -9  -5  -3 5419.02 249.836   4
   9  -3   5 5514.99 242.135   3
   9  -5  -3 5807.23 190.092   6
  -5  -3  -9 5480.16 183.393   4
   5  -3   9 5508.78 266.077   3
   3   5   9 5348.63 161.689   6
  -9  -3  -5 5778.86 194.476   4
   3  -5   9 5265.58 280.329   3
  -5   3   9 5230.67 184.790   3
   9  -3  -5 6214.41 216.251   6
   9  -5   3 5413.05 204.280   6
  -5  -9   3 5001.59 281.673   4
  -3  -5  -9 5555.80 210.529   4
   9   5  -3 5810.58 253.755   6
   3  -9   5 5653.53 192.065   4
  -3  -9   5 5437.37 300.791   3
  -3  -9  -5 5423.20 239.137   4
   5  -9   3 5465.40 166.730   4
   3  -5  -9 5757.62 218.274   4
   9  -5  -3 5931.23 299.607   5
   3   5  -9 5390.80 216.054   5
   5  -3  -9 5985.48 264.679   5
   9  -3  -5 5462.30 306.069   5
   3  -9  -5 5461.88 218.652   4
   5  -9  -3 6008.17 300.047   5
   5  -9   3 6501.85 390.209   3
   9   3  -5 5429.32 231.980   5
  -3  -5   9 5637.44 318.894   3
   5  -9   3 5373.98 185.525   6
   3  -9   5 5176.52 345.055   3
   9   5   3 5672.78 225.875   6
   5  -9  -3 5468.23 209.354   4
   5   3   9 5213.28 188.344   6
   9   5  -3 5439.81 218.354   5
   9  -5  -5 13460.7 518.706   5
   5   5  -9 14488.5 449.304   5
   9  -5   5 14400.5 474.371   3
   9  -5   5 13495.8 364.540   6
   5  -5   9 13569.4 474.577   3
   5  -5   9 13757.7 370.587   6
   5  -9   5 14658.9 618.409   3
  -5  -9  -5 14415.6 424.369   4
   5  -9   5 13692.1 350.471   6
  -5  -9   5 14209.0 501.249   4
   9   5  -5 14595.8 381.495   5
   5   5   9 13964.6 321.820   6
   5  -9  -5 14180.1 380.085   4
  -5  -5   9 14337.4 535.165   3
  -5  -5  -9 14003.7 363.903   4
   5   9   5 12858.8 290.480   6
   9   5   5 14211.6 378.460   6
  -5  -9   5 14392.0 487.713   3
  -9  -5   5 14938.6 388.198   3
   5  -9  -5 15289.3 482.693   5
   9  -5  -5 14874.3 332.799   6
  -9  -5  -5 14451.8 386.984   4
   5  -5  -9 14202.8 440.739   5
   1  -9   7 551.164 76.2004   4
   9  -1   7 463.844 68.3318   6
   1  -7   9 311.079 88.7372   3
   7  -9   1 462.064 81.2948   3
   9  -7  -1 381.161 73.3358   5
   7   9   1 350.961 63.7400   6
  -1  -7  -9 456.044 70.2032   4
   7  -1   9 429.754 65.8574   6
  -1  -9  -7 573.315 81.2788   4
   7  -9   1 491.880 48.3543   4
   1  -7  -9 450.772 70.1260   4
   7   1   9 489.522 65.4849   6
   9  -7   1 427.641 65.2704   5
   7  -1  -9 638.157 113.462   5
   7  -9  -1 404.684 64.4922   5
   7  -9   1 568.218 57.3299   5
   7  -9  -1 521.651 58.4379   4
   9  -7   1 411.988 55.3614   6
   9  -1  -7 536.185 110.937   5
   7   1  -9 420.009 90.0516   5
  -7  -9  -1 427.891 86.7018   4
  -9  -7  -1 576.046 111.968   4
  -7  -9   1 507.696 103.361   4
   7  -9   1 428.788 49.3102   6
   1  -9  -7 436.439 70.7328   5
  -9  -7   1 391.380 94.1029   4
   1  -7  -9 470.377 80.6099   5
  -1  -9   7 327.740 70.3684   4
  -1  -9  -7 399.511 71.3263   5
  -1  -7  -9 333.843 71.8767   5
  -1  -9   7 363.546 108.092   3
   9   7   1 422.114 71.5272   6
   7  -9  -1 496.924 62.6732   3
   7  -9  -1 454.132 45.1929   6
  -7  -1   9 413.313 69.9283   3
   9  -7  -1 484.351 54.1088   6
   7   9  -1 530.127 78.7979   6
   1  -9  -7 406.200 70.5828   4
   7  -1   9 518.742 88.6244   3
   9   1  -7 518.712 100.831   5
   1  -9   7 410.682 121.179   3
   9   1   7 540.695 75.3402   6
  -1  -7   9 528.914 120.379   3
   9   7  -1 570.380 87.7927   6
   9  -1   7 445.887 79.5808   3
   9  -1  -7 445.111 65.7698   6
   7   3  -9 4034.56 256.489   5
   3  -9  -7 4342.08 206.996   4
  -7  -9   3 4573.67 287.294   4
   9   3  -7 4424.17 234.813   5
   9  -7  -3 4848.38 276.870   5
   9  -3  -7 4075.04 290.529   5
  -9  -7   3 4736.44 288.905   4
  -3  -9   7 4154.77 257.061   4
   3  -9  -7 4448.06 222.858   5
   3  -7  -9 4211.36 223.929   5
   9  -3   7 4399.51 200.054   6
   7  -9   3 4370.57 315.200   3
   9   7   3 4428.75 213.838   6
  -7  -3  -9 4495.70 162.592   4
   9  -7  -3 4429.49 155.916   6
   7   9   3 4392.15 199.337   6
   9  -3   7 4061.74 230.705   3
   7  -3   9 4319.97 249.527   3
   3  -7   9 4078.00 281.865   3
   3  -7  -9 4350.45 202.985   4
   7  -9  -3 4343.74 183.858   4
   9  -7   3 4113.19 180.775   6
   7   3   9 4258.69 183.720   6
   7  -3   9 4502.02 202.084   6
   9   3   7 4273.99 197.034   6
  -3  -7  -9 4462.22 207.649   4
   7  -9  -3 4783.48 285.408   5
  -9  -3  -7 4228.52 154.977   4
  -3  -9  -7 4507.95 219.480   4
   9  -7   3 4919.84 315.722   3
   9  -3  -7 4589.82 191.607   6
   9   7  -3 4761.90 239.361   6
   7  -3  -9 4157.17 254.296   5
  -3  -9   7 4443.73 298.346   3
  -7  -9   3 4567.80 248.416   3
   7  -9   3 3946.39 168.970   6
  -7  -9  -3 4708.38 256.920   4
  -7  -3   9 4425.04 251.058   3
   3  -9   7 4363.88 171.572   4
  -9  -7  -3 4721.54 258.366   4
  -3  -7   9 4172.55 305.806   3
   3  -9   7 3933.47 315.309   3
   9  -5  -7 8051.91 428.003   5
   9  -7   5 9572.29 463.665   3
   9  -7  -5 8528.22 421.468   5
  -7  -9   5 8593.26 405.247   4
   7  -9  -5 8955.06 441.680   5
   9  -5  -7 8758.17 243.870   6
   5  -9  -7 8567.41 358.491   5
   5  -7   9 8166.29 403.531   3
   9   5   7 8601.08 286.115   6
   7  -9   5 7785.93 264.016   6
  -5  -7  -9 8595.67 301.581   4
   9  -7   5 8133.37 281.438   6
   9  -5   7 8684.83 381.369   3
   7  -5   9 8217.92 378.789   3
   7  -9   5 8874.76 494.278   3
   9   5  -7 8573.48 298.846   5
   7  -5   9 7989.92 285.961   6
   5  -9  -7 8238.71 293.005   4
  -9  -7   5 8869.30 325.404   3
   7  -9  -5 8328.75 283.468   4
   9   7   5 8462.79 292.408   6
   7  -5  -9 8504.15 380.453   5
   7   5   9 8749.20 268.113   6
  -7  -9   5 8560.02 361.877   3
  -9  -5   7 9026.47 309.649   3
  -7  -5  -9 9062.98 278.406   4
   7   9   5 8139.70 252.312   6
  -5  -9   7 8694.89 396.414   3
  -9  -5  -7 8477.65 275.074   4
   5  -7  -9 8608.58 351.089   5
   5  -7  -9 7973.44 290.880   4
   7   5  -9 8807.98 339.738   5
  -7  -9  -5 8553.55 337.390   4
  -7  -5   9 9287.92 384.896   3
  -5  -7   9 9100.83 449.103   3
  -5  -9  -7 8619.00 319.670   4
  -9  -7  -5 9075.46 337.596   4
   9   7  -5 9154.85 274.153   5
   5  -9   7 8000.75 460.891   3
   9  -5   7 8025.33 287.782   6
   7  -7   9 98.8929 43.4133   6
   7  -9  -7 95.2929 46.5592   4
   9  -7   7 164.772 82.0429   3
  -7  -7  -9 155.053 47.9194   4
   7  -7   9 152.792 74.6749   3
  -9  -7  -7 99.9619 44.9978   4
  -7  -7   9 30.5234 44.3382   3
   7   7  -9 86.4575 28.6342   5
   9  -7  -7 77.8957 65.4113   5
   7  -9  -7 155.780 67.2506   5
   7  -7  -9 10.0649 69.6626   5
   7  -9   7 131.312 46.4685   6
   9  -7   7 48.7179 37.6492   6
   9   7  -7 162.098 43.9625   5
  -7  -9  -7 82.0547 45.6085   4
  -7  -9   7 119.843 56.9042   3
   7   7   9 146.065 35.1469   6
   7  -9   7 144.758 96.1817   3
   9   7   7 108.398 33.0186   6
  -9  -7   7 92.8673 47.9137   3
  -9  -9   1 10155.0 461.046   4
   9  -9  -1 9358.06 329.788   5
  -1  -9   9 10363.9 392.866   4
   9  -1  -9 9578.71 454.401   5
  -1  -9  -9 10601.6 392.380   5
   1  -9  -9 10152.9 369.844   5
   9   9  -1 10164.2 366.426   6
  -1  -9  -9 10827.3 360.097   4
   9  -9  -1 9735.72 258.340   6
   9   1  -9 9697.84 439.875   5
   9  -1   9 10356.1 336.807   6
   9   1   9 10312.2 333.022   6
   9   9   1 10209.2 373.279   6
   9  -9   1 9676.78 280.416   6
   1  -9   9 9892.89 343.396   4
   1  -9   9 9565.16 511.632   3
   1  -9  -9 10491.1 352.388   4
   9  -1  -9 10219.1 334.837   6
  -9  -9  -1 10151.2 453.583   4
  -1  -9   9 9870.88 514.510   3
   9  -9   1 9848.27 291.063   5
   9  -1   9 10417.9 404.145   3
   9   3  -9 16217.8 526.558   5
   9  -9  -3 16232.9 524.996   5
   9  -3  -9 15678.1 605.190   5
  -9  -9  -3 17415.9 572.439   4
   3  -9  -9 15717.4 487.940   5
   9   9  -3 16749.1 485.281   6
   9   9   3 16023.7 467.807   6
  -3  -9  -9 15680.4 499.645   5
   9  -3   9 15479.9 526.142   3
   3  -9   9 14445.9 639.484   3
   9  -9   3 15180.6 398.311   6
   9  -3   9 15941.8 441.945   6
   3  -9  -9 15802.7 447.800   4
   9   3   9 16513.9 432.793   6
  -3  -9   9 16713.4 672.487   3
  -3  -9  -9 16961.1 468.818   4
   9  -3  -9 15403.7 399.631   6
   9  -9   3 15682.1 576.312   3
  -9  -9   3 16320.5 590.762   4
   9   5  -9 27341.2 640.433   5
  -9  -9   5 26125.9 662.560   3
   9  -5  -9 24169.4 794.063   5
   9  -5   9 24071.5 587.585   6
   5  -9  -9 24475.1 681.109   5
   9  -9   5 23784.2 556.288   6
   9  -5   9 24513.0 736.015   3
  -9  -9  -5 26575.5 698.625   4
   9  -9  -5 27373.4 828.327   5
  -5  -9   9 26977.2 803.664   3
   5  -9  -9 24118.0 589.335   4
   9   9   5 25802.5 587.309   6
   9   5   9 26153.1 572.720   6
  -5  -9  -9 25792.5 623.086   4
   5  -9   9 22612.3 831.419   3
   9  -9   5 28615.9 926.016   3
  -9  -9   5 26122.5 773.932   4
   9   7  -9 1785.75 126.963   5
   9  -7  -9 1660.53 208.229   5
   7  -9   9 1652.99 230.509   3
  -9  -7   9 1733.85 156.892   3
   9  -7   9 1388.86 186.487   3
  -7  -9  -9 1812.88 152.919   4
   9  -9  -7 1485.29 198.066   5
   9  -9   7 1875.44 249.276   3
   9   7   9 1659.89 121.220   6
   7  -9  -9 1779.18 193.231   5
  -9  -7  -9 1652.83 132.075   4
   9   9   7 1731.37 124.288   6
  -7  -9   9 1575.86 176.195   3
   9  -7   9 1577.44 139.820   6
  -9  -9   7 1669.71 158.975   3
   9  -9   7 1479.27 128.957   6
  -9  -9  -7 1595.15 149.144   4
   9  -9   9 10132.9 591.712   3
   9  -9  -9 8683.62 496.987   5
   9  -9   9 9391.46 357.663   6
  -9  -9  -9 10703.4 393.015   4
  -9  -9   9 10975.8 433.233   3
  10   0   0-14.4151 36.2070   6
  10   0   0-26.3844 62.9556   5
   0   0 -10 139.996 45.6597   5
   0 -10   0 5.80642 30.4796   4
   0   0  10 25.8907 38.5250   3
   0 -10   0-57.5171 76.7905   3
   2 -10   0 4935.71 308.965   3
  10   0  -2 5145.37 253.362   5
   0 -10  -2 5453.16 175.031   5
   0 -10  -2 4770.73 212.722   4
   0   2 -10 5001.23 206.299   5
   0  -2 -10 5247.42 234.926   5
   2   0  10 5012.43 232.749   3
   2   0 -10 4933.13 212.864   5
   0  -2  10 4912.73 237.328   3
  -2   0  10 4639.51 212.626   3
   0 -10   2 5423.47 336.296   3
  10   2   0 4915.01 213.235   6
  10   0  -2 4693.24 205.423   6
   2 -10   0 4844.56 196.495   4
  10   0   2 4643.50 195.262   6
  -2 -10   0 4958.68 232.864   4
   0 -10   2 5052.83 219.003   4
 -10   0  -2 4905.80 207.640   4
  -2 -10   0 4634.09 298.719   3
  10  -2   0 4669.11 189.233   6
  10  -2   0 4735.98 255.273   5
  10   2  -2 19797.4 508.226   5
  10  -2   2 17492.9 419.156   6
  -2   2 -10 19661.0 452.781   5
 -10  -2  -2 19351.1 502.337   4
  -2 -10   2 17681.7 492.006   4
   2 -10  -2 19404.3 435.601   5
   2   2 -10 17565.2 426.824   5
   2  -2 -10 19162.5 478.939   5
  10   2   2 18783.0 449.686   6
  -2 -10  -2 18428.7 480.917   4
  -2  -2  10 17177.0 484.919   3
  -2 -10   2 18814.4 625.439   3
  10  -2   2 18772.0 412.854   3
  -2 -10  -2 18850.8 393.304   5
   2  10   2 17864.7 366.706   6
   2 -10  -2 18018.9 430.091   4
  -2  -2 -10 17335.9 390.390   4
  10   2  -2 17487.9 458.432   6
  10  -2  -2 17731.9 422.499   6
  -2   2  10 17429.4 433.695   3
  10  -2  -2 19781.4 538.613   5
   2 -10   2 18188.0 426.737   4
   2  -2  10 17943.1 498.043   3
   2 -10   2 18793.8 670.108   3
   4 -10   0 11.7472 45.5343   3
   0 -10  -4 14.2244 23.3853   5
   0  -4 -10 58.7356 36.8371   4
   0 -10   4 105.520 73.7235   3
   0 -10  -4-15.2530 40.6579   4
  10  -4   0 5.83594 41.2816   5
  10   0  -4 58.4902 56.1575   5
  -4 -10   0-9.67475 54.4437   4
   0 -10   4-3.20291 31.7704   4
   4   0 -10 76.3087 48.1542   5
   4   0  10 25.5293 53.5027   3
   0   4 -10 1.43025 23.2798   5
   0  -4 -10 22.4527 42.4462   5
 -10  -4   0 38.0890 45.1573   4
   4   0  10-17.9518 28.8073   6
   4 -10   0-18.1696 24.4805   4
   0  -4  10 7.31649 52.9885   3
  10   0   4 19.2966 39.0533   6
  10  -4   0 9.67767 25.5145   6
  -4   0  10 35.1279 31.6102   3
  10   4   0 16.3822 41.3601   6
  10   0  -4-11.7286 31.8849   6
  10  -4   2 1181.04 94.5300   6
  10   2  -4 1129.61 112.236   5
  10  -4  -2 1254.39 133.223   5
  -4 -10  -2 1323.66 129.461   4
   4 -10  -2 1276.16 127.100   5
  10  -4   2 1118.55 104.776   3
  10  -4  -2 1172.10 90.0008   6
   4   2 -10 1048.19 101.205   5
   2 -10  -4 1295.49 105.200   5
   2   4 -10 1193.22 94.5947   5
   4  -2  10 1110.29 121.730   3
  -2  -4  10 1113.59 129.355   3
  -4  -2  10 1370.31 128.781   3
   4 -10   2 1111.88 159.936   3
   2  -4 -10 1123.85 115.199   5
   4   2  10 1060.25 82.4952   6
  -2   4 -10 1082.25 90.3374   5
  -2 -10  -4 1133.87 96.9310   5
 -10  -4  -2 1405.76 139.551   4
   2  -4  10 1238.02 138.806   3
  10  -2  -4 977.778 120.853   5
  10   4   2 1125.57 106.606   6
  10  -2   4 1222.71 104.556   3
   2 -10   4 1232.00 169.131   3
  10  -2  -4 1168.64 98.1007   6
   2  -4 -10 1151.83 101.263   4
  -4   2  10 1083.06 93.7456   3
  -4  -2 -10 1180.67 81.3323   4
  -2  -4 -10 1076.48 89.4505   4
  10  -2   4 947.740 92.1315   6
   4 -10  -2 1067.29 91.1300   4
  -2 -10   4 1248.20 153.305   3
   4  -2 -10 1112.89 113.519   5
  10   4  -2 1211.82 118.913   6
   4  10   2 1145.34 91.2433   6
  10   2  -4 1154.31 112.041   6
   4 -10   2 1225.98 86.9810   4
  -2 -10  -4 1172.47 113.253   4
  10   2   4 1164.76 104.023   6
  -4 -10   2 1281.47 139.161   4
   2 -10   4 1106.69 93.3460   4
 -10  -2  -4 1156.07 82.8806   4
   4  -2  10 1160.84 95.2953   6
   2 -10  -4 1085.43 97.9530   4
  -4 -10   2 1191.22 146.418   3
  10   4  -2 1168.18 110.972   5
  -2 -10   4 1104.35 119.081   4
  -4  -4  10 1.80801 64.8559   3
  -4 -10   4 17.9748 50.6465   3
  10  -4   4 170.286 51.9656   3
   4 -10  -4 102.642 41.1304   4
   4   4  10 100.415 28.3399   6
   4 -10   4 121.209 29.0769   4
  10   4  -4 102.948 45.1379   5
  -4 -10  -4 299.332 78.6987   4
  10  -4   4 90.1603 41.5874   6
  10  -4  -4 92.2685 50.5584   5
 -10  -4  -4 95.0132 36.7185   4
   4 -10  -4 102.276 44.3710   5
   4   4 -10 90.5836 39.5421   5
   4 -10   4 76.5708 61.9860   3
  -4   4  10 133.969 39.0136   3
   4  -4 -10 180.135 64.5193   5
  -4 -10   4 13.4938 48.1320   4
  10  -4  -4 87.0692 30.4694   6
   4  -4  10 269.592 88.3980   3
  -4  -4 -10 139.174 36.4921   4
   4  -4  10 142.423 47.0726   6
  10   4  -4 98.9170 55.2815   6
  10   4   4 137.805 47.4606   6
   6 -10   0 61.6194 42.5058   3
   0  -6 -10 14.5672 36.1079   4
   6 -10   0-1.56726 20.8908   4
   6   0  10 42.4066 53.1280   3
   0  -6  10-36.7755 81.8627   3
   0 -10  -6 49.8411 46.7105   4
  -6   0  10-37.5900 28.9558   3
   6   0  10 6.75918 30.1074   6
  10  -6   0 6.13720 34.2036   5
   6 -10   0 27.1358 18.1485   5
  10   0  -6 189.575 75.8098   5
  10   0   6-0.46219 28.7833   3
  10   0   6 3.04197 38.3906   6
  -6 -10   0-51.1343 78.6351   4
   6   0 -10-77.8790 61.6865   5
   0 -10   6 46.2355 41.0960   4
   0 -10   6 94.5930 88.1393   3
   0   6 -10 17.5860 19.0646   5
 -10  -6   0-5.38651 51.0729   4
   0 -10  -6 21.8564 29.7578   5
   0  -6 -10 11.0110 43.2588   5
  10   6   0-13.5644 47.0295   6
  10  -6   0 6.86585 23.2675   6
   6 -10   0 5.52540 14.0184   6
  10   0  -6 8.90562 30.8641   6
   6  10   0 36.9028 33.1181   6
  -6 -10   2 10940.9 447.905   4
  10  -6  -2 11727.0 414.847   5
   6  -2  10 11082.2 330.115   6
 -10  -6   2 11507.3 464.653   4
  10  -2  -6 11818.1 458.303   5
  -2  -6  10 11235.1 494.841   3
   6   2 -10 12155.7 422.505   5
   2   6 -10 11457.6 321.318   5
   6  -2 -10 11944.3 421.572   5
  -6 -10  -2 11942.8 429.569   4
  10  -2   6 11248.1 342.369   6
  -2 -10   6 11401.6 483.432   3
  -2 -10  -6 12270.2 380.149   4
   2  -6  10 10981.5 454.216   3
   2 -10  -6 11534.8 364.562   5
  -2  -6 -10 11886.8 345.072   4
   2  -6 -10 11468.4 385.865   5
  10   6  -2 11470.7 387.842   6
  -2   6 -10 11178.2 287.323   5
  -2 -10  -6 11572.8 375.687   5
   6 -10  -2 11483.9 395.024   5
  -2  -6 -10 11186.5 393.176   5
   6  -2  10 11226.9 414.026   3
  -6   2  10 10460.5 306.026   3
  10   2  -6 11189.1 379.246   5
  10  -6   2 10548.6 311.513   6
  -6 -10   2 11557.8 432.236   3
   2  -6 -10 11429.5 343.412   4
   2 -10  -6 10695.6 341.378   4
   6 -10   2 11704.0 291.212   6
  10  -2   6 11526.5 382.059   3
  -6  -2 -10 11401.2 274.689   4
   6 -10  -2 11641.4 324.695   4
   6   2  10 11788.6 324.888   6
  -6  -2  10 10889.1 408.357   3
  10   2   6 11540.7 348.041   6
  10  -6  -2 11543.4 304.846   6
  10   2  -6 10999.3 368.620   6
  10  -2  -6 11173.9 338.319   6
   6  10   2 11670.1 357.714   6
  10   6   2 11855.7 377.537   6
   6 -10   2 11811.2 280.204   4
   6 -10   2 10792.4 481.547   3
   2 -10   6 10773.9 521.150   3
   2 -10   6 11985.7 340.667   4
  -2 -10   6 10598.1 403.466   4
 -10  -6  -2 12766.4 477.934   4
  10  -6  -4 6826.32 344.119   5
  -4 -10   6 6337.90 331.114   4
  10  -4  -6 6444.15 356.806   5
  10  -6   4 6842.03 355.192   3
   6 -10  -4 6737.94 361.479   5
   4   6 -10 6554.39 277.792   5
   6   4 -10 6823.69 323.601   5
  10  -4   6 6482.93 305.629   3
   4 -10  -6 6657.34 299.457   5
   4  -6 -10 6010.17 283.538   5
   4  -6  10 5960.03 334.868   3
  -6  -4 -10 6504.05 222.818   4
  -6 -10   4 6576.39 320.875   3
   6  -4  10 6443.50 324.124   3
  -6 -10   4 6066.67 336.558   4
  -4 -10  -6 6608.81 281.929   4
   6  -4  10 6162.87 241.536   6
  10  -4   6 5993.96 243.182   6
   4  -6 -10 6732.34 260.662   4
   6 -10   4 6133.82 222.967   6
   6 -10  -4 6069.69 241.673   4
   6  10   4 5941.79 210.496   6
  10  -6   4 6387.97 242.548   6
  -4  -6 -10 6971.84 259.406   4
   4 -10  -6 6210.41 254.766   4
  -4  -6  10 5883.77 366.794   3
  10   6   4 6467.79 264.368   6
   6   4  10 6709.71 230.219   6
  -6  -4  10 6217.17 335.971   3
  10  -4  -6 6758.54 232.465   6
  10  -6  -4 6690.21 214.250   6
  -4 -10   6 5940.96 331.001   3
  10   4  -6 6455.39 261.167   5
 -10  -4  -6 6179.64 221.451   4
  10   6  -4 6958.15 298.498   6
   6 -10   4 6767.11 423.148   3
 -10  -6  -4 7182.16 305.392   4
   4 -10   6 6530.53 415.077   3
   6  -4 -10 6612.23 314.623   5
  -6 -10  -4 7111.84 313.246   4
  10   4   6 6432.80 254.236   6
  10   6  -4 6554.46 245.022   5
  10   6  -6 7471.91 268.824   5
   6  -6  10 6281.25 260.553   6
   6   6 -10 7579.72 312.709   5
   6 -10   6 7302.30 465.573   3
   6 -10  -6 6999.19 273.175   4
  10  -6   6 7574.62 383.458   3
   6  -6 -10 6696.05 329.709   5
  -6 -10   6 7078.35 369.127   4
  10  -6   6 6723.87 266.082   6
   6  -6  10 6846.85 367.229   3
  -6  -6 -10 7535.87 273.684   4
   6   6  10 7145.82 231.283   6
  10  -6  -6 7134.70 395.983   5
  -6 -10  -6 6897.21 306.153   4
  10   6   6 6948.07 271.661   6
 -10  -6  -6 7803.53 290.050   4
  -6  -6  10 7626.07 403.670   3
  -6 -10   6 7545.88 357.982   3
   6 -10  -6 7491.48 381.827   5
   0  -8 -10 14.3570 42.6120   4
   8 -10   0 20.6452 20.9614   4
  10   0  -8 25.5201 37.0148   6
   0 -10  -8-80.5321 60.9504   4
   8   0  10 9.98856 53.6593   3
   8 -10   0 32.0950 29.2616   5
  10   0  -8-4.52457 53.3358   5
   8   0 -10 1.20485 65.1464   5
  -8 -10   0 3.77548 62.5130   4
   0 -10   8-1.46586 36.3171   4
   0 -10  -8-27.0165 39.4568   5
   0  -8 -10-16.8104 45.0137   5
  10   0   8-6.49121 38.9889   3
   0 -10   8-81.7324 103.305   3
 -10  -8   0-38.7999 68.6297   4
  10   8   0-27.8708 42.7623   6
  10  -8   0-0.44348 22.5237   6
  10   0   8 16.9950 39.1413   6
   0  -8  10-88.9196 99.1083   3
   8  10   0 15.3434 34.3553   6
   8   0  10 29.5288 40.0922   6
   8 -10   0 14.5828 16.9105   6
  10  -8   0 35.7514 43.1286   5
  -8 -10   2 2541.55 228.680   4
  10  -8  -2 2342.02 178.143   5
   8 -10  -2 2383.68 165.517   5
 -10  -8   2 2517.06 228.021   4
  10   2  -8 2925.42 209.085   5
   2  -8  10 1951.93 217.446   3
  10  -2  -8 2533.34 237.001   5
   8   2 -10 2316.01 210.716   5
   8  -2 -10 2337.88 213.845   5
   8 -10   2 2447.78 202.081   3
   2 -10  -8 2577.83 179.573   5
   2  -8 -10 2540.30 187.102   5
  -2 -10  -8 2684.98 192.348   5
  -2  -8 -10 2466.53 189.741   5
  10   2   8 2510.34 160.743   6
   8 -10  -2 2461.65 133.845   4
  10   8   2 2201.77 166.220   6
   8  10   2 2324.94 171.204   6
   8 -10   2 2444.51 128.801   6
  -2 -10  -8 2518.93 171.489   4
  10  -8   2 2434.86 141.214   6
  10  -2   8 2356.80 187.172   3
   8  -2  10 2271.48 193.811   3
   8  -2  10 2340.89 156.152   6
   8   2  10 2480.72 153.200   6
  -2  -8 -10 2616.56 169.811   4
  10  -8  -2 2449.86 121.928   6
  -2 -10   8 2349.34 192.728   4
   2 -10  -8 2148.44 156.938   4
  10   8  -2 2542.37 181.413   6
  10  -2  -8 2488.42 153.742   6
  -2 -10   8 2523.29 253.737   3
   8  10  -2 2543.51 175.040   6
  -8 -10  -2 2544.31 215.155   4
   2  -8 -10 2481.84 162.428   4
  10  -2   8 2391.86 160.749   6
 -10  -8  -2 2687.06 224.984   4
   2 -10   8 2127.31 246.105   3
   2 -10   8 2514.93 153.816   4
  -2  -8  10 2206.77 241.582   3
   8 -10  -4 336.821 59.5940   4
   4  -8 -10 265.738 66.0911   4
   4 -10  -8 308.623 69.0182   4
  -4  -8 -10 245.966 61.1616   4
  -4 -10  -8 379.960 78.2105   4
  -8 -10   4 256.948 74.8145   3
  10   8   4 297.786 64.7928   6
  -4 -10   8 257.169 95.7957   3
   8  -4 -10 362.743 106.770   5
  -8 -10  -4 243.965 82.0450   4
  10   4  -8 250.072 59.8417   5
  -8  -4  10 256.471 63.9408   3
  10  -8  -4 211.609 65.8393   5
 -10  -8  -4 304.781 77.0411   4
   8 -10  -4 434.266 100.061   5
  10  -4  -8 280.864 94.6674   5
   4  -8  10 179.974 85.3284   3
   8 -10   4 249.774 78.1211   3
   4 -10  -8 269.357 69.1687   5
   4  -8 -10 271.849 76.0318   5
  -8 -10   4 316.236 100.574   4
  -4 -10   8 342.788 102.648   4
  -4  -8  10 291.834 105.765   3
 -10  -8   4 249.976 85.1193   4
  10  -8   4 207.410 81.1616   3
   4 -10   8 309.183 109.163   3
   8   4 -10 259.615 77.4159   5
   8 -10   4 302.097 54.6173   6
  10  -8   4 288.339 56.3889   6
  10  -4   8 251.287 62.3197   6
   8  -4  10 373.532 102.336   3
   8   4  10 285.611 56.5151   6
  10   4   8 333.488 65.4778   6
  10  -4   8 438.636 92.2946   3
   8  10   4 299.815 57.5420   6
  10  -4  -8 412.139 59.2846   6
   8  -4  10 323.313 67.8482   6
  10   8  -4 231.394 72.8731   6
   6  -8  10 49.2411 70.0081   3
   8 -10  -6 37.1096 37.4641   4
   6 -10  -8 29.9563 43.1393   4
  -8  -6 -10-33.8716 34.0611   4
 -10  -6  -8 8.87874 28.4498   4
  -6 -10  -8 38.2761 48.3255   4
  -8  -6  10-43.9979 45.7264   3
   6  -8 -10-52.0425 66.4457   5
  10  -8   6-6.19245 41.1661   6
 -10  -8  -6 84.6091 48.6248   4
  10   6  -8 31.7835 38.5851   5
   8   6 -10-30.3801 41.6311   5
  -6  -8  10 150.686 83.5772   3
  10  -6   8 42.0271 66.8182   3
  10  -8  -6 57.8943 65.3583   5
  10  -6  -8-91.4923 90.4331   5
   8 -10  -6-1.09764 59.1291   5
   8  -6 -10 49.9664 67.8324   5
   6 -10  -8-15.2921 47.5814   5
   8  -6  10 105.711 78.4527   3
  -8 -10   6 33.0880 60.1760   4
  -6 -10   8-26.7129 72.4065   4
  -6 -10   8 86.0195 53.3210   3
   8 -10   6-4.06825 71.6209   3
   6 -10   8-15.6385 83.3840   3
  -8 -10  -6-72.7339 63.0987   4
   8 -10   6 13.3519 31.5126   6
   8  -6  10-3.71015 39.0637   6
  10  -8   6 55.9488 58.5189   3
  10  -6   8 8.32817 45.5643   6
   8   6  10-22.5249 28.7954   6
 -10  -8   6 40.8792 38.8823   3
  10   6   8-1.18944 29.6825   6
  10   8   6 20.9112 30.5769   6
  -8 -10   6 41.2922 53.3968   3
  -6  -8 -10 41.8759 38.3316   4
  -8 -10   8 775.565 124.714   3
   8  -8  10 456.873 127.169   3
  -8  -8  10 699.182 111.206   3
  -8 -10  -8 810.989 110.623   4
 -10  -8  -8 761.959 100.125   4
  10  -8  -8 645.518 142.400   5
   8 -10  -8 540.754 130.020   5
   8  -8 -10 783.936 142.682   5
  -8 -10   8 814.511 146.279   4
  -8  -8 -10 927.018 106.722   4
  10   8   8 751.448 87.8693   6
  10  -8   8 559.780 140.820   3
   8 -10   8 519.434 153.683   3
   8  -8  10 759.309 101.549   6
  10  -8   8 695.629 98.6939   6
   0 -10  10 7399.85 323.818   4
  10   0 -10 6903.57 396.400   5
  10   0 -10 7707.94 309.350   6
   0 -10 -10 7703.95 346.054   5
  10  10   0 7509.52 335.738   6
   0 -10  10 6874.06 453.029   3
  10   0  10 7852.69 307.969   6
   0 -10 -10 7502.16 315.803   4
  10   0  10 7466.04 365.099   3
 -10 -10   0 6711.30 397.038   4
  10 -10   0 6774.89 257.354   5
  10   2 -10 4015.52 269.526   5
  -2 -10  10 3806.20 253.802   4
  10  -2 -10 4034.70 204.325   6
  10  -2 -10 3830.00 309.327   5
   2 -10 -10 4206.85 254.644   5
  -2 -10 -10 4047.24 258.566   5
  10 -10  -2 4017.39 222.428   5
   2 -10 -10 4173.20 229.507   4
  10  -2  10 4073.26 274.543   3
  10  -2  10 4392.58 231.571   6
  10   2  10 4107.14 217.759   6
  10 -10   2 3987.99 184.286   6
  -2 -10 -10 4448.78 242.504   4
 -10 -10   2 4154.88 306.222   4
  10  10   2 4060.09 242.502   6
 -10 -10  -2 4419.82 312.171   4
  10  10  -2 3955.44 234.593   6
  -2 -10  10 4190.43 351.211   3
   2 -10  10 3517.38 322.751   3
 -10 -10  -4 333.094 98.1090   4
   4 -10 -10 352.947 78.8372   4
  -4 -10 -10 331.441 74.2950   4
  10 -10  -4 452.054 91.5394   5
  10   4 -10 317.127 70.7935   5
  -4 -10  10 477.284 118.749   3
  10  -4 -10 104.311 79.7270   5
   4 -10 -10 194.320 69.4065   5
 -10 -10   4 313.724 99.7717   4
  -4 -10 -10 310.478 84.5420   5
  -4 -10  10 464.808 105.150   4
   4 -10  10 255.389 99.7061   3
  10 -10   4 334.831 61.3735   6
  10  -4  10 334.843 72.7309   6
  10   4  10 462.480 78.9358   6
  10  -4  10 338.398 101.813   3
  10  10   4 330.658 71.7016   6
  10  10  -4 448.421 92.0948   6
   6 -10  10 2172.10 273.534   3
  10   6 -10 2819.05 180.424   5
  10 -10  -6 2802.19 255.951   5
 -10 -10   6 2515.97 240.482   4
  10  -6 -10 2427.75 260.863   5
  -6 -10  10 2479.10 230.646   4
   6 -10 -10 2299.22 222.259   5
  10   6  10 2591.54 166.627   6
   6 -10 -10 2337.64 176.764   4
  10 -10   6 2276.34 160.065   6
  10  -6  10 2424.87 175.761   6
  10  -6  10 2352.38 238.356   3
  -6 -10 -10 2516.56 188.833   4
  -6 -10  10 2590.91 239.531   3
 -10 -10  -6 2536.83 215.825   4
  10 -10   6 2644.07 285.040   3
   8 -10  10 3933.15 383.792   3
  10 -10  -8 3703.19 316.522   5
 -10 -10   8 3890.40 308.302   4
  10  -8 -10 3605.14 326.750   5
  10  -8  10 3293.90 324.811   3
  -8 -10  10 3866.15 301.156   4
   8 -10 -10 3679.90 317.830   5
  10 -10   8 3543.86 217.022   6
  10 -10   8 4217.32 390.755   3
  -8 -10 -10 4266.63 252.714   4
 -10 -10   8 4176.58 258.355   3
  -8 -10  10 4211.15 287.712   3
 -10 -10  -8 4313.71 266.243   4
  10  -8  10 3949.63 231.354   6
  10 -10  10 885.940 198.650   3
  10 -10 -10 695.419 156.542   5
 -10 -10  10 946.454 160.133   4
   1   1  11 79.7576 51.8307   3
   1  -1  11 70.7956 47.4400   3
  -1 -11  -1 78.1118 52.9011   4
   1 -11  -1 34.6525 33.2584   4
  11   1  -1 112.065 54.9932   5
  11  -1  -1 26.8557 54.9992   5
   1 -11   1 120.162 45.8518   4
  -1  -1  11 33.7406 43.3238   3
  -1 -11   1 60.8735 41.3463   4
  -1   1  11 68.8545 41.4977   3
   1   1 -11 99.5478 49.0572   5
   1  -1 -11 101.094 49.7482   5
  -1   1 -11 43.5242 41.5294   5
  -1  -1 -11 61.1241 44.7381   5
 -11  -1  -1 55.2723 37.2290   4
   1 -11  -1 117.789 70.3716   3
  -1 -11  -1 175.100 70.7178   3
  11  -1   1 76.2986 41.1708   6
  11  -1  -1 29.5380 32.7830   6
  11   1  -1 31.2722 38.5767   6
  11   1   1 75.2760 37.1484   6
  -1 -11   1 113.951 85.1696   3
   1 -11   1-7.87183 77.6852   3
  11  -3  -1 6562.92 303.707   5
  11   1  -3 6409.31 277.371   5
 -11  -3  -1 6031.27 317.585   4
   1 -11  -3 6857.01 232.212   5
   3   1 -11 6640.02 260.973   5
  11   3  -1 6166.68 265.711   6
   3  -1 -11 6615.82 272.056   5
   1   3 -11 5943.04 230.469   5
  -1 -11  -3 6662.61 222.621   5
   1  -3 -11 6676.98 286.447   5
  -1   3 -11 6253.96 240.896   5
  -3 -11   1 5954.67 286.297   4
  -1  -3 -11 6721.96 287.790   5
  -1  -3  11 6348.36 299.637   3
   1 -11   3 6012.15 247.371   4
  -3  -1  11 6112.10 270.917   3
  -1 -11  -3 6067.56 261.299   4
   3 -11  -1 6089.22 311.605   3
  -3   1  11 5803.24 244.597   3
  -1  -3 -11 6308.01 227.336   4
   3  -1  11 6583.13 298.202   3
  -3 -11   1 6291.89 348.802   3
  11  -1   3 5971.47 226.809   3
   1  -3  11 6369.02 302.592   3
  11  -1   3 5790.10 235.733   6
  11  -3   1 5999.46 230.963   6
   3 -11   1 5694.55 356.648   3
  11   1   3 6381.55 249.933   6
  11  -3  -1 6196.81 232.364   6
  -1 -11   3 6587.50 360.512   3
  11   3   1 6038.14 254.086   6
  11  -1  -3 5914.22 240.975   6
   3 -11  -1 5812.08 230.293   4
   1 -11   3 6761.99 380.682   3
   1 -11  -3 5886.35 246.421   4
  11   1  -3 6170.59 260.498   6
   3 -11   1 6305.17 231.368   4
   3  11   1 5472.05 224.441   6
  -1   3  11 6228.35 256.269   3
  -3 -11  -1 5927.91 277.823   4
  11  -1  -3 6547.02 290.354   5
   3   1  11 6638.08 288.576   3
  -1 -11   3 6007.91 271.876   4
 -11  -1  -3 6167.70 220.723   4
  11  -3   1 5723.29 281.735   5
  11  -3  -3 1491.09 146.809   5
   3 -11  -3 1456.33 125.860   5
   3   3 -11 1314.63 111.677   5
   3 -11   3 1407.86 188.761   3
   3  -3  11 1254.25 136.949   3
   3 -11   3 1494.76 107.246   4
   3  -3 -11 1497.41 138.024   5
  -3  -3  11 1509.92 148.975   3
  -3 -11  -3 1403.47 104.104   5
  11  -3   3 1373.33 114.450   3
  -3   3 -11 1629.81 121.486   5
  -3 -11   3 1455.59 170.527   3
  -3  -3 -11 1314.48 96.7526   4
  -3 -11   3 1207.23 134.801   4
  11  -3   3 1335.10 110.135   6
  -3   3  11 1170.63 104.687   3
   3 -11  -3 1323.92 111.280   4
  11  -3  -3 1358.85 108.853   6
  11   3   3 1312.49 117.558   6
  11   3  -3 1228.95 121.408   6
  -3 -11  -3 1428.34 137.919   4
 -11  -3  -3 1448.60 124.081   4
  11   3  -3 1335.72 122.768   5
  11  -5  -1 1152.65 129.786   5
  11   1  -5 966.772 113.335   5
 -11  -5   1 1214.02 156.203   4
   5  -1 -11 1139.65 122.767   5
   1   5 -11 962.360 83.8151   5
   1 -11  -5 1070.31 100.117   5
  -5  -1  11 958.200 109.239   3
  -1   5 -11 964.666 82.8243   5
  -1 -11  -5 942.075 94.8760   5
  -1 -11   5 915.229 145.057   3
  -1 -11  -5 998.742 107.868   4
  -1  -5  11 867.320 132.609   3
  11  -5   1 808.069 101.754   5
  -5   1  11 963.781 97.4594   3
   1 -11   5 1042.15 160.029   3
   5  -1  11 908.660 118.130   3
  11  -1  -5 974.076 120.964   5
  -5 -11  -1 1062.02 131.495   4
  -5 -11   1 753.423 112.674   4
   5   1 -11 886.334 106.458   5
   1  -5  11 965.594 132.505   3
   5   1  11 971.658 88.0019   6
 -11  -5  -1 1001.89 139.822   4
  -1  -5 -11 1079.96 98.4385   4
   5   1  11 925.039 122.108   3
   1  -5 -11 923.414 115.908   5
  -1  -5 -11 1031.76 120.691   5
   1  -5 -11 960.351 96.7539   4
   5  -1  11 870.314 88.0476   6
   5 -11  -1 980.424 110.858   3
   5 -11   1 913.835 135.455   3
  11  -1   5 1122.53 108.596   3
  11  -5   1 920.662 89.4234   6
  11   1   5 942.099 97.6599   6
  11  -5  -1 946.435 87.9365   6
   5 -11  -1 1022.59 90.8656   4
   5 -11   1 1065.62 85.4762   4
   1 -11  -5 948.973 103.500   4
  11  -1  -5 1226.74 112.590   6
   5  11   1 999.789 100.748   6
  -5 -11   1 971.631 136.461   3
  11   1  -5 968.661 107.007   6
  11  -1   5 865.323 95.0792   6
   1 -11   5 969.260 98.4237   4
  11   5   1 915.731 106.467   6
  11   5  -1 934.938 109.334   6
  -1 -11   5 936.068 115.788   4
  -5  -3  11 96.4455 41.0142   3
  -3  -5  11 172.723 68.4912   3
  11  -3   5 128.878 48.9707   3
  -5 -11   3 206.455 80.4760   3
  -5  -3 -11 175.465 37.7129   4
  -3  -5 -11 171.646 46.8744   4
  -3 -11   5-0.78196 59.2126   3
   5 -11  -3 169.302 48.2827   4
   3 -11  -5 111.152 49.1607   4
   5  -3  11 105.792 62.1649   3
   5 -11   3 144.942 32.8378   4
   5 -11   3 219.848 81.0973   3
  -3 -11  -5 163.615 62.5559   4
  11   5  -3 159.954 47.0684   5
  11   3  -5 195.746 57.2750   5
   3 -11   5 201.250 44.8943   4
  -5 -11  -3 267.539 74.8996   4
  11  -5  -3 172.276 64.0316   5
  11  -3  -5 100.589 56.9337   5
   5 -11  -3 150.805 48.0901   5
  11  -5   3 254.811 57.5502   6
   3 -11   5 216.908 102.728   3
 -11  -5  -3 103.633 43.1543   4
   5   3 -11 73.8432 37.6672   5
   3   5 -11 160.099 43.2303   5
   3 -11  -5 154.798 43.7824   5
  -5 -11   3 250.728 85.6067   4
   5  -3 -11 295.133 77.9628   5
  -3 -11   5 132.365 56.4215   4
   3  -5 -11 221.587 73.4037   5
  -3   5 -11 116.076 36.5634   5
  -3 -11  -5 191.210 47.9310   5
   3  -5  11 230.308 84.8870   3
   5  -3  11 210.134 50.7488   6
   5   3  11 169.316 39.6087   6
  11   5  -3 317.995 76.5140   6
  -5   3  11 129.823 40.4672   3
  11  -3   5 202.499 58.2946   6
  11   3   5 291.580 68.8222   6
  11  -5  -3 192.925 43.3128   6
  11   5   3 142.453 50.1858   6
  11  -3  -5 149.004 43.7817   6
  11   3  -5 197.641 60.5213   6
  -5 -11   5 1741.62 181.160   4
  11  -5  -5 1786.06 172.972   5
   5   5 -11 1868.62 159.514   5
   5 -11  -5 1864.75 179.887   5
 -11  -5  -5 1982.60 142.019   4
   5  -5 -11 1679.81 158.722   5
  11  -5   5 1753.68 166.828   3
   5 -11   5 1679.52 216.585   3
  11   5  -5 1685.59 150.459   6
  -5  -5  11 1688.02 190.950   3
   5  -5  11 1890.94 191.359   3
  -5 -11   5 1868.23 183.000   3
   5   5  11 1953.74 112.273   6
  -5  -5 -11 1845.28 126.171   4
  11  -5   5 1626.99 128.048   6
   5 -11  -5 1755.91 136.961   4
  -5   5  11 1773.58 119.967   3
  11   5   5 1985.77 149.134   6
  -5 -11  -5 1773.90 157.313   4
  11  -5  -5 1756.46 115.933   6
  11   5  -5 1929.49 139.178   5
  11   7   1 464.464 82.2264   6
   7 -11   1 680.021 102.965   3
   1  -7  11 629.571 129.880   3
   1  -7 -11 648.955 88.1715   4
  -1  -7 -11 729.907 91.8608   4
   1 -11  -7 678.354 95.6555   5
   1 -11  -7 651.886 90.0439   4
  -1 -11  -7 814.411 106.585   4
  -1 -11  -7 784.592 99.9209   5
   7  -1  11 739.326 119.487   3
  11  -7  -1 742.728 101.878   5
  11   1  -7 495.025 90.4038   5
  11  -1  -7 909.677 137.143   5
  -1 -11   7 904.141 158.353   3
  11  -1   7 737.855 101.982   3
  -7 -11  -1 664.640 117.368   4
   7   1  11 719.954 113.255   3
   7   1 -11 638.870 113.636   5
   1 -11   7 601.872 81.5998   4
   7  -1 -11 869.313 126.471   5
  -7 -11   1 640.519 122.186   4
  11  -1   7 751.187 95.5190   6
 -11  -7  -1 740.850 130.894   4
  -1 -11   7 777.813 107.969   4
   1 -11   7 644.523 149.796   3
 -11  -7   1 555.761 113.889   4
   1  -7 -11 684.368 104.227   5
  -1  -7 -11 689.216 107.535   5
   7 -11  -1 716.791 84.4501   3
  11  -7  -1 717.462 74.9106   6
   7   1  11 697.737 85.6086   6
   7 -11  -1 642.106 70.5398   4
  11  -7   1 705.590 77.6983   6
  11  -1  -7 825.903 95.8704   6
   7  11  -1 764.565 97.7267   6
   7  -1  11 738.715 88.8510   6
  11   1   7 718.305 94.9658   6
  11   7  -1 738.491 107.891   6
  -1  -7  11 670.734 145.349   3
  11   1  -7 556.494 87.2448   6
  11  -7   1 738.507 92.1283   5
   7  11   1 712.815 95.3223   6
  -3  -7  11 9016.76 486.218   3
  -7 -11   3 8784.04 427.282   4
  11  -7  -3 9696.73 393.043   5
  11  -3  -7 9284.81 431.328   5
  11   3  -7 9485.50 350.182   5
 -11  -7   3 9986.87 443.445   4
   7   3 -11 9093.67 411.515   5
   3 -11   7 9513.55 518.554   3
  11   7  -3 9516.09 368.191   6
   7  -3 -11 9774.29 421.699   5
   3  -7  11 8442.39 438.991   3
   3 -11  -7 9470.55 366.754   5
   7   3  11 9470.74 306.431   6
  11  -7   3 9142.61 307.415   6
   3  -7 -11 9633.45 379.609   5
   3 -11  -7 9216.02 335.141   4
  -3 -11  -7 9797.70 372.396   5
  -3  -7 -11 9433.39 388.547   5
 -11  -7  -3 10384.3 441.998   4
  11  -3   7 9275.10 380.311   3
   7  -3  11 9294.79 416.389   3
   7 -11  -3 9094.42 367.215   5
  -3 -11   7 9212.82 405.595   4
   3  -7 -11 9301.39 327.073   4
  -7 -11   3 9188.82 391.142   3
   7  -3  11 8943.81 314.602   6
   7 -11  -3 9344.22 304.623   4
  -3  -7 -11 10131.5 340.596   4
  11  -3   7 8761.40 318.753   6
  11   3   7 9602.66 334.917   6
  11  -7  -3 9270.69 272.745   6
  11   7   3 9725.69 364.539   6
   7  11   3 9650.84 325.297   6
  -3 -11  -7 9475.12 357.149   4
  11  -3  -7 9476.88 313.359   6
   7 -11   3 9278.63 455.281   3
  11   3  -7 9140.77 353.709   6
  -7 -11  -3 9548.29 411.502   4
  -7  -3  11 9085.08 396.138   3
  -3 -11   7 9448.29 451.035   3
  11   5  -7 2271.39 160.595   5
  -7 -11   5 2284.97 221.613   4
  11  -7  -5 2454.30 209.687   5
  -5 -11   7 2227.22 213.081   4
  11  -5  -7 2272.46 226.181   5
   7   5 -11 2206.73 182.641   5
   7 -11  -5 2387.57 231.579   5
   5 -11  -7 2370.95 206.625   5
   7  -5 -11 1808.72 185.808   5
   5  -7  11 2177.34 220.829   3
   5  -7 -11 2010.22 182.215   5
  -7 -11  -5 2330.22 194.888   4
  -7  -5 -11 2647.31 149.541   4
   7 -11  -5 2279.47 155.488   4
  -7 -11   5 2542.00 207.285   3
  11  -5   7 2470.55 212.880   3
   7  -5  11 2497.70 225.941   3
  -5 -11  -7 2511.83 186.264   4
  11  -7   5 2278.83 155.721   6
  -5  -7 -11 2498.85 167.704   4
  -5 -11   7 2229.37 212.447   3
   5 -11   7 2216.20 267.588   3
   7  -5  11 2251.47 159.530   6
   7   5  11 2453.09 143.882   6
   5 -11  -7 2230.98 162.529   4
  11  -5   7 2091.75 153.767   6
  11   5   7 2349.57 163.790   6
  11   7   5 2459.60 173.954   6
  11   7  -5 2403.66 187.434   6
  11   5  -7 2410.56 181.939   6
 -11  -7  -5 2616.30 191.684   4
   7 -11   5 2437.18 261.143   3
  -7  -5  11 2413.06 211.128   3
  -5  -7  11 2344.79 239.214   3
  -7 -11   7 2975.28 257.394   4
  11  -7  -7 2904.32 259.186   5
  11  -7   7 3000.07 280.020   3
   7 -11  -7 2673.14 261.881   5
   7  -7 -11 2303.27 216.198   5
   7  -7  11 2435.66 247.548   3
   7  -7  11 2487.74 176.389   6
   7 -11  -7 2604.38 177.384   4
  -7 -11  -7 2829.71 208.574   4
   7 -11   7 3144.86 326.392   3
  11  -7   7 2528.77 174.349   6
  -7 -11   7 2822.37 228.895   3
  11   7   7 2763.45 181.260   6
 -11  -7  -7 2941.01 186.640   4
  -7  -7  11 2946.19 239.581   3
  -7  -7 -11 3016.05 181.695   4
  11   7  -7 2831.42 165.440   5
  11  -9  -1 1822.41 149.528   5
 -11  -9   1 1872.83 211.342   4
  -1  -9  11 1791.88 166.293   4
  11   1  -9 2027.44 191.334   5
   9   1 -11 1552.36 184.421   5
   9  -1 -11 1642.10 194.500   5
   1 -11  -9 1942.88 170.280   5
   1  -9 -11 1738.49 166.117   5
  -1 -11  -9 1963.12 174.075   5
  -1  -9 -11 1898.49 178.379   5
  -9 -11  -1 1468.00 184.268   4
   9   1  11 1926.73 187.329   3
   1 -11   9 1740.14 230.986   3
   9  -1  11 1968.33 196.246   3
   9  -1  11 1924.79 153.314   6
  11  -1   9 1700.27 172.114   3
   1  -9 -11 1794.77 151.449   4
   9   1  11 1892.63 147.404   6
  11  -9   1 1737.66 121.376   6
  11  -1   9 1767.03 147.386   6
  -1  -9 -11 1883.35 155.513   4
  11   1   9 1817.25 149.574   6
   1 -11  -9 1860.23 155.835   4
  -1  -9  11 1617.11 223.305   3
  11   9   1 1832.92 167.738   6
   9  11   1 1962.25 168.300   6
  11   9  -1 1841.41 166.896   6
  11   1   9 1974.64 182.271   3
  11  -1  -9 1882.10 147.536   6
   9  11  -1 1770.50 157.592   6
  -1 -11   9 1753.01 164.470   4
   1  -9  11 1691.08 222.051   3
  11  -1  -9 1811.22 195.139   5
  -1 -11   9 1904.72 233.566   3
  11   1  -9 1805.74 152.743   6
  -1 -11  -9 1925.85 160.268   4
 -11  -9  -1 1698.02 204.225   4
  -9 -11   1 1809.82 209.640   4
   9 -11  -3 137.326 42.4865   4
   3  -9 -11 148.412 51.6896   4
  11  -3   9 128.072 59.4913   3
   3 -11  -9 124.836 60.1592   4
   9  -3  11 134.499 71.0133   3
  -3  -9 -11 123.847 54.0348   4
  -3 -11  -9 170.978 65.5496   4
  11  -3  -9 126.356 43.7013   6
  11  -9  -3 146.728 59.2159   5
  -3 -11   9 267.363 104.989   3
   9 -11  -3 103.561 45.0466   5
  11   3  -9 149.157 59.3747   5
  -9 -11  -3 117.058 72.9348   4
 -11  -9  -3 171.075 72.3619   4
   9   3 -11 211.157 79.4822   5
  11  -3  -9 111.014 78.7102   5
   9  -3 -11 105.346 80.8563   5
   3 -11  -9 170.797 68.9726   5
  -9 -11   3 211.982 88.3214   4
   3  -9 -11 178.177 70.8590   5
 -11  -9   3 132.014 82.1117   4
  -3 -11   9 166.325 64.5281   4
   9  -3  11 77.8517 48.2572   6
  -3 -11  -9 166.443 66.1162   5
  -3  -9 -11 37.5249 51.9206   5
  -3  -9  11 208.882 97.5132   3
   3 -11   9-46.6986 95.8014   3
   9 -11   3 139.266 39.9746   6
  11  -9   3 102.747 42.0378   6
   9   3  11 144.347 48.7646   6
  11   3   9 152.660 57.6634   6
  11  -3   9 193.772 64.0325   6
   3  -9  11 222.938 109.885   3
  11   9   3 171.071 61.8510   6
   9  11   3 172.873 51.8962   6
  11   9  -3 70.3267 55.6959   6
   9  11  -3 220.327 72.1165   6
   5  -9 -11 13.5130 46.9012   4
   5 -11  -9 48.0588 46.9008   4
  -5  -9 -11-8.77127 46.8417   4
  -5 -11   9-23.5098 73.4901   3
  -5 -11  -9 111.525 60.5589   4
  -9 -11  -5 107.072 71.8442   4
 -11  -9  -5 114.360 69.4113   4
  11   5  -9 106.594 58.2492   5
  11  -9  -5-53.7976 73.7866   5
   9   5 -11-77.6341 58.4668   5
   9 -11  -5 110.006 74.4586   5
   9   5  11 59.8195 32.7806   6
   9 -11   5-76.4159 79.0885   3
  11  -5  -9 124.568 89.6674   5
   9  -5 -11-95.5443 89.3233   5
  -5  -9  11 132.536 83.8816   3
   5 -11  -9 5.72547 59.2001   5
   5  -9 -11-0.58632 53.0065   5
  -9 -11   5 98.9121 78.8762   4
   9  -5  11 97.9133 55.7105   6
  -5 -11   9 44.5010 62.4310   4
 -11  -9   5 225.538 102.531   4
  -5 -11  -9 25.9914 43.1350   5
  11  -5   9 70.0659 56.7284   3
   5 -11   9-108.785 102.923   3
   9  -5  11 118.353 75.5501   3
   9 -11   5 21.3483 32.9604   6
  11   5   9 143.676 54.0025   6
  11  -9   5 0.82406 34.6928   6
  11  -5   9 79.3869 53.2577   6
  11   9   5 67.0068 44.6443   6
   5  -9  11 109.275 100.791   3
  11   9  -5 123.811 69.4438   6
  -7 -11   9 570.603 116.532   3
   7 -11  -9 482.669 90.4394   4
  11  -7   9 504.155 123.017   3
  -7  -9 -11 505.894 85.1062   4
  -7  -9  11 552.322 107.561   3
  -7 -11  -9 552.506 98.3489   4
   9  -7  11 445.068 123.571   3
  -9 -11  -7 377.245 88.8033   4
 -11  -9  -7 451.178 88.2092   4
   9  -7  11 435.312 83.9321   6
   7 -11   9 442.531 144.846   3
  11  -9  -7 610.070 129.739   5
  11  -7  -9 622.454 139.128   5
   9 -11  -7 456.489 122.855   5
   9  -7 -11 237.733 87.1510   5
   7 -11  -9 368.626 108.894   5
   7  -9 -11 537.092 119.820   5
   9 -11   7 656.460 162.836   3
  -9 -11   7 444.843 114.789   4
  11   7   9 541.856 83.9111   6
  -7 -11   9 480.077 118.951   4
 -11  -9   7 492.270 123.178   4
  11  -9   7 505.854 86.9979   6
  11  -7   9 495.754 87.4579   6
  11   9   7 451.275 74.8298   6
  -9 -11   7 624.521 109.694   3
   7  -9  11 394.716 123.461   3
  11  -9   9 2279.16 288.599   3
  -9 -11   9 2353.50 241.269   4
  11  -9  -9 2097.24 244.577   5
   9 -11  -9 2033.06 246.696   5
   9  -9 -11 1976.99 242.473   5
  -9 -11   9 2181.82 204.060   3
  -9 -11  -9 2160.56 195.202   4
   9  -9  11 2076.40 280.394   3
  11  -9   9 1947.68 166.038   6
   9 -11   9 1944.86 277.305   3
  -1 -11  11 3905.12 253.241   4
  11   1 -11 4405.46 299.414   5
  11  -1 -11 4160.70 312.763   5
   1 -11 -11 4486.09 282.372   5
  -1 -11 -11 4113.59 272.010   5
  11  -1  11 4500.66 308.723   3
  11  -1  11 4534.09 251.815   6
   1 -11 -11 4313.62 251.972   4
  -1 -11 -11 4623.50 261.794   4
  11   1  11 4400.17 245.186   6
  11   1  11 4513.06 303.656   3
  11  11   1 4240.86 263.437   6
  11  11  -1 4181.28 255.389   6
  11  -1 -11 4222.60 228.413   6
  -1 -11  11 4310.42 363.958   3
  11   1 -11 4103.64 237.159   6
 -11 -11  -1 3889.64 316.530   4
   1 -11  11 4058.90 366.981   3
 -11 -11   1 4232.46 328.001   4
 -11 -11   3 1595.58 202.194   4
  11 -11  -3 1666.59 153.984   5
   3 -11 -11 1661.16 177.502   5
  11   3 -11 1805.16 175.687   5
  11  -3 -11 1794.82 227.097   5
  11   3  11 1725.44 150.946   6
  -3 -11 -11 1670.77 178.712   5
  11  -3  11 1611.32 190.805   3
  -3 -11  11 1763.19 186.585   4
  11  11   3 1621.87 163.145   6
  11   3  11 1860.13 197.063   3
  11 -11   3 1705.49 128.534   6
  11  -3  11 1749.17 158.960   6
   3 -11  11 1538.43 227.317   3
  -3 -11 -11 1645.08 162.198   4
  -3 -11  11 1746.35 230.810   3
  11  11  -3 1811.57 167.844   6
 -11 -11  -3 1662.54 208.059   4
   3 -11 -11 1665.89 155.717   4
   5 -11 -11 63.9292 53.5878   4
  -5 -11 -11 71.9734 54.0880   4
  11  -5  11 41.9896 64.3029   3
  -5 -11  11-50.4656 89.9842   3
   5 -11  11 88.9679 94.3460   3
 -11 -11  -5 187.124 103.024   4
  11   5 -11 33.7516 36.4083   5
  11 -11  -5 47.6681 48.9291   5
  11  -5 -11-6.65896 86.3956   5
  11   5  11 40.6497 38.2638   6
   5 -11 -11-16.9790 62.5583   5
 -11 -11   5 40.8054 73.3416   4
  -5 -11  11 45.1862 57.5099   4
  -5 -11 -11 12.2626 52.2982   5
  11 -11   5 9.37423 29.4868   6
  11  -5  11 65.0141 54.8617   6
  11  11  -5 186.714 73.2395   6
 -11 -11   7 6681.69 409.245   4
  11 -11  -7 5688.88 362.143   5
  -7 -11  11 5868.15 370.686   4
  11  -7 -11 5460.86 403.388   5
   7 -11 -11 6028.36 404.746   5
  11  -7  11 5378.78 409.550   3
  11 -11   7 5380.65 270.339   6
  11  -7  11 5891.70 298.987   6
  -7 -11 -11 5912.90 314.052   4
  -7 -11  11 6086.74 371.724   3
 -11 -11  -7 6721.94 371.696   4
  11  11  -7 6318.71 333.331   6
   7 -11  11 5739.24 468.160   3
  -9 -11 -11 289.248 74.6086   4
  11 -11  -9 316.995 102.339   5
  11  -9 -11 365.174 121.546   5
   9 -11 -11 48.6235 75.7224   5
 -11 -11   9 293.877 97.2273   4
  -9 -11  11 269.926 91.2356   4
   9 -11  11 316.662 131.419   3
  11  -9  11 220.260 68.7306   6
  11  -9  11 279.278 106.849   3
  11 -11 -11 1334.70 199.271   5
   0   0 -12 36457.0 756.974   5
   0   0  12 36024.2 788.645   3
  12   0   0 34328.3 716.505   6
   0 -12   0 35214.4 743.394   4
  12   0   0 34496.3 815.114   5
   0 -12   2-8.07196 68.2895   3
   0  -2  12 93.6709 61.1880   3
   0   2  12 7.19733 38.4227   3
   2 -12   0-1.11904 34.6425   4
   0 -12  -2-35.6549 44.5364   4
  12  -2   0-36.9617 61.9086   5
   2   0  12-59.4652 57.8571   3
  12   0  -2 80.3740 69.1141   5
  -2   0  12-44.9733 43.5320   3
  -2 -12   0 25.9554 41.9235   4
   0 -12   2 11.0987 36.2566   4
   2   0 -12 55.1804 47.3136   5
   0   2 -12 11.5558 32.1959   5
   0  -2 -12 24.2122 44.6440   5
  -2   0 -12 0.62094 43.3841   5
 -12  -2   0-25.8347 44.9689   4
  -2 -12   0-39.7491 76.4890   3
  12   0   2 16.6410 37.9461   6
  12  -2   0 6.68289 38.0894   6
  12   2   0 4.80249 47.0175   6
  12   0  -2-39.0324 44.8298   6
   2 -12   0 11.7683 55.0495   3
  12  -2  -2 1596.71 153.529   5
 -12  -2  -2 1743.83 152.364   4
   2 -12   2 1351.74 182.438   3
   2   2 -12 1543.87 127.133   5
   2  -2 -12 1695.88 148.416   5
  -2   2 -12 1472.99 125.758   5
  -2  -2 -12 1511.90 141.713   5
  -2  -2  12 1585.84 151.770   3
   2   2  12 1501.09 143.419   3
   2  -2  12 1569.84 156.471   3
   2 -12   2 1482.88 120.028   4
  -2   2  12 1488.07 129.080   3
  -2 -12   2 1501.86 184.273   3
  12  -2   2 1452.23 119.969   6
  12   2   2 1487.19 130.001   6
  12  -2  -2 1403.74 119.155   6
  12   2  -2 1483.78 135.850   6
  -2 -12  -2 1473.47 143.253   4
   2 -12  -2 1391.47 120.681   4
  -2 -12   2 1372.65 140.769   4
  12   2  -2 1597.13 143.467   5
  12   0  -4 63081.9 1142.75   5
 -12  -4   0 63834.6 1324.14   4
   4   0 -12 62004.0 1132.82   5
   0   4 -12 61644.6 1029.03   5
   0  -4  12 60307.2 1235.43   3
   0  -4 -12 63779.7 1178.29   5
  -4   0  12 61988.7 1123.00   3
  12   0   4 61193.4 1077.59   6
   4   0  12 63276.6 1207.67   3
   4   0  12 59104.0 1019.48   6
   4 -12   0 56762.3 1249.26   3
  12  -4   0 58239.8 1032.72   6
   4 -12   0 57933.6 1019.68   4
  12   0   4 60594.8 1045.70   3
  12   4   0 58914.5 1111.97   6
   0 -12   4 63213.6 1355.49   3
   0 -12  -4 59275.0 1096.61   4
  12   0  -4 59086.9 1091.40   6
  -4 -12   0 60092.7 1196.51   4
   0 -12   4 60071.9 1118.02   4
  12  -4   0 58376.0 1162.15   5
  12   2  -4 958.568 112.607   5
  -2 -12   4 885.479 144.711   3
   4 -12   2 759.020 137.592   3
   4   2 -12 997.122 112.178   5
   2   4 -12 948.306 96.0914   5
   4  -2 -12 1048.45 125.960   5
   2 -12   4 920.118 150.789   3
  -2 -12  -4 1052.14 96.9977   5
  -2   4 -12 998.728 97.5130   5
  -2 -12  -4 809.328 105.941   4
  -2  -4  12 783.058 121.841   3
   2  -4  12 1061.69 145.469   3
  12  -4  -2 935.215 121.476   5
  12  -2  -4 1005.50 124.341   5
  -4 -12  -2 918.564 122.629   4
  -4  -2  12 842.132 118.618   3
  -4 -12   2 837.944 120.653   4
  -2 -12   4 789.651 111.924   4
  -4   2  12 1005.35 103.864   3
   2  -4 -12 993.907 124.226   5
  -2  -4 -12 885.100 118.683   5
   4  -2  12 747.861 112.111   3
  -2  -4 -12 898.556 90.2295   4
   4   2  12 918.969 85.2154   6
  12  -4   2 794.501 91.4885   6
  12   2   4 865.485 102.743   6
  12  -4  -2 967.464 94.7780   6
   4 -12  -2 837.292 92.5372   4
   2 -12  -4 927.895 104.595   4
  12  -2  -4 803.998 92.2340   6
   4 -12   2 911.493 85.9912   4
  -2   4  12 923.207 103.671   3
   2 -12   4 927.783 97.3125   4
  12  -2   4 855.918 99.2885   6
   4   2  12 975.259 124.858   3
  12   4   2 906.415 109.548   6
  -4 -12   2 820.683 133.973   3
  12   4  -2 912.787 114.930   6
  12   2  -4 1014.84 117.605   6
 -12  -4  -2 1120.41 137.929   4
  -4 -12   4 25196.8 727.829   4
  12  -4  -4 25446.0 683.810   5
  -4  -4  12 24492.1 752.713   3
   4   4 -12 26021.5 633.932   5
  12   4  -4 26218.5 661.359   6
  12  -4  -4 25576.2 572.122   6
   4  -4 -12 27060.4 689.553   5
  12  -4   4 24777.1 588.746   6
  -4 -12  -4 25523.3 585.123   5
  -4   4 -12 26340.0 592.828   5
   4  -4  12 23874.5 721.102   3
  -4  -4 -12 27582.8 562.025   4
  -4   4  12 26323.1 589.919   3
  -4 -12   4 26583.2 756.491   3
   4 -12  -4 25201.6 597.034   4
  12   4   4 25349.1 624.561   6
   4 -12   4 26937.3 855.073   3
  -4 -12  -4 26396.0 682.645   4
   4 -12   4 26015.6 535.434   4
 -12  -4  -4 26348.0 618.012   4
  12   4  -4 26255.1 608.421   5
   0  -6 -12 100.804 42.3816   4
   6 -12   0-12.3251 23.7276   4
   0  -6  12 32.7514 63.4874   3
   0 -12  -6 37.4006 55.4708   4
  -6   0  12 1.46221 28.9035   3
   0 -12   6-63.9685 82.9241   3
  12  -6   0-38.7741 45.5706   5
  12   0  -6-5.12909 56.4658   5
  -6 -12   0-133.367 87.9745   4
   0 -12   6-41.3966 45.2099   4
   6 -12   0 67.3789 49.4518   3
   6   0 -12-36.6204 67.6049   5
 -12  -6   0 66.1352 62.2880   4
   0 -12  -6 51.0810 31.3627   5
   0  -6 -12 2.99695 51.2576   5
   6   0  12-12.4829 56.2225   3
  12   0   6 14.1563 32.7584   3
   6   0  12 9.00051 33.2489   6
  12   0   6-15.8139 48.2073   6
  12  -6   0 11.9665 33.5198   6
  12   6   0-40.2626 44.1895   6
   6  12   0 28.3941 39.0915   6
  12   0  -6-1.40199 38.6576   6
   6  -2  12 1649.08 130.252   6
  12  -6  -2 1763.38 163.691   5
  12   2  -6 1802.59 151.213   5
  12  -2  -6 1730.36 167.561   5
  -6  -2  12 1457.63 153.612   3
 -12  -6   2 1636.58 181.988   4
  -2  -6  12 1771.62 203.760   3
   6   2 -12 1846.44 169.277   5
   6  -2 -12 1571.24 161.218   5
   2 -12  -6 1815.96 149.000   5
  -2 -12   6 1465.51 179.420   3
   2  -6  12 1892.14 204.977   3
   2  -6 -12 1501.48 151.883   5
  -2 -12  -6 1713.96 142.467   5
  -2  -6 -12 1767.11 167.128   5
   6   2  12 1545.21 119.219   6
 -12  -6  -2 1774.22 192.123   4
   6 -12  -2 1931.29 134.303   4
  12  -2   6 1601.15 145.385   3
   6  -2  12 1657.30 175.071   3
   2  -6 -12 1856.34 143.735   4
  -2  -6 -12 1637.84 130.999   4
  12  -6   2 1633.81 127.370   6
  12  -2   6 1720.65 140.887   6
  12   2   6 1584.38 140.139   6
  12  -6  -2 1621.60 119.216   6
   2 -12  -6 1619.02 139.707   4
   6 -12   2 1636.45 182.862   3
  12   6   2 1736.78 153.757   6
  12   2  -6 1771.37 151.216   6
  12  -2  -6 1601.33 134.479   6
  12   6  -2 1855.96 165.866   6
   2 -12   6 1911.00 220.277   3
  -6 -12   2 1443.29 172.157   4
  -6 -12  -2 1874.21 183.135   4
   2 -12   6 1596.83 125.738   4
   6   2  12 1548.70 165.240   3
  -2 -12  -6 1766.28 156.975   4
  -2 -12   6 1706.32 165.285   4
  -4 -12   6 577.738 123.525   3
  -4  -6 -12 652.412 83.9805   4
   6 -12  -4 666.356 86.4584   4
   4 -12  -6 644.297 92.5477   4
   6 -12   4 548.536 126.045   3
  -6  -4 -12 678.609 73.9539   4
  -4 -12  -6 644.841 104.081   4
  12   4  -6 721.449 97.2034   5
  -6 -12  -4 754.142 123.363   4
  12  -6  -4 703.011 115.451   5
  12  -6   4 648.344 87.6087   6
  12  -4  -6 613.458 109.298   5
 -12  -6  -4 697.101 103.569   4
   4 -12   6 617.302 149.519   3
   4  -6  12 645.646 132.989   3
   6   4 -12 599.271 104.463   5
   4 -12  -6 582.170 98.6795   5
   6  -4 -12 498.846 103.841   5
  -6 -12   4 499.247 115.285   4
  -4 -12   6 450.151 101.296   4
   4  -6 -12 600.442 107.421   5
  -4 -12  -6 588.021 89.2183   5
  -4  -6 -12 769.741 119.272   5
   6   4  12 609.175 72.4357   6
  12  -4   6 601.821 99.6929   3
  12  -6  -4 694.924 76.8384   6
  -6  -4  12 499.422 101.435   3
  -4   6  12 668.488 82.9184   3
  -4  -6  12 516.223 117.721   3
   6  -4  12 566.807 85.4021   6
  12  -4   6 753.257 95.8799   6
  12   4   6 640.939 93.4010   6
  12   6   4 674.404 101.530   6
   6  -4  12 771.500 135.493   3
  12  -4  -6 594.583 77.0984   6
  -6 -12   4 609.890 112.535   3
  12   6  -4 783.169 111.556   6
  12   4  -6 639.075 103.281   6
   6 -12  -6 254.311 65.7290   4
  -6  -6 -12 285.437 59.1728   4
  -6 -12  -6 304.419 83.4113   4
  12   6  -6 309.281 61.8286   5
  12  -6  -6 37.5220 65.3587   5
   6 -12   6 215.189 95.4118   3
   6 -12  -6 110.582 63.9685   5
   6  -6 -12 213.935 77.6557   5
   6  -6  12 307.943 104.196   3
  -6 -12   6 77.0896 70.7990   4
  -6  -6  12 179.341 71.8096   3
  12  -6   6 270.278 62.9746   6
  12   6   6 169.578 52.9224   6
  12   6  -6 236.233 77.3493   6
  -6 -12   6 239.198 89.8284   3
   0  -8  12 17161.9 713.902   3
  12   0  -8 18930.2 588.981   5
   8   0 -12 17265.3 626.041   5
   0 -12  -8 18867.2 544.878   5
   0  -8 -12 17385.9 565.124   5
   8   0  12 18298.7 495.653   6
  12  -8   0 18253.6 453.773   6
  12   0   8 18422.6 515.984   6
   8   0  12 17969.6 614.291   3
   0  -8 -12 18475.6 511.055   4
  12   0   8 18103.1 573.423   3
   0 -12  -8 17904.8 529.716   4
  12   8   0 18661.4 563.106   6
   8  12   0 19122.7 549.883   6
  12   0  -8 17737.0 516.261   6
   0 -12   8 18331.1 715.651   3
  -8 -12   0 18624.5 662.835   4
   0 -12   8 18446.6 545.149   4
  12  -8   0 16700.2 499.736   5
 -12  -8   0 19098.1 697.668   4
  -2 -12   8 2311.78 199.527   4
  12  -8  -2 2341.02 183.739   5
 -12  -8   2 2430.76 231.687   4
  12   2  -8 2390.54 183.397   5
  12  -2  -8 3164.04 244.997   5
   8   2 -12 2243.30 216.868   5
   8  -2 -12 2277.17 225.346   5
  12   8  -2 2067.45 178.815   6
   2 -12  -8 2435.28 188.722   5
   2  -8 -12 2295.71 195.411   5
  -2 -12  -8 2535.94 193.468   5
  -2  -8 -12 2368.56 204.542   5
   2 -12   8 2339.91 265.702   3
  12  -2   8 2275.05 195.137   3
  -2 -12  -8 2277.37 181.442   4
   8  -2  12 2236.64 215.353   3
   2  -8 -12 2418.32 175.095   4
   8  -2  12 2207.85 161.029   6
   8 -12  -2 2449.26 146.399   4
   8   2  12 2361.91 160.459   6
  -2  -8 -12 2436.20 172.367   4
  12  -8   2 2241.66 151.595   6
  12  -2   8 2254.41 169.681   6
  12   2   8 2440.34 177.221   6
   2 -12  -8 2079.37 168.323   4
   8 -12   2 2265.69 196.189   3
  12   8   2 2311.94 189.519   6
   8  12   2 2157.43 169.302   6
  12  -2  -8 2321.39 162.102   6
  12   2  -8 2108.26 171.560   6
   8   2  12 2454.23 215.525   3
   8  12  -2 2361.30 175.193   6
  -2 -12   8 2301.70 235.429   3
  -8 -12  -2 2333.85 223.221   4
 -12  -8  -2 2424.36 240.737   4
  -8 -12   2 2457.78 236.904   4
   2  -8  12 1750.88 218.650   3
  -2  -8  12 2414.86 267.602   3
  12   4  -8 34799.7 768.903   5
  -4 -12   8 34127.8 907.257   4
  12  -4  -8 33642.7 907.997   5
 -12  -8   4 33196.1 917.423   4
   8   4 -12 31988.6 866.314   5
   4  -8  12 30782.0 988.388   3
   8  -4 -12 34413.2 944.330   5
   4 -12  -8 33362.4 858.562   5
   4  -8 -12 32779.1 847.402   5
  -4 -12  -8 33218.3 824.820   5
  -4  -8 -12 31364.5 845.801   5
  12  -4   8 32138.7 871.585   3
  12   8  -4 35561.3 824.193   6
   8  -4  12 33718.8 941.404   3
   8  -4  12 32456.2 736.962   6
   8 -12  -4 33194.0 705.499   4
   8   4  12 35100.0 713.554   6
  12  -8   4 32575.9 717.896   6
  12  -4   8 31367.8 736.341   6
   4 -12  -8 31925.2 748.900   4
  -4  -8 -12 35544.4 766.853   4
  12   4   8 34557.5 768.284   6
  12   8   4 34005.3 809.901   6
  -4 -12  -8 33644.3 802.891   4
  -4 -12   8 34732.3 960.883   3
   8 -12   4 32857.4 948.879   3
  12   4  -8 32298.6 781.462   6
  -8 -12  -4 34928.2 911.053   4
  12  -8  -4 33233.0 838.016   5
 -12  -8  -4 37981.0 941.026   4
   4 -12   8 32324.8 1058.16   3
  -4  -8  12 32773.7 1025.01   3
  -8 -12   4 33064.7 938.840   4
  -8 -12   6 1680.15 204.831   4
  -6 -12   8 1765.80 200.778   4
  12  -8  -6 1539.65 175.491   5
  12  -6  -8 1900.27 209.423   5
   8 -12  -6 1761.87 204.950   5
 -12  -8   6 1773.39 205.197   4
   6  -8  12 1363.31 203.034   3
   6 -12  -8 1858.33 213.740   5
   8  -6 -12 1725.94 206.786   5
  12  -6   8 1619.19 199.389   3
   6  -8 -12 1625.07 187.073   5
   8  -6  12 1478.83 144.926   6
   8  -6  12 1326.50 190.744   3
   6 -12   8 1593.12 237.870   3
   8 -12  -6 1642.46 141.940   4
   6 -12  -8 1532.63 145.523   4
  -8 -12   6 1703.28 177.662   3
  12  -8   6 1758.74 151.173   6
  -6  -8 -12 1775.36 151.044   4
  -6 -12   8 1743.94 196.919   3
  12   8   6 1684.39 157.352   6
  -6 -12  -8 1610.59 163.273   4
  12   6   8 1799.24 154.727   6
  -8 -12  -6 1480.87 168.520   4
  12   8  -6 1781.54 171.151   6
  12   6  -8 1697.72 165.106   6
 -12  -8  -6 1834.99 170.600   4
   8 -12   6 1633.88 228.305   3
  -6  -8  12 1672.45 200.227   3
  12  -6   8 1520.53 145.283   6
  12   6  -8 1676.08 140.341   5
  -8 -12   8 10282.4 504.951   4
  12  -8  -8 10442.5 500.051   5
   8 -12  -8 9619.67 540.814   5
   8  -8  12 8948.92 545.215   3
   8  -8 -12 9775.78 512.487   5
  12  -8   8 9469.40 377.158   6
  -8 -12   8 10304.7 457.663   3
  12   8   8 9982.20 386.401   6
  -8 -12  -8 10641.1 446.030   4
  -8  -8  12 9750.88 440.950   3
  12   8  -8 11020.1 440.709   6
   8 -12   8 10953.5 630.611   3
  10   0  12 27.7292 67.4265   3
   0 -10 -12-34.3405 53.2584   4
   0 -12 -10 18.2228 49.3924   4
  12   0  10-10.5042 49.8288   3
  12   0 -10 39.4085 70.3559   5
  10   0 -12-98.8171 84.5006   5
 -10 -12   0 22.4478 70.8920   4
 -12 -10   0 1.36078 67.5329   4
   0 -12  10 80.7320 90.9940   3
   0 -12 -10 3.37827 39.6926   5
   0 -10 -12 19.3321 54.7661   5
   0 -10  12-59.1668 105.267   3
  10   0  12-46.6362 47.7326   6
  12   0  10 19.2544 49.7506   6
  12  10   0-31.2480 52.4102   6
  10  12   0-7.43673 43.7995   6
  12   0 -10-15.1534 39.3568   6
   2 -10 -12 383.248 83.0187   4
   2 -12 -10 388.972 83.6434   4
  -2 -10 -12 506.338 96.8612   4
  -2 -12 -10 293.127 79.8576   4
  12  -2  10 303.979 84.8419   3
  12 -10  -2 434.928 80.6921   5
  -2 -12  10 485.937 132.786   3
  12   2 -10 314.851 83.2505   5
 -10 -12  -2 394.619 110.233   4
  12  -2 -10 442.276 116.306   5
  10  -2  12 390.188 108.206   3
  10   2 -12 468.352 108.131   5
 -12 -10  -2 358.524 106.740   4
  10  -2 -12 245.490 88.7449   5
 -10 -12   2 345.154 106.226   4
  10  12   2 466.317 88.1647   6
 -12 -10   2 242.605 93.9712   4
  10   2  12 501.538 118.491   3
   2 -12 -10 395.629 92.9609   5
  -2 -12  10 347.722 82.1765   4
   2 -10 -12 476.950 106.448   5
   2 -12  10 393.961 129.819   3
  -2 -12 -10 433.495 97.5240   5
  -2 -10 -12 405.297 101.429   5
  -2 -10  12 296.916 78.4278   4
  -2 -10  12 416.315 134.016   3
   2 -10  12 100.634 93.6272   3
  10  -2  12 337.570 78.0332   6
  12 -10   2 330.605 61.0356   6
  10   2  12 349.468 71.3261   6
  12  -2  10 365.616 88.7105   6
  12   2  10 371.412 81.1883   6
  12   2  10 353.278 101.213   3
  12  10   2 214.197 62.1449   6
  12  -2 -10 447.924 75.0755   6
  12  10  -2 341.338 78.7813   6
  10  12  -2 320.240 75.7055   6
  12   2 -10 470.822 92.3119   6
   4 -10 -12 342.753 79.9291   4
   4 -12 -10 254.787 72.0252   4
  -4 -10 -12 257.540 71.4844   4
  -4 -12 -10 237.008 70.2803   4
  -4 -12  10 319.777 108.381   3
 -10 -12  -4 391.975 115.494   4
  12 -10  -4 275.212 80.1857   5
  12   4 -10 353.955 81.9448   5
 -12 -10  -4 459.276 116.314   4
  10   4 -12 396.849 87.6423   5
  12  -4 -10 421.077 111.403   5
  10  -4 -12 274.031 101.759   5
  -4 -10  12 409.066 123.617   3
   4 -12 -10 249.123 79.1105   5
   4 -10 -12 414.335 102.688   5
 -10 -12   4 449.838 125.008   4
 -12 -10   4 287.524 95.6449   4
  12 -10   4 251.229 59.9424   6
  -4 -12  10 242.859 74.6157   4
   4 -12  10 444.820 143.140   3
  -4 -12 -10 334.666 90.9516   5
  -4 -10 -12 324.183 93.2966   5
  -4 -10  12 280.171 85.8111   4
  12  -4  10 230.462 84.8908   3
  10  -4  12 469.052 121.077   3
  10 -12   4 339.162 60.3232   6
   4 -10  12 219.476 119.803   3
  12  -4  10 357.400 83.4866   6
  10   4  12 372.835 73.7616   6
  12   4  10 264.581 69.2640   6
  12  10   4 275.454 78.3819   6
  10  -4  12 362.844 82.9326   6
  12  10  -4 341.345 88.1453   6
  10  12  -4 379.767 84.7983   6
  12   4 -10 295.359 81.2123   6
  12   6 -10 2122.82 163.555   5
 -10 -12   6 1993.39 227.735   4
  12 -10  -6 2006.69 201.538   5
  10 -12  -6 2003.43 200.900   5
  -6 -12  10 2018.25 218.937   4
 -12 -10   6 1939.79 221.409   4
  12  -6 -10 1868.66 223.632   5
   6 -12 -10 1965.20 224.321   5
   6 -10 -12 1957.43 215.064   5
  12  -6  10 1803.37 220.541   3
  10  -6  12 1781.33 230.747   3
  -6 -12 -10 2040.19 202.927   5
  -6 -10 -12 1648.42 190.152   5
  10  -6 -12 1425.84 206.107   5
 -10 -12  -6 1880.92 208.136   4
   6 -12 -10 1905.38 168.638   4
   6 -12  10 1581.58 254.042   3
  10  -6  12 1807.85 166.081   6
  12 -10   6 1896.58 157.299   6
  12  -6  10 1941.43 173.857   6
  12   6  10 2043.19 168.252   6
  -6 -12 -10 1775.97 176.799   4
  -6 -12  10 2118.95 224.220   3
  12  10  -6 2126.26 192.782   6
 -12 -10  -6 2046.01 208.739   4
  12   6 -10 2100.09 187.616   6
  -6 -10  12 1518.43 191.920   3
   6 -10  12 1296.79 226.480   3
  -6 -10 -12 1849.84 170.774   4
  10  -8  12 679.939 163.905   3
  -8 -10  12 991.082 146.625   3
  -8 -12 -10 931.998 134.365   4
 -10 -12  -8 910.748 145.131   4
  12 -10  -8 1036.72 154.691   5
  10 -12  -8 830.343 149.844   5
  12  -8 -10 863.598 156.530   5
  10  -8 -12 745.325 152.523   5
   8 -12 -10 806.208 164.972   5
   8 -10 -12 807.729 165.459   5
 -10 -12   8 1176.03 175.724   4
  -8 -12  10 772.865 141.168   4
 -12 -10   8 1016.28 166.158   4
   8 -12  10 864.071 190.581   3
  12 -10   8 908.669 119.423   6
  -8 -10 -12 963.953 123.282   4
  12  -8  10 790.817 110.968   6
   8 -10  12 933.226 205.855   3
  12  10  -8 867.021 132.254   6
  12   8 -10 920.503 129.641   6
  -8 -12  10 873.262 142.854   3
 -10 -12 -10 74.8460 53.0154   4
  12 -10 -10 194.011 95.2067   5
  10 -12 -10 96.1733 77.6121   5
  10 -10 -12-20.1642 73.2981   5
  10 -12  10 28.1030 66.4878   3
 -10 -12  10 185.895 92.2408   4
 -12 -10  10 58.5129 77.7031   4
 -10 -10  12 68.2929 70.3008   4
  10 -10  12-46.5650 99.7909   3
  12 -10  10 53.9704 51.2627   6
  12  10 -10 100.014 68.9038   6
  12   0 -12 18611.1 653.299   5
   0 -12 -12 18613.0 638.034   5
  12   0  12 18749.8 701.461   3
  12   0  12 20539.9 594.849   6
   0 -12 -12 19632.6 598.320   4
  12  12   0 17759.4 583.128   6
  12   0 -12 18105.5 547.275   6
   0 -12  12 18821.9 809.781   3
 -12 -12   0 18851.3 733.059   4
  12   2 -12 2509.04 213.126   5
  12  -2 -12 2570.73 248.880   5
   2 -12 -12 2780.31 238.800   5
  12   2 -12 2784.45 204.625   6
  -2 -12 -12 2594.19 230.709   5
  12  -2  12 2878.21 267.291   3
   2 -12 -12 3056.30 224.942   4
  12  -2  12 2830.60 214.658   6
  12   2  12 2817.13 207.625   6
  -2 -12 -12 2923.61 225.388   4
  12   2  12 2524.24 245.953   3
  12  12   2 2333.67 206.017   6
  12  12  -2 2883.56 215.826   6
  -2 -12  12 2927.05 306.912   3
 -12 -12  -2 2221.69 247.105   4
   2 -12  12 2642.95 313.258   3
 -12 -12   2 2568.33 263.232   4
  12   4 -12 7137.66 337.555   5
  -4 -12  12 6931.35 393.944   4
  12  -4 -12 7753.95 461.780   5
   4 -12 -12 7044.85 408.543   5
  -4 -12 -12 7419.21 402.810   5
  12  -4  12 7125.78 442.933   3
   4 -12 -12 7244.07 346.661   4
  12  -4  12 7461.08 355.468   6
  12   4  12 7266.58 331.678   6
  -4 -12 -12 7622.91 366.628   4
  12  12  -4 7044.73 347.351   6
  -4 -12  12 7510.30 460.480   3
  12   4 -12 6911.68 339.389   6
  12   4  12 7465.65 423.387   3
 -12 -12  -4 6954.60 445.593   4
   4 -12  12 7128.47 517.180   3
 -12 -12   4 7212.73 431.422   4
 -12 -12   6 2237.41 244.377   4
  -6 -12  12 1678.13 198.661   4
  12  -6 -12 2043.36 246.129   5
   6 -12 -12 2180.84 247.936   5
  12  -6  12 1942.79 246.090   3
  -6 -12 -12 1610.11 197.892   5
  12 -12   6 1755.80 153.180   6
  12  -6  12 2006.46 181.348   6
   6 -12  12 2010.05 282.096   3
  -6 -12 -12 1818.83 180.637   4
  -6 -12  12 2071.60 227.949   3
 -12 -12  -6 2001.97 228.246   4
  12  12  -6 2143.21 193.068   6
  -8 -12 -12 11569.6 473.014   4
 -12 -12   8 11551.1 560.526   4
  12 -12  -8 10490.9 488.119   5
  -8 -12  12 10726.6 526.483   4
  12  -8  12 10029.4 632.604   3
  12  -8 -12 11127.3 557.359   5
  -8 -12  12 11011.6 502.110   3
   8 -12 -12 10171.4 600.858   5
  -8 -12 -12 10672.6 534.728   5
  12  -8  12 11585.2 448.975   6
  12  12  -8 12945.7 496.699   6
   8 -12  12 10938.3 693.578   3
   1   1 -13 19036.9 507.685   5
   1  -1 -13 18529.5 524.636   5
  -1   1 -13 18593.9 510.681   5
  -1  -1 -13 17951.7 521.588   5
  -1  -1  13 18162.4 552.938   3
   1  -1  13 17903.5 558.302   3
  -1   1  13 18177.8 532.097   3
  -1 -13   1 16501.5 643.467   3
   1   1  13 17956.2 539.579   3
   1 -13   1 15731.0 641.904   3
  13  -1   1 16986.0 473.426   6
  13   1   1 16908.9 486.061   6
  13  -1  -1 17466.7 482.515   6
  13   1  -1 17143.6 495.918   6
   1 -13  -1 17220.1 486.219   4
   1 -13   1 17263.1 488.469   4
  -1 -13  -1 17447.1 513.682   4
  -1 -13   1 17886.1 525.776   4
  13   1  -1 18729.2 545.738   5
  13  -1  -1 17757.3 542.609   5
  13  -1  -3 3693.24 226.512   5
 -13  -3  -1 4129.52 278.274   4
 -13  -3   1 4465.49 286.128   4
   1   3  13 3457.42 220.731   3
   3   1 -13 3918.24 223.583   5
   3  -1 -13 4064.02 236.049   5
   1   3 -13 3929.09 204.603   5
   1  -3 -13 3923.92 238.419   5
  -1   3 -13 3714.83 203.026   5
  -1  -3 -13 3761.41 237.952   5
  -1  -3  13 4004.14 266.631   3
  -3   1 -13 3724.80 218.255   5
  -3  -1 -13 3590.72 221.637   5
  -3  -1  13 3702.22 237.072   3
   1  -3  13 3623.05 255.120   3
  -3   1  13 3565.56 218.649   3
   3  -1  13 3664.36 251.454   3
  -3 -13   1 3548.02 285.566   3
   3 -13   1 3162.44 271.670   3
  -1 -13   3 3654.17 285.368   3
   3   1  13 3871.13 247.857   3
  13  -1   3 3391.21 198.240   6
  13  -3   1 3685.62 198.549   6
   1 -13   3 3857.19 303.540   3
  13   1   3 3846.39 215.470   6
  13  -3  -1 3818.09 202.864   6
  -1   3  13 3688.38 218.840   3
  13   3   1 3681.31 220.807   6
  13  -1  -3 3587.50 207.505   6
  -1 -13  -3 3420.28 214.152   4
   3 -13  -1 3788.81 200.803   4
  13   3  -1 3206.29 208.370   6
  13   1  -3 3688.66 216.712   6
   1 -13  -3 3527.76 209.059   4
   3 -13   1 3422.60 186.504   4
  -3 -13  -1 3714.22 237.051   4
  -3 -13   1 3663.80 238.227   4
  -1 -13   3 3698.14 229.841   4
   1 -13   3 3665.08 211.165   4
  13  -3  -1 3887.63 243.746   5
  13   1  -3 3652.52 220.076   5
  13  -3  -3 8823.01 367.750   5
   3   3 -13 9279.48 339.604   5
  -3  -3  13 8452.39 398.248   3
   3  -3 -13 9402.13 378.745   5
  -3   3 -13 9178.66 338.954   5
  -3  -3 -13 8683.68 370.271   5
   3  -3  13 9084.94 418.489   3
  -3   3  13 9036.14 340.639   3
  -3 -13   3 9051.84 435.047   3
  13  -3   3 8573.11 318.229   6
  13   3   3 9122.45 350.171   6
   3 -13   3 8722.05 467.207   3
   3 -13  -3 8431.32 317.867   4
  13  -3  -3 8867.30 321.742   6
  13   3  -3 8501.40 352.492   6
   3 -13   3 8880.80 308.553   4
  -3 -13  -3 8785.86 372.091   4
   3   3  13 9356.66 383.055   3
  -3 -13   3 8498.76 381.620   4
  13   3  -3 9430.72 343.984   5
 -13  -5  -1 8601.82 433.757   4
  13   1  -5 8033.98 329.029   5
  13  -1  -5 7963.91 341.160   5
 -13  -5   1 8479.09 420.479   4
  -1  -5  13 7782.82 410.316   3
   5   1 -13 8126.49 356.386   5
   5  -1 -13 8284.56 365.106   5
  -5  -1  13 7818.07 347.046   3
   1   5 -13 7980.03 287.154   5
  -1   5 -13 8255.96 282.501   5
   1  -5  13 8064.32 417.223   3
   1  -5 -13 8208.53 356.188   5
  -1  -5 -13 8400.37 368.793   5
  -5   1  13 7777.69 320.110   3
   5  -1  13 7936.61 386.491   3
   5   1  13 8070.36 288.442   6
   5 -13   1 7113.57 384.190   3
  13  -1   5 7616.05 307.972   6
  13  -5   1 7390.44 292.237   6
  13   1   5 7708.35 316.429   6
  13  -5  -1 7560.77 288.836   6
   5 -13  -1 7523.50 282.860   4
   5   1  13 8040.98 375.057   3
   5 -13   1 7976.79 274.293   4
   1 -13  -5 7725.33 321.578   4
  -1 -13   5 7782.30 416.719   3
  13   5   1 7697.31 336.858   6
  13  -1  -5 7244.40 307.534   6
  -1 -13  -5 7562.36 331.012   4
  13   5  -1 7791.24 344.005   6
   1 -13   5 7241.17 415.080   3
  13   1  -5 7917.72 329.606   6
  13   1   5 7637.88 307.674   3
  -1   5  13 7914.60 329.804   3
  -5 -13  -1 7632.72 371.429   4
   1 -13   5 8096.45 321.271   4
  -5 -13   1 7571.44 380.177   4
  -1 -13   5 7532.36 341.111   4
  13  -5  -1 7975.27 352.677   5
  13  -5  -3 12713.8 460.376   5
  13  -3  -5 12811.7 462.670   5
  13   3  -5 12868.4 446.761   6
  -5  -3  13 12133.3 502.173   3
  -3  -5  13 11538.9 527.244   3
   5   3 -13 12142.1 440.964   5
   3   5 -13 13243.1 412.766   5
   5  -3 -13 13094.6 481.798   5
   3  -5 -13 13051.8 471.836   5
  13   5   3 13033.3 443.802   6
   3  -5  13 12169.9 519.553   3
  -3   5 -13 12913.9 381.296   5
  -3  -5 -13 13283.2 486.366   5
   5  -3  13 12015.9 507.011   3
  -5 -13  -3 13177.3 491.834   4
  -3  -5 -13 12750.5 384.061   4
  13  -5   3 12085.6 394.407   6
  13  -3   5 12014.8 399.383   6
   5 -13  -3 12526.0 394.876   4
   3 -13  -5 12500.3 410.925   4
  -3 -13   5 12955.0 532.842   3
  13   3   5 12368.9 420.990   6
  13  -5  -3 12773.0 380.690   6
   5 -13   3 12787.2 565.864   3
  13  -3  -5 12246.2 390.217   6
  -3   5  13 12769.7 407.738   3
  13   5  -3 12847.9 453.238   6
   3 -13   5 12595.1 571.086   3
  -3 -13  -5 12461.2 448.633   4
   5   3  13 13363.5 486.179   3
 -13  -5  -3 13761.8 499.389   4
  -5 -13   3 12022.6 502.643   4
  -3 -13   5 11822.8 477.109   4
  -5 -13   3 12084.9 491.852   3
  13   3  -5 13294.2 421.979   5
  -5  -5  13 17911.0 683.806   3
  13  -5  -5 19139.7 602.232   5
   5   5 -13 17834.1 565.354   5
   5  -5 -13 20138.6 627.037   5
   5  -5  13 18324.9 672.710   3
  -5   5 -13 18643.8 500.205   5
  -5  -5 -13 19646.5 482.245   4
  13  -5   5 18173.4 508.368   6
   5 -13  -5 18483.6 522.840   4
  -5 -13   5 18283.4 628.696   3
  13   5   5 18947.0 556.617   6
  13  -5  -5 19113.2 480.384   6
  13   5  -5 19109.0 575.155   6
   5 -13   5 20213.8 755.944   3
  -5 -13  -5 19176.9 597.483   4
  13   5  -5 19704.6 515.531   5
  -5 -13   5 18915.8 656.410   4
 -13  -7   1 6363.45 377.571   4
  13   1  -7 6132.42 301.721   5
  13  -1  -7 6250.45 318.154   5
  -1  -7  13 5764.54 401.704   3
   1  -7  13 5185.12 368.976   3
   7   1 -13 5569.17 334.076   5
   7  -1 -13 6026.98 343.443   5
   1 -13  -7 6322.83 295.421   5
  -1 -13  -7 6313.38 286.330   5
   1  -7 -13 5710.72 312.768   5
  -1  -7 -13 6332.78 332.226   5
  13  -1   7 6079.57 306.525   3
   7  -1  13 5665.58 342.117   3
   1  -7 -13 6090.69 276.386   4
   7  -1  13 5687.28 259.676   6
   7   1  13 5955.56 259.368   6
  -1  -7 -13 6091.09 274.709   4
   7 -13   1 5373.89 301.679   3
   7 -13  -1 6168.27 244.639   4
  13  -7   1 5655.28 252.033   6
  13  -1   7 5796.91 277.827   6
  13  -7  -1 5921.31 248.034   6
  13   1   7 6191.42 290.417   6
   1 -13  -7 6227.49 296.152   4
   7   1  13 6178.63 342.643   3
  -1 -13  -7 5967.92 294.809   4
  13   7   1 5886.01 305.946   6
  13   1   7 6018.71 302.412   3
  13   7  -1 6004.38 309.326   6
  13  -1  -7 5712.71 275.110   6
  13   1  -7 5695.36 284.961   6
  -1 -13   7 6115.97 379.817   3
   7  13  -1 6400.11 287.683   6
   1 -13   7 5994.00 385.421   3
  -7 -13  -1 6051.40 356.126   4
   1 -13   7 6278.78 284.434   4
  -7 -13   1 5667.45 351.180   4
  -1 -13   7 6207.66 316.707   4
 -13  -7  -1 6262.14 392.523   4
  13  -7  -1 5975.99 299.940   5
   7 -13   3 463.253 107.613   3
   7  -3  13 601.144 131.224   3
  -3  -7 -13 777.481 100.755   4
  -3 -13   7 597.141 129.168   3
   7 -13  -3 575.305 80.8923   4
   3 -13  -7 591.149 96.8839   4
   3  -7  13 514.717 127.174   3
  -3 -13  -7 793.897 120.859   4
   7   3  13 760.072 130.609   3
  13  -7  -3 597.803 99.4891   5
  13   3  -7 719.497 106.654   5
   3 -13   7 687.961 149.309   3
  -7 -13  -3 726.278 135.198   4
  13  -3  -7 531.206 104.849   5
 -13  -7  -3 778.514 130.938   4
   7   3 -13 614.640 111.831   5
  -7 -13   3 273.657 93.1786   4
   7  -3 -13 540.492 117.574   5
   3 -13  -7 596.648 97.1817   5
  -3 -13   7 658.567 115.429   4
   3  -7 -13 762.674 124.072   5
  -3 -13  -7 673.491 98.2088   5
 -13  -7   3 686.766 132.097   4
  -3  -7 -13 614.359 111.038   5
  13  -7  -3 589.609 75.5537   6
  -3  -7  13 563.722 135.026   3
   7  -3  13 669.096 95.3122   6
   7   3  13 602.887 81.9794   6
  13  -7   3 661.490 92.2547   6
  13  -3   7 560.479 92.6319   6
  13   3   7 711.804 103.781   6
  13   7   3 592.425 102.351   6
  13  -3  -7 622.020 85.6091   6
  13   7  -3 629.631 107.721   6
  13   3  -7 551.389 97.1249   6
  13  -7  -5 1507.72 169.504   5
  13  -5  -7 1525.54 175.456   5
   7   5 -13 1541.72 164.100   5
 -13  -7   5 1857.37 204.200   4
   5  -7 -13 1501.62 175.295   5
   5  -7  13 1390.34 198.348   3
   7  -5  13 1499.32 199.166   3
  -5 -13  -7 1304.86 140.827   5
  -5  -7 -13 1689.65 185.133   5
  -7 -13  -5 1381.86 162.777   4
   5 -13   7 1604.87 226.328   3
   7  -5 -13 1380.46 172.178   5
  -7 -13   5 1421.52 169.861   3
  -5  -7 -13 1785.51 145.057   4
   7 -13  -5 1487.24 136.450   4
  -5  -7  13 1308.85 187.813   3
   5 -13  -7 1465.02 144.752   4
  13  -5   7 1370.89 138.574   6
  13   5   7 1623.29 154.439   6
  -5 -13   7 1431.72 183.082   3
  13   7   5 1601.33 160.990   6
  13  -7   5 1522.52 141.039   6
  -5 -13  -7 1508.29 163.565   4
   7 -13   5 1470.68 202.799   3
  13   7  -5 1508.76 158.491   6
  13   5  -7 1607.32 159.250   6
  -7 -13   5 1603.98 197.905   4
  13   5  -7 1865.84 154.047   5
  -5 -13   7 1590.48 192.698   4
  -7 -13   7 2208.46 230.786   4
  13  -7  -7 2626.99 233.901   5
   7  -7 -13 2409.01 243.493   5
   7  -7  13 2439.39 271.566   3
   7 -13  -7 2183.81 174.131   4
  13  -7   7 2534.29 189.013   6
  -7 -13   7 2663.52 235.366   3
  13   7   7 2416.69 196.670   6
  -7 -13  -7 2371.06 210.844   4
  13   7  -7 2766.78 218.296   6
   7 -13   7 2699.09 292.982   3
  -7  -7  13 2644.26 240.551   3
   1  -9  13 12707.6 651.495   3
  13   1  -9 13673.8 496.015   5
  13  -1  -9 13615.1 525.363   5
   9   1 -13 12599.8 560.267   5
   9  -1 -13 13760.3 601.087   5
   1 -13  -9 14231.9 499.070   5
   1  -9 -13 14423.3 530.508   5
  -1 -13  -9 14391.5 498.272   5
  -1  -9 -13 14139.7 529.813   5
  13  -1   9 14024.4 529.987   3
   9  -1  13 14177.9 582.697   3
   1  -9 -13 13924.9 461.600   4
   9  -1  13 13785.9 448.698   6
   9   1  13 13708.4 438.897   6
  -1  -9 -13 13887.7 463.293   4
  13  -1   9 14484.9 476.286   6
  13   1   9 14150.9 472.086   6
   1 -13  -9 14010.4 484.273   4
   9   1  13 13619.4 564.466   3
  -1 -13  -9 14764.4 502.721   4
  13   1   9 13199.0 514.242   3
  13   9   1 13946.4 503.284   6
  13   9  -1 14033.5 500.899   6
  13  -1  -9 13319.3 445.920   6
   9  13  -1 13983.9 470.527   6
  13   1  -9 13820.7 468.251   6
  -1 -13   9 14308.7 632.433   3
   1 -13   9 13672.7 638.810   3
  -9 -13  -1 12675.7 572.775   4
  13  -9   1 13728.8 406.801   6
  -9 -13   1 13568.7 590.118   4
 -13  -9  -1 13520.6 605.018   4
  -1 -13   9 13991.6 501.853   4
  13  -9  -1 12779.4 440.581   5
  -1  -9  13 13005.4 653.421   3
 -13  -9   1 14407.7 604.104   4
  13  -9  -3 3636.21 242.913   5
  13   3  -9 4038.96 245.346   5
 -13  -9   3 3908.93 302.695   4
   3  -9  13 3002.84 314.137   3
  13  -3  -9 3713.85 277.946   5
   9   3 -13 3326.55 256.951   5
   9  -3 -13 3588.47 308.940   5
   3 -13  -9 4035.73 271.478   5
   3  -9 -13 3917.85 279.920   5
  -3 -13  -9 3893.01 258.824   5
  -3  -9 -13 3924.79 284.526   5
  13  -3   9 3809.61 280.025   3
   9  -3  13 4321.87 328.679   3
   9  -3  13 3716.30 229.145   6
   9   3  13 3874.24 217.372   6
  -3  -9 -13 3972.21 240.540   4
  13  -9   3 3734.49 213.289   6
  13  -3   9 3906.17 240.205   6
   3 -13  -9 3832.64 240.691   4
  13   3   9 3961.78 240.338   6
  -3 -13  -9 4208.83 262.319   4
  13   9   3 3619.56 253.358   6
  -3 -13   9 4079.29 326.908   3
  13   9  -3 4064.00 260.293   6
  13   3  -9 3816.02 242.440   6
   9   3  13 3857.10 288.173   3
   9  13  -3 3649.66 226.749   6
   3 -13   9 3862.68 351.440   3
  -9 -13  -3 3843.74 309.735   4
 -13  -9  -3 3554.97 298.398   4
  -3  -9  13 3813.84 348.303   3
  -9 -13   3 4050.64 317.660   4
  -3 -13   9 3585.60 266.281   4
  13   5  -9 8244.22 339.092   5
  -5 -13   9 7676.31 419.239   4
  13  -9  -5 7744.64 379.580   5
  13  -5  -9 7260.21 411.842   5
 -13  -9   5 7627.36 425.493   4
   5  -9  13 6896.93 486.701   3
   9   5 -13 7299.46 342.446   5
   9  -5 -13 7576.44 464.448   5
   5 -13  -9 7569.18 423.915   5
   5  -9 -13 7060.97 396.844   5
   9  -5  13 7577.37 465.003   3
  -5 -13  -9 7402.93 378.339   5
  -5  -9 -13 7181.87 401.912   5
   9  -5  13 7490.87 338.230   6
   5 -13  -9 7509.71 340.216   4
  13  -9   5 7198.35 315.940   6
  13  -5   9 7663.07 347.930   6
  -5  -9 -13 7806.58 344.503   4
  13   5   9 7378.97 334.909   6
  13   9   5 7445.64 366.460   6
  -5 -13  -9 7507.56 364.271   4
  -5 -13   9 7979.90 447.276   3
  13   9  -5 7874.91 370.134   6
  13   5  -9 7424.44 353.829   6
  -9 -13  -5 7159.44 412.034   4
 -13  -9  -5 8175.93 425.701   4
  -5  -9  13 6962.73 431.345   3
   5 -13   9 7024.30 491.128   3
  -9 -13   5 8216.92 458.297   4
  -9 -13   7 4648.68 351.537   4
  -7 -13   9 4970.51 350.089   4
  13  -9  -7 4671.91 314.169   5
  13  -7  -9 4576.89 319.452   5
   7  -9  13 4119.71 394.002   3
 -13  -9   7 4899.45 352.771   4
   7 -13  -9 4500.79 371.589   5
   9  -7 -13 4305.83 361.945   5
   7  -9 -13 4835.53 358.172   5
   9  -7  13 4798.20 392.208   3
  -7 -13  -9 4443.83 302.257   5
  -7  -9 -13 5287.25 350.610   5
   7 -13  -9 4531.31 262.570   4
  -9 -13   7 4629.37 298.721   3
  13  -9   7 4430.26 255.128   6
  13  -7   9 4545.36 265.384   6
  -7  -9 -13 4935.03 269.498   4
  13   7   9 4511.19 265.267   6
  -7 -13   9 4932.81 336.232   3
  13   9   7 4638.63 279.328   6
  -7 -13  -9 4586.00 297.695   4
  -9 -13  -7 4870.24 325.352   4
  -7  -9  13 4306.46 310.673   3
  13   9  -7 5156.47 304.799   6
  13   7  -9 4666.43 282.802   6
   9 -13   7 4477.72 372.918   3
   7 -13   9 5225.21 428.221   3
  -9 -13   9 12084.0 566.376   4
  13  -9  -9 11368.5 523.977   5
   9  -9  13 10842.3 673.017   3
 -13  -9   9 13481.8 605.707   4
   9  -9 -13 10685.2 592.962   5
  -9 -13   9 11464.1 495.275   3
  13  -9   9 11900.9 442.488   6
  -9 -13  -9 11675.2 512.105   4
  13   9  -9 14006.5 516.493   6
   9 -13   9 11198.7 646.463   3
   1 -11 -13 281.471 85.5455   4
  -1 -11 -13 172.780 73.4344   4
  11   1  13 134.927 78.0765   3
   1 -13 -11 237.002 75.8447   4
  -1 -13 -11 250.461 81.5871   4
  13   1  11 144.057 77.6887   3
  -1 -13  11 244.691 119.075   3
  13   1 -11 66.8885 60.5327   5
  13  -1 -11 4.77793 77.8852   5
 -11 -13  -1 181.819 92.7272   4
  11   1 -13 178.815 85.5706   5
  11  -1 -13 103.050 64.5055   5
 -13 -11  -1 149.399 83.8919   4
 -11 -13   1 134.796 90.3202   4
   1 -13  11 84.0246 84.3231   3
  13  -1  11 215.524 84.3055   3
 -13 -11   1 213.354 94.0205   4
   1 -13 -11 209.944 73.7421   5
  11  -1  13 173.433 90.2461   3
   1 -11 -13 299.134 90.1818   5
  -1 -13 -11 183.748 74.1515   5
  -1 -11 -13 231.025 83.1555   5
  -1 -11  13 178.132 101.868   3
   1 -11  13 282.103 133.004   3
  11  -1  13 165.128 60.5403   6
  11   1  13 192.826 66.7113   6
  13  -1  11 209.422 71.8431   6
  13   1  11 158.438 66.6476   6
  13  11   1 251.087 79.0075   6
  13  11  -1 164.757 68.5979   6
  11  13  -1 124.925 52.4606   6
  13  -1 -11 170.239 54.2423   6
  13   1 -11 211.526 67.1018   6
  11   1 -13 176.084 60.3177   6
  -3 -13  11 1529.52 177.707   4
  13   3 -11 1627.41 165.124   5
  11   3 -13 1352.07 159.538   5
  13  -3 -11 2105.68 222.137   5
  -3 -11  13 1702.57 186.633   4
   3 -13 -11 1838.31 200.366   5
   3 -11 -13 1514.42 186.936   5
  -3 -13 -11 1756.30 187.026   5
  -3 -13  11 1676.29 221.990   3
  -3 -11 -13 1997.30 206.850   5
  13  -3  11 1587.02 201.287   3
  11  -3  13 1858.73 230.075   3
  11  -3 -13 1601.43 217.010   5
  -3 -11  13 1447.37 220.336   3
   3 -13  11 1645.60 245.422   3
   3 -11 -13 1959.14 180.808   4
  11  -3  13 1834.58 173.050   6
  11   3  13 1689.31 155.550   6
   3 -13 -11 1691.71 170.675   4
  13  -3  11 1883.19 177.822   6
  -3 -11 -13 1776.58 174.707   4
  13   3  11 1670.48 162.273   6
  -3 -13 -11 1868.74 183.754   4
   3 -11  13 1647.38 256.811   3
  13  11   3 1519.59 172.713   6
  11   3  13 1740.40 206.998   3
  13   3  11 1611.33 192.585   3
  13  11  -3 1668.30 171.451   6
  11  13  -3 1474.47 154.915   6
  13   3 -11 1601.97 161.132   6
 -11 -13  -3 1598.34 216.908   4
 -13 -11  -3 1581.99 216.525   4
 -11 -13   3 1719.94 215.623   4
 -13 -11   3 1792.02 212.607   4
  13   5 -11 2163.04 175.556   5
  13 -11  -5 1956.45 185.961   5
 -13 -11   5 2353.25 245.569   4
  -5 -13  11 1909.58 212.142   4
  13  -5 -11 2362.95 242.853   5
  -5 -11  13 1971.47 212.041   4
   5 -13 -11 1745.73 216.326   5
   5 -11 -13 1793.08 212.863   5
  11  -5  13 2010.73 248.620   3
  -5 -13 -11 1873.35 202.642   5
  -5 -11 -13 1978.87 215.985   5
  11  -5 -13 1577.54 222.048   5
   5 -13 -11 2027.63 183.348   4
  11  -5  13 2234.64 192.775   6
  13 -11   5 1676.40 147.368   6
  13  -5  11 1927.86 178.755   6
  13   5  11 1797.79 168.647   6
  -5 -11 -13 2020.32 184.479   4
  -5 -13 -11 2064.46 191.908   4
  -5 -13  11 2386.92 250.941   3
  13  11  -5 2234.34 200.146   6
  11  13  -5 2037.95 185.607   6
  13   5 -11 2024.02 185.198   6
  -5 -11  13 1930.85 227.607   3
 -11 -13  -5 1823.41 223.709   4
 -13 -11  -5 2328.97 247.055   4
  11   5  13 2208.02 237.025   3
   5 -13  11 1831.66 266.834   3
   5 -11  13 2333.36 304.460   3
 -11 -13   5 2417.16 255.720   4
  -7 -13  11 45.3081 66.0400   3
  -7 -11  13-15.2857 54.3310   3
  11  -7  13-9.18750 65.8279   3
  -7 -11 -13 114.334 57.1791   4
  -7 -13 -11-4.95248 60.8958   4
 -11 -13  -7 58.0469 59.4335   4
  13 -11  -7 38.8646 54.3948   5
  13  -7 -11 143.095 80.1176   5
  11  -7 -13-69.7816 97.7607   5
   7 -13 -11 31.4856 66.8884   5
   7 -11 -13-14.2464 78.0139   5
 -11 -13   7-48.5326 81.4996   4
   7 -13  11 70.3856 96.7541   3
  -7 -13  11-37.3433 63.2484   4
 -13 -11   7 75.3299 72.1992   4
  -7 -11  13 64.9088 66.3777   4
  -7 -13 -11 29.1059 49.6231   5
  -7 -11 -13 25.0286 55.9552   5
   7 -11  13 3.10680 76.8404   3
  11  -7  13 60.0278 52.6693   6
  13 -11   7 21.8405 33.0000   6
  13  -7  11 64.2740 59.0314   6
  13  11  -7 13.6477 51.0290   6
  13   7 -11 37.6535 48.1325   6
  11  13  -7 119.247 64.2819   6
   9 -13  11 281.050 122.179   3
  11  -9  13 147.971 97.9052   3
  13   1 -13 4317.57 286.127   5
  13  -1 -13 4271.76 305.305   5
   1 -13 -13 3560.46 289.070   5
  -1 -13 -13 3987.97 296.863   5
  -1 -13  13 4639.35 384.923   3
  13  -1  13 3536.25 317.235   3
  13   1  13 3826.31 325.664   3
   1 -13 -13 4675.67 291.278   4
  13  -1  13 4477.22 281.181   6
  13   1  13 4119.88 265.526   6
  13  13  -1 3716.37 251.180   6
  -1 -13 -13 4619.00 289.240   4
  13   1 -13 3681.91 242.209   6
   1 -13  13 4036.01 367.753   3
 -13 -13  -1 4501.15 357.190   4
 -13 -13   1 4232.73 336.491   4
  13   3 -13 5336.74 299.792   5
  13  -3 -13 6135.29 388.321   5
   3 -13 -13 5525.97 377.347   5
  -3 -13 -13 4948.05 336.925   5
  13  -3  13 5067.44 392.095   3
   3 -13 -13 6878.26 348.051   4
  13  -3  13 6598.89 343.863   6
  13   3  13 5576.93 305.270   6
  -3 -13 -13 6386.86 343.988   4
  13   3  13 5574.75 390.571   3
  13  13  -3 5273.38 304.745   6
  -3 -13  13 5822.45 412.524   3
  13   3 -13 5543.78 304.801   6
 -13 -13  -3 5289.22 401.735   4
   3 -13  13 6063.61 469.493   3
 -13 -13   3 6827.11 423.027   4
   5 -13 -13 8529.20 502.674   5
  -5 -13 -13 8275.90 449.776   5
  -5 -13 -13 9106.81 419.414   4
  -5 -13  13 9188.40 498.750   3
  13   5  13 8763.62 492.525   3
  13  13  -5 8613.27 399.229   6
  13   5 -13 8096.57 384.207   6
 -13 -13  -5 8081.80 493.261   4
   0 -14   0-1.60321 53.6899   4
   0   0  14-45.4432 64.3286   3
   0   0 -14 27.5801 56.8996   5
   0 -14   0-92.4956 89.0535   3
  14   0   0 35.4046 46.2494   6
  -2   0  14 370.933 87.5094   3
   0   2  14 273.191 76.7928   3
   2 -14   0 295.151 66.8292   4
   0 -14  -2 302.628 73.8688   4
  14   0  -2 316.883 80.5138   5
   0 -14   2 331.741 76.8860   4
  -2 -14   0 333.780 88.5248   4
   2   0 -14 299.362 79.2204   5
   0   2 -14 342.066 76.0697   5
   0  -2 -14 282.198 80.1458   5
 -14  -2   0 441.502 97.2955   4
  -2   0 -14 341.201 80.7328   5
   2   0  14 216.323 71.9824   3
   0  -2  14 455.483 109.984   3
   2 -14   0 356.578 100.033   3
  14   0   2 290.930 69.8870   6
  14  -2   0 313.059 72.9684   6
  14   2   0 258.035 65.0898   6
  14   0  -2 218.034 63.0847   6
   0 -14   2 231.790 95.9722   3
   2   2 -14 4193.09 232.788   5
   2  -2 -14 4310.36 254.682   5
  -2   2 -14 3995.36 228.343   5
  -2  -2  14 4178.76 274.650   3
  -2  -2 -14 3878.94 245.834   5
   2  -2  14 4289.47 287.762   3
  -2   2  14 3890.07 237.202   3
  -2 -14   2 3836.88 298.464   3
   2 -14   2 3526.55 296.909   3
   2   2  14 3888.33 255.325   3
  14  -2   2 3502.38 211.538   6
  14   2   2 4112.45 238.629   6
  14  -2  -2 4009.67 224.146   6
  14   2  -2 3910.40 234.424   6
   2 -14  -2 3754.43 216.934   4
   2 -14   2 3737.33 213.734   4
  -2 -14  -2 3529.81 235.712   4
  -2 -14   2 3727.51 248.136   4
  14  -2  -2 4176.63 251.359   5
   0 -14   4-5.04931 71.4094   3
   4 -14   0 40.9836 43.4754   4
   0 -14  -4-2.99738 46.7953   4
   0   4  14-14.5029 42.4259   3
  14   0  -4 133.514 70.5279   5
  -4 -14   0 86.8301 61.9220   4
   0 -14   4-2.87162 38.3713   4
   0  -4  14-5.92012 65.1351   3
   4   0 -14 38.6464 57.0029   5
   0   4 -14 37.1519 33.7210   5
 -14  -4   0 62.1657 51.9954   4
   0  -4 -14-17.4939 53.6746   5
  -4   0 -14-74.7228 61.1630   5
  -4   0  14 19.8796 41.6640   3
   4   0  14 18.4779 61.7577   3
   4 -14   0-19.8691 49.6201   3
  14   0   4-17.3744 49.2234   6
  14  -4   0-82.7680 51.5623   6
  14   4   0-96.6086 68.6466   6
  14   0  -4 1.15600 43.9436   6
  14  -2  -4 1767.25 169.361   5
 -14  -4   2 1920.79 193.854   4
   4   2 -14 1949.44 169.297   5
  -2  -4  14 1938.13 203.826   3
   2   4 -14 2098.35 155.939   5
  -4  -2  14 2001.59 189.703   3
   4  -2 -14 2531.11 207.042   5
   2  -4 -14 2307.58 196.849   5
  -2   4 -14 1945.70 146.327   5
  -2  -4 -14 2090.57 193.588   5
   2  -4  14 2009.59 211.675   3
  -4   2 -14 2015.33 166.116   5
  -4  -2 -14 1876.72 178.413   5
  -4   2  14 2051.10 168.407   3
   4  -2  14 2121.51 208.578   3
  -4 -14   2 2197.72 223.144   3
  -2   4  14 1884.82 161.254   3
   4 -14   2 1671.90 200.829   3
  -2 -14   4 2066.95 217.051   3
  14  -2   4 1843.02 155.937   6
  14  -4   2 1884.18 153.267   6
  14   2   4 1985.02 168.851   6
   4 -14  -2 1951.54 152.351   4
  14  -4  -2 1801.93 145.704   6
   2 -14   4 1799.74 215.395   3
   2 -14  -4 2033.11 165.096   4
  14   4   2 1820.42 166.980   6
   4   2  14 2158.23 195.376   3
  14  -2  -4 1717.11 148.849   6
   4 -14   2 1861.10 136.288   4
  14   4  -2 1880.83 169.887   6
  14   2  -4 2040.61 176.131   6
  -2 -14  -4 2046.13 177.952   4
   2   4  14 2189.21 192.733   3
   2 -14   4 2054.49 154.951   4
  -4 -14  -2 1894.37 189.013   4
  -4 -14   2 1823.22 189.286   4
  -2 -14   4 1836.75 176.899   4
  14   2  -4 2285.00 175.371   5
  14  -4  -2 1820.53 173.879   5
   4 -14   4 17.1053 65.4775   3
   4 -14  -4 2.72057 41.3653   4
  -4 -14  -4-129.985 84.3521   4
  14   4  -4 81.5233 53.5764   5
  14  -4  -4 44.4456 52.9784   5
  -4 -14   4 13.3651 57.0678   4
   4   4 -14 3.98486 40.5774   5
   4  -4 -14 70.3686 72.2416   5
  -4   4 -14 14.4981 37.1820   5
  -4  -4 -14-28.0691 68.9290   5
  -4   4  14 9.05380 33.8470   3
   4  -4  14 251.302 105.149   3
  14  -4   4-18.9291 47.9224   6
  14   4   4 114.149 69.1769   6
  14  -4  -4 34.7715 35.9552   6
  14   4  -4 45.9288 52.5378   6
  -4 -14   4 127.587 85.8607   3
   4   4  14 107.521 69.7846   3
  -4  -4  14-23.9424 78.2937   3
 -14  -6   0 4709.21 328.129   4
  14   0  -6 4774.12 268.518   5
   0  -6  14 4354.07 332.018   3
   6   0 -14 4177.43 283.868   5
   0  -6 -14 4607.25 285.023   5
   6 -14   0 4366.86 270.816   3
   6   0  14 4467.01 304.504   3
  14  -6   0 4473.80 231.553   6
  14   0   6 4647.89 255.605   6
   0 -14  -6 4406.68 260.479   4
   0 -14   6 4429.06 327.923   3
  14   6   0 4469.68 268.930   6
  14   0  -6 4409.47 253.000   6
  -6 -14   0 4190.81 297.359   4
   0 -14   6 4767.61 265.577   4
  14   2  -6 2489.60 190.037   5
  14  -2  -6 2211.78 194.042   5
 -14  -6   2 2404.94 226.229   4
  -2  -6  14 1809.89 227.622   3
   6   2 -14 2365.82 208.341   5
   6  -2 -14 2409.30 220.181   5
   2  -6  14 2275.17 244.618   3
   2  -6 -14 2633.59 215.627   5
  -2  -6 -14 2200.58 201.645   5
   6  -2  14 2511.23 236.817   3
  14  -6   2 2547.81 176.232   6
   6 -14   2 2028.50 213.316   3
  14  -2   6 2202.56 176.308   6
   6 -14  -2 2320.91 162.798   4
  14   2   6 2294.58 184.373   6
  14  -6  -2 2439.52 164.835   6
   2 -14  -6 2309.79 184.964   4
  -2 -14   6 2282.45 231.537   3
  14   6   2 1936.76 181.746   6
   6   2  14 2454.52 224.438   3
  14  -2  -6 2677.67 185.366   6
  -2 -14  -6 2359.30 196.102   4
  14   6  -2 2302.06 196.055   6
   2 -14   6 2461.52 253.748   3
  14   2  -6 2183.48 184.653   6
  -2   6  14 2340.46 181.099   3
   6  14  -2 2378.90 170.355   6
  -6 -14  -2 2526.03 230.010   4
  -6 -14   2 1928.80 205.562   4
  -2 -14   6 2143.11 196.420   4
 -14  -6  -2 2411.33 227.596   4
  14  -6  -2 2364.22 197.238   5
  -4 -14   6 111.194 77.0494   3
   6 -14   4-29.2438 59.3877   3
  -4  -6 -14 100.363 45.3975   4
   6 -14  -4 48.8479 42.1126   4
   4 -14  -6 10.1860 52.4150   4
   4 -14   6 62.9046 74.2096   3
  -4 -14  -6 1.49309 63.0337   4
  -6 -14  -4-63.9947 82.0534   4
  14   4  -6 169.691 62.3742   5
  14  -6  -4 97.0133 64.6576   5
  14  -4  -6 121.467 70.6605   5
   4  -6  14 67.7927 80.9316   3
   6   4 -14-33.5909 54.7786   5
  -6 -14   4 13.4516 68.8759   4
  -4 -14   6 32.6286 59.1741   4
   6  -4 -14 60.6785 68.9744   5
   4  -6 -14 181.701 78.0795   5
  -4  -6 -14-20.3125 73.5768   5
 -14  -6   4 183.517 93.1736   4
  -6   4 -14-3.97075 41.1713   5
  -6  -4  14 122.050 66.4742   3
   6  -4  14 202.551 99.5585   3
  -4  -6  14 75.4647 66.1898   3
  14  -6   4 144.317 53.0147   6
  14  -4   6 50.5021 44.6070   6
   6   4  14 257.212 99.6296   3
  -6 -14   4 233.973 94.7459   3
  14   4   6-7.06176 54.0108   6
  14  -6  -4 94.4444 38.1759   6
  14   6   4 164.518 72.0462   6
  14  -4  -6 99.5776 44.3672   6
  14   6  -4 37.0511 63.8875   6
  14   4  -6 92.4766 62.2982   6
  14  -6  -6 1462.85 171.418   5
   6  -6 -14 1431.36 187.436   5
   6 -14   6 1099.52 182.081   3
  -6  -6 -14 1590.73 190.927   5
   6  -6  14 1510.63 211.980   3
   6 -14  -6 1182.15 130.295   4
  -6 -14   6 1248.88 166.842   3
  14  -6   6 1292.88 137.275   6
  14   6   6 1354.11 151.609   6
  -6 -14  -6 1361.42 167.423   4
  14   6  -6 1280.39 152.900   6
  -6  -6  14 1480.46 194.738   3
  -6 -14   6 1462.80 192.836   4
   0  -8 -14-18.4920 46.0633   4
   0 -14  -8-23.9982 59.7443   4
   0 -14   8-77.9865 95.6282   3
  14   0  -8-16.0614 56.5916   5
  -8 -14   0-51.4702 79.9005   4
   8   0 -14-75.4386 73.9348   5
 -14  -8   0-68.6681 69.7636   4
   0  -8 -14 12.4285 55.3284   5
   8   0  14-15.4554 71.3826   3
   8   0  14 18.3790 45.8211   6
  14  -8   0-9.19573 30.8791   6
  14   0   8 13.2773 49.2009   6
   0  -8  14-100.410 100.137   3
  14   8   0-13.7020 49.4761   6
  14   0  -8 16.0614 41.8200   6
  -2  -8 -14 219.187 64.5049   4
  -2 -14   8 243.416 93.1278   3
   2 -14  -8 321.858 83.9280   4
   8  -2  14 238.389 99.7327   3
  -2 -14  -8 354.305 88.3151   4
   2 -14   8 82.8821 76.1957   3
  14   2   8 286.798 77.8211   3
  14  -8  -2 298.407 80.4725   5
  14   2  -8 350.419 86.8767   5
  14  -2  -8 220.649 76.7661   5
  -8 -14  -2 380.417 111.367   4
 -14  -8  -2 375.244 100.930   4
  -8 -14   2 165.543 80.8997   4
   8   2 -14 254.003 85.0914   5
  -2 -14   8 85.9993 52.1122   4
   8  -2 -14 235.713 92.1954   5
 -14  -8   2 120.659 73.0573   4
   2  -8 -14 290.359 92.6001   5
  -2  -8 -14 284.227 95.2792   5
  -2  -8  14 179.184 99.4622   3
   8   2  14 163.496 83.8555   3
   8  -2  14 251.225 68.9242   6
   8   2  14 217.198 57.3905   6
  14  -8   2 238.737 59.7408   6
  14  -2   8 228.209 74.9365   6
  14   2   8 190.546 72.4602   6
  14   8   2 225.668 76.5773   6
  14  -2  -8 198.246 60.7491   6
  14   8  -2 167.498 67.6816   6
  14   2  -8 212.661 70.8676   6
   8  14  -2 222.766 58.8909   6
   2  -8  14 42.3889 87.8076   3
   4  -8  14-75.2501 118.856   3
  -4 -14   8 108.086 80.0886   3
  -4  -8 -14 206.000 64.8799   4
   8 -14  -4 67.8440 38.9840   4
   4 -14  -8 88.8527 59.8897   4
  -4 -14  -8 178.725 79.3193   4
   4 -14   8 84.6968 82.4308   3
  -8 -14  -4 55.0571 71.9139   4
  14   4  -8 190.843 68.0044   5
  14  -8  -4 130.431 66.6968   5
  14  -4  -8 90.5767 69.8234   5
   8   4 -14 117.596 55.8496   5
   8  -4 -14 132.471 90.0907   5
  -8 -14   4 49.0126 71.7289   4
  -4 -14   8 131.569 69.7132   4
   4  -8 -14 81.8406 72.5495   5
 -14  -8   4 120.973 79.0569   4
  -4  -8 -14 135.268 83.0552   5
  -4  -8  14 100.426 64.6587   3
   8  -4  14 265.587 106.847   3
   8   4  14 126.199 74.0654   3
  14  -8   4 115.621 54.0072   6
  14  -4   8 70.0814 52.1623   6
  14   4   8 51.1224 45.3152   6
  14   8   4 119.215 60.5132   6
  14   8  -4 139.326 67.1149   6
  14   4  -8 121.697 65.4950   6
   8  14  -4 131.600 60.6243   6
  14  -8  -6 2620.87 226.769   5
  14  -6  -8 2479.36 231.012   5
 -14  -8   6 2790.24 261.531   4
   6  -8  14 2394.63 291.853   3
   8  -6 -14 2851.91 281.327   5
   6  -8 -14 2392.71 243.218   5
   8  -6  14 2345.64 272.927   3
  -6  -8 -14 2666.94 249.924   5
  -8 -14   6 2656.58 234.678   3
   8 -14  -6 2429.04 181.783   4
   6 -14  -8 2558.68 196.861   4
  14  -8   6 2644.86 196.312   6
  14  -6   8 2737.15 205.370   6
  -6 -14   8 2959.10 264.161   3
  14   6   8 2566.18 209.869   6
  14   8   6 2614.62 220.505   6
  -6 -14  -8 2661.83 231.136   4
   8 -14   6 2457.02 263.943   3
  -8 -14  -6 2514.07 238.813   4
  14   8  -6 2679.08 222.613   6
  14   6  -8 2816.37 220.752   6
   6 -14   8 2543.77 290.909   3
  -6  -8  14 2301.23 241.530   3
  14   6  -8 2711.42 186.053   5
  -8 -14   6 2511.28 260.871   4
  -6 -14   8 2769.31 260.386   4
   8  -8  14 324.117 128.848   3
  -8 -14  -8 325.944 97.6034   4
   8 -14   8 429.833 136.860   3
  14  -8  -8 342.350 94.2074   5
   8  -8 -14 204.976 93.2865   5
  -8 -14   8 360.150 107.958   4
 -14  -8   8 366.967 111.117   4
  14  -8   8 233.871 68.6303   6
  14   8   8 244.523 73.3498   6
  -8 -14   8 318.023 93.0309   3
  14   8  -8 270.351 80.6512   6
   0 -10 -14 767.814 120.046   4
   0 -14 -10 761.371 121.694   4
   0 -14  10 644.477 145.754   3
  14   0 -10 762.873 120.457   5
 -10 -14   0 843.772 159.925   4
  10   0 -14 614.252 132.227   5
 -14 -10   0 719.581 143.805   4
   0 -10 -14 948.458 146.247   5
  14   0  10 633.891 118.070   3
   0 -10  14 641.524 158.222   3
  10   0  14 828.552 156.347   3
  10   0  14 759.648 110.158   6
  14   0  10 694.700 112.852   6
  14  10   0 800.993 127.477   6
  14   0 -10 820.188 113.257   6
   2 -10 -14 775.956 117.647   4
  10  -2  14 851.035 162.956   3
  -2 -10 -14 867.406 122.068   4
   2 -14 -10 890.762 127.123   4
  -2 -14 -10 790.306 127.102   4
  -2 -14  10 928.102 169.934   3
  14 -10  -2 647.884 101.274   5
   2 -14  10 710.717 160.156   3
  14   2 -10 759.928 123.105   5
 -10 -14  -2 632.742 139.978   4
  14  -2 -10 694.386 126.030   5
 -14 -10  -2 753.620 151.364   4
  10   2 -14 629.943 125.633   5
  10  -2 -14 530.548 128.637   5
 -10 -14   2 904.584 163.047   4
 -14 -10   2 713.882 144.469   4
   2 -10 -14 821.223 141.742   5
  -2 -10 -14 801.588 139.538   5
  10   2  14 723.606 143.170   3
  -2 -10  14 631.405 151.846   3
  14   2  10 766.238 133.102   3
   2 -10  14 681.861 164.429   3
  10  -2  14 796.095 117.450   6
  10   2  14 760.161 104.561   6
  14  -2  10 785.162 119.262   6
  14   2  10 723.984 115.206   6
  14  10   2 653.441 117.516   6
  14  10  -2 798.788 122.078   6
  10  14  -2 695.735 104.739   6
  14   2 -10 730.002 115.691   6
  14 -10  -4 4545.39 282.129   5
  14   4 -10 4581.71 267.164   5
   4 -10  14 4041.10 390.238   3
 -14 -10   4 4765.76 342.269   4
  14  -4 -10 5189.82 334.006   5
  10   4 -14 4155.08 268.335   5
  10  -4 -14 4605.24 376.311   5
  -4 -10  14 4201.09 305.892   4
   4 -10 -14 4865.83 336.000   5
  -4 -10 -14 4485.49 321.639   5
  10  -4  14 4952.72 384.379   3
  10  -4  14 5049.64 287.493   6
  14 -10   4 4437.58 247.520   6
  -4 -10 -14 4724.77 277.406   4
   4 -14 -10 4367.86 269.273   4
  14  -4  10 4432.87 274.721   6
  14   4  10 4726.59 282.228   6
  -4 -14 -10 4753.42 298.853   4
  14  10   4 4357.67 296.065   6
  -4 -14  10 5127.23 370.803   3
  10   4  14 4880.67 348.285   3
  14  10  -4 4904.12 296.619   6
  14   4 -10 4559.00 276.660   6
  10  14  -4 4128.53 254.433   6
  14   4  10 4663.05 325.560   3
 -10 -14  -4 4793.63 361.889   4
   4 -14  10 4699.53 393.843   3
 -14 -10  -4 4549.23 349.736   4
  -4 -10  14 4149.68 348.028   3
 -10 -14   4 5057.62 366.514   4
  -4 -14  10 4288.11 307.985   4
  -6 -14  10 569.256 133.924   3
   6 -14 -10 324.515 83.8637   4
  -6 -10 -14 385.632 84.0277   4
  -6 -14 -10 451.259 102.603   4
 -10 -14  -6 334.449 102.923   4
  -6 -10  14 383.683 103.076   3
  14 -10  -6 365.101 91.9558   5
  10  -6  14 254.385 115.118   3
  14  -6 -10 318.905 96.8032   5
   6 -14  10 597.444 156.400   3
  10  -6 -14 252.548 107.345   5
   6 -10 -14 150.418 70.5515   5
 -10 -14   6 340.318 110.952   4
  -6 -14  10 240.634 90.9196   4
 -14 -10   6 421.506 112.673   4
  -6 -10 -14 367.792 99.6616   5
  14 -10   6 286.460 72.4778   6
   6 -10  14 307.585 132.643   3
  14  -6  10 456.593 93.2561   6
  14   6  10 373.934 86.4851   6
  14  10  -6 365.075 92.5131   6
  14   6 -10 410.585 96.2973   6
  10  14  -6 329.777 83.4211   6
  10  -8  14 317.943 121.518   3
  -8 -14 -10 417.723 101.660   4
 -10 -14  -8 309.718 100.938   4
   8 -14  10 344.233 126.150   3
  14 -10  -8 375.169 95.2114   5
  14  -8 -10 285.855 92.2910   5
  10  -8 -14 176.473 79.3150   5
   8 -10 -14 442.022 125.633   5
 -10 -14   8 275.723 105.626   4
  -8 -14  10 321.975 97.5652   4
  -8 -10 -14 230.075 94.1992   5
   8 -10  14 386.443 140.503   3
  14 -10   8 360.569 83.4435   6
  14  -8  10 289.422 74.1340   6
  -8 -14  10 439.960 106.116   3
   0 -12 -14 15.2809 46.8013   4
   0 -14 -12-25.8158 51.8908   4
   0 -14  12-81.0053 100.466   3
  14   0 -12-67.4165 73.6192   5
  12   0 -14 12.7999 53.0894   5
 -12 -14   0-6.75823 63.8531   4
 -14 -12   0-22.2599 64.4570   4
  14   0  12 186.299 83.8887   3
   0 -14 -12-43.3486 53.7425   5
   0 -12 -14 83.2316 70.3081   5
   0 -12  14 56.1701 106.483   3
  12   0  14-125.295 102.741   3
  12   0  14-0.34734 42.3834   6
  14   0  12-20.2013 53.0937   6
  14  12   0 12.3639 45.2932   6
  12   2  14 728.344 150.258   3
  14   2  12 806.435 152.884   3
   2 -12 -14 834.230 126.666   4
  -2 -12 -14 812.274 127.006   4
   2 -14 -12 845.269 135.299   4
  -2 -14 -12 691.569 117.929   4
  -2 -14  12 675.581 144.759   3
  14   2 -12 767.066 119.185   5
 -12 -14  -2 529.185 128.061   4
  14  -2 -12 785.170 133.401   5
 -14 -12  -2 708.009 145.045   4
   2 -14  12 658.203 155.943   3
  12   2 -14 436.955 90.4571   5
  12  -2 -14 716.993 141.376   5
 -12 -14   2 1012.76 170.244   4
  -2 -12  14 812.338 176.624   3
 -14 -12   2 934.759 164.027   4
   2 -12 -14 727.167 139.888   5
  -2 -14 -12 579.678 114.978   5
  -2 -12 -14 610.228 123.966   5
   2 -12  14 591.896 160.507   3
  12  -2  14 704.161 114.389   6
  12   2  14 682.155 107.087   6
  14  -2  12 773.362 123.394   6
  14   2  12 628.284 108.855   6
  14  12   2 652.611 113.705   6
  14  12  -2 722.640 118.200   6
  12  14  -2 689.655 108.142   6
  14   2 -12 545.384 101.054   6
  12   2 -14 572.014 96.8583   6
  12  -2  14 882.890 174.283   3
  14   4  12 87.9037 57.1274   3
   4 -14 -12 192.301 71.7122   4
  -4 -14  12-37.7057 83.1222   3
  -4 -12 -14 192.393 71.5407   4
  -4 -14 -12 209.310 80.1425   4
  -4 -12  14 131.582 68.6509   3
 -12 -14  -4 143.284 88.4898   4
 -14 -12  -4 57.2905 53.6292   4
  14   4 -12 177.807 62.3291   5
  14  -4 -12 5.35307 75.9355   5
  12  -4 -14 82.8615 83.1416   5
   4 -14  12 119.549 86.1853   3
 -12 -14   4 315.961 110.938   4
   4 -12 -14 152.854 76.1715   5
 -14 -12   4 171.112 85.6428   4
  -4 -12 -14 133.211 77.9753   5
  12  -4  14 218.123 105.630   3
   4 -12  14 145.600 106.222   3
  12  -4  14 235.525 74.5242   6
  14  -4  12 138.246 64.7594   6
  12   4  14 124.609 77.7889   3
  14   4  12 159.157 62.1790   6
  14  12  -4 70.2586 52.4195   6
  12  14  -4 100.314 48.0624   6
  14   4 -12 149.263 60.4349   6
  12   4 -14 99.1665 49.9531   6
   1   1 -15 2851.45 202.785   5
   1  -1 -15 2572.21 200.284   5
  -1   1 -15 2736.06 198.394   5
  -1  -1 -15 2888.43 214.587   5
  -1  -1  15 2722.89 227.202   3
   1  -1  15 3075.68 249.879   3
  -1   1  15 2799.20 218.181   3
   1   1  15 2606.53 218.878   3
  -1 -15   1 2242.11 243.266   3
   1 -15   1 2189.19 239.215   3
  15  -1   1 2510.45 188.032   6
  15   1   1 2601.17 195.845   6
  15  -1  -1 2600.02 190.952   6
  15   1  -1 2678.04 199.242   6
   1 -15  -1 2461.46 187.659   4
   1 -15   1 2416.21 185.553   4
  -1 -15  -1 2365.16 195.409   4
  -1 -15   1 2481.18 202.057   4
   3  -1  15 325.388 98.8593   3
   3 -15  -1 442.789 83.2161   4
   1 -15  -3 530.917 95.2240   4
   3 -15   1 446.196 77.8928   4
  -1 -15  -3 403.816 88.3598   4
  15  -3  -1 373.031 90.0338   5
  15   1  -3 474.009 92.0972   5
  15  -1  -3 509.947 99.5023   5
   1 -15   3 474.306 85.3820   4
  -3 -15  -1 581.611 117.951   4
  -1 -15   3 437.879 94.5856   4
  -3 -15   1 423.449 98.8436   4
   3   1 -15 357.806 80.8559   5
   3  -1 -15 573.608 109.113   5
  -1  -3  15 484.623 118.616   3
   1   3 -15 556.560 87.4081   5
   1   3  15 383.758 86.8919   3
   1  -3 -15 605.166 111.572   5
  -1   3 -15 506.672 84.2836   5
  -1  -3 -15 574.257 111.487   5
 -15  -3   1 571.897 108.635   4
  -3   1 -15 466.994 93.9025   5
  -3  -1 -15 521.701 104.525   5
  -3  -1  15 438.720 101.881   3
   1  -3  15 428.680 110.467   3
  -3   1  15 540.106 99.8197   3
  15  -1   3 303.216 76.8548   6
  15  -3   1 346.305 74.9404   6
  15   1   3 474.699 94.0712   6
  15  -3  -1 480.899 89.3086   6
   3 -15   1 450.117 111.760   3
   3   1  15 423.606 99.6940   3
  15   3   1 428.419 95.3517   6
  -1   3  15 453.645 89.7288   3
  15  -1  -3 369.712 80.6009   6
  15   3  -1 411.445 91.1859   6
  15   1  -3 314.365 79.4183   6
  -1 -15   3 499.774 124.081   3
   1 -15   3 639.291 138.779   3
  -3  -3  15 5058.88 334.078   3
   3   3 -15 5447.74 282.261   5
   3  -3 -15 5502.49 315.615   5
  -3   3 -15 5440.14 271.062   5
  -3  -3 -15 4905.88 301.315   5
   3  -3  15 5655.87 362.465   3
  -3   3  15 5485.64 291.180   3
  -3 -15   3 4954.76 332.911   3
   3 -15   3 5331.87 370.929   3
  15  -3   3 5120.59 270.363   6
   3   3  15 5253.56 312.254   3
  15   3   3 5042.63 284.082   6
   3 -15  -3 4817.92 258.406   4
  15  -3  -3 4662.55 251.242   6
  15   3  -3 5394.37 295.383   6
   3 -15   3 4661.86 237.838   4
  -3 -15  -3 4940.43 299.256   4
  -3 -15   3 4815.15 305.551   4
  15  -3  -3 5082.70 288.841   5
  -1 -15   5 47.3438 71.1719   3
   1 -15   5 77.6682 76.5936   3
  -1  -5  15-47.9665 66.4399   3
   5 -15  -1-0.76307 31.2167   4
   1 -15  -5 65.4163 56.0189   4
  -1 -15  -5 41.3323 57.6456   4
  15  -5  -1-32.7819 55.1763   5
  15   1  -5 85.2011 63.6272   5
  15  -1  -5 55.4311 65.8974   5
   1 -15   5 20.1350 41.0220   4
   1  -5  15 117.036 80.0176   3
  -5 -15  -1 10.9358 56.7976   4
  -5 -15   1 3.15876 56.1789   4
  -1 -15   5 123.456 69.1667   4
   5  -1  15-26.5936 75.7481   3
   5   1 -15 1.93883 52.7278   5
   5  -1 -15 34.2114 56.2792   5
 -15  -5   1 48.8511 58.5193   4
   1  -5 -15 52.6779 65.3064   5
  -1  -5 -15 40.8408 59.0222   5
  -5   1 -15-72.8060 58.1042   5
  -5  -1 -15 5.29350 53.5714   5
  -1   5  15 30.3674 42.8342   3
   1   5  15 37.6701 61.0670   3
  15  -5   1 44.0501 50.4938   6
  15  -1   5 48.5133 47.0879   6
  15   1   5-27.6736 59.3711   6
  15  -5  -1-0.27381 40.5352   6
   5 -15   1 93.2434 67.1309   3
  15   5   1 43.1038 59.2986   6
  15  -1  -5 28.0748 45.2876   6
  15   5  -1-124.094 80.0998   6
  15   1  -5 122.020 63.6693   6
   5   1  15-5.63205 69.3748   3
  15  -3  -5 1861.32 182.139   5
  -5  -3  15 1661.26 196.543   3
 -15  -5   3 1431.99 175.041   4
   3 -15   5 1505.88 205.032   3
   5   3 -15 1647.05 171.369   5
   5  -3 -15 1750.34 193.382   5
   3  -5 -15 1781.73 189.196   5
   3  -5  15 1929.55 232.532   3
  -3  -5 -15 1763.55 190.008   5
  -5   3 -15 1664.79 158.865   5
  -5  -3 -15 1696.51 183.891   5
  -5 -15  -3 1379.41 175.047   4
   5  -3  15 1885.95 217.928   3
  -3   5  15 1577.67 152.647   3
  -3 -15   5 1540.10 186.354   3
  15  -5   3 1496.97 147.291   6
  15  -3   5 1596.54 156.979   6
   5 -15   3 1497.10 196.435   3
   5 -15  -3 1552.73 143.892   4
   3 -15  -5 1639.63 158.160   4
  15   3   5 1608.13 166.071   6
  15  -5  -3 1488.01 137.115   6
  15   5   3 1614.98 170.948   6
  15  -3  -5 1382.37 136.135   6
   5   3  15 1654.81 188.383   3
  15   5  -3 1596.42 172.188   6
  15   3  -5 1614.20 166.312   6
  -3 -15  -5 1631.83 173.387   4
   3   5  15 1784.74 191.315   3
  -5 -15   3 1385.69 177.115   4
  -3 -15   5 1493.29 173.020   4
  -3  -5  15 1301.88 194.056   3
  15   3  -5 1544.52 149.846   5
  15  -5  -3 1782.38 179.065   5
   5 -15   5 433.830 116.452   3
   5 -15  -5 426.313 84.4721   4
  -5 -15  -5 414.293 95.8687   4
   5   5  15 570.509 120.408   3
  15  -5  -5 522.672 102.867   5
  -5 -15   5 408.183 105.622   4
   5  -5 -15 690.564 132.955   5
   5  -5  15 472.678 137.052   3
  -5  -5 -15 327.571 92.8489   5
  -5  -5  15 420.619 111.672   3
  15  -5   5 556.131 98.4648   6
  15   5   5 394.537 86.3201   6
  -5 -15   5 592.290 127.167   3
  15   5  -5 515.576 104.213   6
 -15  -7   1 3384.04 282.490   4
  15   1  -7 3590.04 243.008   5
  15  -1  -7 3773.25 256.856   5
  -1  -7  15 3270.64 323.873   3
   1  -7  15 3045.77 310.677   3
   7   1 -15 3190.98 268.176   5
   7  -1 -15 3591.28 292.817   5
   1  -7 -15 3712.67 272.756   5
  -1  -7 -15 3072.49 252.286   5
   7  -1  15 3570.48 299.651   3
   7   1  15 3805.52 298.121   3
  15  -7   1 3158.67 206.067   6
  15  -1   7 3424.85 234.760   6
  15  -7  -1 3375.35 205.157   6
  15   1   7 3544.59 242.544   6
   1 -15  -7 3278.90 238.716   4
  -1 -15  -7 3439.48 246.515   4
  -1 -15   7 3414.32 300.380   3
  15   7   1 3444.62 251.575   6
   1 -15   7 3294.91 298.511   3
  15  -1  -7 3130.88 214.280   6
  15   7  -1 3342.36 244.605   6
  15   1  -7 3374.93 232.590   6
  -1   7  15 3275.87 236.494   3
  -7 -15  -1 3515.23 294.919   4
  -7 -15   1 3525.19 292.105   4
  -1 -15   7 3263.24 238.724   4
 -15  -7  -1 3734.72 301.090   4
  15  -3  -7 1290.08 157.280   5
  -3 -15   7 1155.18 178.385   3
   3  -7  15 1187.32 196.588   3
   3 -15   7 1655.96 221.049   3
   3  -7 -15 1426.62 177.290   5
  -7   3 -15 1384.43 151.840   5
   7  -3  15 1514.62 215.167   3
  -7 -15   3 1272.18 180.293   4
  -3 -15   7 1069.31 149.625   4
   7   3 -15 1148.11 158.239   5
   7  -3 -15 1234.92 182.219   5
 -15  -7   3 1217.03 168.193   4
  -3  -7 -15 1267.28 171.543   5
   7 -15  -3 1263.54 124.666   4
  15  -7   3 1171.45 129.556   6
  15  -3   7 1245.64 142.535   6
   3 -15  -7 1266.26 146.842   4
  15   3   7 1345.64 156.459   6
  15  -3  -7 1354.25 133.686   6
  -3 -15  -7 1260.84 157.699   4
  15   7  -3 1355.52 163.225   6
  15   3  -7 1272.08 150.626   6
  -3  -7  15 1033.91 179.593   3
  -7 -15  -3 1503.03 196.516   4
   7   3  15 1197.26 171.554   3
  15   7   3 1066.27 142.297   6
   7 -15   3 1098.14 157.782   3
  15  -7  -3 1346.57 156.187   5
  15   3  -7 1591.75 158.404   5
   7 -15   5 25.8040 56.1013   3
   7 -15  -5 51.6695 48.5789   4
   5 -15  -7 33.2270 47.7613   4
   5 -15   7 139.713 75.0348   3
   5  -7  15-48.2362 88.8523   3
  -5 -15  -7 93.4011 70.5187   4
  -7 -15  -5-29.5901 68.3533   4
  15   5  -7 44.2518 44.9535   5
  15  -7  -5 148.975 77.6966   5
  15  -5  -7 145.155 73.5969   5
  -7 -15   5-32.8606 77.7565   4
  -5 -15   7 79.1853 61.9052   4
   7  -5 -15-100.205 104.788   5
   5  -7 -15 44.8830 64.3412   5
 -15  -7   5 11.5502 61.6674   4
   7  -5  15 73.2220 86.7163   3
  -5  -7 -15 8.46272 59.8160   5
  -7  -5 -15 120.934 78.8004   5
  -5  -7  15 80.1214 64.1036   3
   7   5  15 87.0864 78.3880   3
  15  -7   5 47.1517 44.3409   6
  15  -5   7 10.5788 46.3520   6
  15   5   7 30.3123 45.2595   6
  15   7   5-52.8580 62.7585   6
  15   7  -5 62.5537 65.9471   6
  15   5  -7 72.9549 49.4838   6
  -5 -15   7 68.4749 79.8634   3
  15  -7  -7 4794.94 310.153   5
 -15  -7   7 4794.21 357.155   4
   7  -7 -15 4599.52 357.555   5
   7  -7  15 4368.16 390.293   3
  -7  -7 -15 4818.80 346.408   5
   7 -15  -7 4498.05 261.367   4
  -7 -15   7 4833.45 328.025   3
  15  -7   7 4660.11 274.013   6
  15   7   7 4615.04 301.034   6
  -7 -15  -7 4517.72 323.377   4
   7 -15   7 4304.96 366.824   3
  15   7  -7 4636.21 292.767   6
  -7 -15   7 4952.86 354.175   4
  -1  -9 -15 233.937 71.6447   4
  -1 -15   9 91.1399 69.7924   3
   1 -15  -9 190.318 75.6191   4
   1 -15   9 148.894 88.4581   3
  -1 -15  -9 166.682 70.6788   4
   9  -1  15 234.153 97.9415   3
  15   1  -9 276.918 86.0166   5
  15  -1  -9 228.230 82.9865   5
  -9 -15  -1 189.061 91.5658   4
  -9 -15   1 57.0142 72.5330   4
   9   1 -15 120.228 67.0782   5
 -15  -9  -1 237.941 89.3333   4
   9  -1 -15 105.498 82.4689   5
 -15  -9   1 147.218 69.0578   4
   1  -9 -15 236.823 88.9154   5
  -1  -9 -15 313.639 99.2658   5
  -1  -9  15 99.7320 77.0778   3
   1  -9  15 65.8294 106.938   3
   9  -1  15 169.931 62.1851   6
   9   1  15 207.596 62.0671   6
  15  -1   9 96.6189 48.9730   6
  15   1   9 159.451 75.3255   6
   9   1  15 198.187 73.9765   3
  15   9   1 279.456 84.5499   6
  15   9  -1 299.164 85.9938   6
  15  -1  -9 305.066 77.6737   6
  15   1  -9 198.191 65.4442   6
  -3 -15   9 232.087 104.892   3
  -3  -9 -15 94.1423 53.4576   4
   3 -15  -9 184.231 77.4033   4
  -3 -15  -9 171.660 80.7565   4
   3 -15   9 86.5521 65.5392   3
  15  -9  -3 189.932 65.8236   5
  -9 -15  -3 354.705 112.395   4
  15   3  -9 258.555 79.5064   5
  15  -3  -9 172.425 75.5005   5
   9   3 -15 137.900 60.4867   5
  -9 -15   3 279.499 111.862   4
   9  -3 -15-5.80368 85.7547   5
  -3 -15   9 153.073 65.7574   4
   3  -9 -15 252.756 99.2329   5
 -15  -9   3 109.941 72.2296   4
  -3  -9 -15 182.110 83.7340   5
  -3  -9  15 165.650 102.048   3
   9   3  15 201.223 84.0647   3
   9  -3  15 270.825 111.997   3
  15  -9   3 94.3538 49.8221   6
  15  -3   9 138.604 62.5059   6
  15   3   9 227.482 80.2117   6
   3  -9  15 147.112 99.0338   3
  15   9   3 140.649 68.2535   6
  15   9  -3 42.7418 56.5089   6
  15   3  -9 166.117 65.8360   6
  -5 -15   9 461.767 124.653   3
  -5  -9 -15 355.588 77.7222   4
   5 -15  -9 302.225 79.6585   4
  -5 -15  -9 386.698 101.152   4
   5 -15   9 401.157 117.814   3
  -9 -15  -5 308.573 101.538   4
  15   5  -9 460.436 88.2828   5
  15  -9  -5 347.411 93.0964   5
  15  -5  -9 341.805 99.8495   5
   9  -5 -15 336.749 124.686   5
  -9 -15   5 439.811 124.084   4
  -5 -15   9 207.387 81.1596   4
  -5  -9  15 214.342 89.7195   3
   5  -9 -15 312.320 99.2001   5
   9  -5  15 515.164 145.964   3
 -15  -9   5 378.836 109.862   4
  -5  -9 -15 353.707 106.939   5
  15  -9   5 307.717 71.9042   6
  15  -5   9 395.314 94.7040   6
  15   5   9 250.880 75.3955   6
  15   9   5 255.251 81.2292   6
   5  -9  15 399.548 138.783   3
   9   5  15 466.757 125.802   3
  15   9  -5 295.478 85.3109   6
  15   5  -9 366.528 88.5811   6
   9  15  -5 311.714 77.5663   6
   7 -15  -9 252.380 74.9139   4
   9  -7  15 230.295 104.565   3
  -7 -15  -9 363.993 95.8104   4
   7 -15   9 246.991 105.917   3
  -9 -15  -7 317.560 100.048   4
  15  -9  -7 313.744 92.5159   5
  15  -7  -9 221.947 80.5305   5
   9  -7 -15 178.281 80.7113   5
   7  -9 -15 317.008 114.798   5
  -9 -15   7 250.561 101.303   4
  -7 -15   9 249.989 98.8673   4
 -15  -9   7 303.639 105.961   4
  -7  -9 -15 243.744 92.2036   5
  15  -9   7 297.593 75.1447   6
  15  -7   9 243.124 71.5985   6
  15   7   9 327.497 88.7980   6
  -7 -15   9 327.017 100.925   3
   7  -9  15 132.255 100.025   3
  15   9  -7 325.759 92.0877   6
  15   7  -9 325.681 85.4379   6
  -1 -11 -15 587.856 109.978   4
   1 -15 -11 408.078 95.3018   4
  11  -1  15 383.953 117.111   3
  -1 -15 -11 310.149 86.4778   4
  -1 -15  11 380.711 113.127   3
   1 -15  11 336.507 110.205   3
  15   1 -11 473.784 102.785   5
  15  -1 -11 436.867 99.7088   5
 -11 -15  -1 342.718 108.618   4
  11   1 -15 534.922 114.791   5
 -11 -15   1 555.131 133.267   4
 -15 -11  -1 440.751 122.468   4
  11  -1 -15 409.164 113.266   5
 -15 -11   1 499.138 121.868   4
   1 -11 -15 337.610 94.6428   5
  -1 -11 -15 395.833 111.305   5
  -1 -11  15 452.597 143.651   3
   1 -11  15 348.267 127.943   3
  11   1  15 375.034 120.964   3
  11  -1  15 390.135 90.9032   6
  11   1  15 297.334 71.3434   6
  15  -1  11 346.369 86.7047   6
  15   1  11 347.747 89.8383   6
  15  11   1 387.672 93.7940   6
  15  11  -1 400.346 92.2442   6
  15   1 -11 387.869 85.5741   6
  15   3 -11 3360.44 235.020   5
  15  -3 -11 3292.54 259.965   5
  11   3 -15 2727.28 222.844   5
  11  -3 -15 2930.12 302.323   5
   3 -11 -15 3257.69 284.205   5
  -3 -11 -15 3102.78 274.115   5
  11  -3  15 3482.83 336.497   3
  11  -3  15 3377.33 240.944   6
  -3 -11 -15 3253.90 236.628   4
   3 -15 -11 3544.75 252.271   4
  15  -3  11 3375.06 246.887   6
  15   3  11 2968.28 235.691   6
  11   3  15 3335.73 305.518   3
  -3 -15 -11 3247.90 253.926   4
  15  11   3 2810.65 239.825   6
  -3 -15  11 3817.00 330.224   3
  15  11  -3 3256.57 246.409   6
  15   3 -11 2982.30 228.325   6
   3 -15  11 2995.90 306.902   3
 -11 -15  -3 3110.96 302.986   4
  -3 -11  15 3437.00 330.674   3
 -11 -15   3 3629.87 314.426   4
   3 -11  15 3001.66 340.394   3
 -15 -11   3 3107.85 284.077   4
   0   0 -16 23318.3 656.434   5
   0   0  16 23323.3 731.633   3
  16   0   0 23056.6 654.479   6
   0 -16   0 22102.7 648.675   4
   2   0  16-120.833 77.7926   3
   2 -16   0-15.0608 41.8130   4
   0 -16  -2-5.59580 46.6682   4
   0 -16   2-9.08799 52.3548   4
  -2 -16   0-124.375 83.1879   4
   2   0 -16 31.9100 54.4553   5
   0   2 -16 34.7015 47.0064   5
   0  -2 -16 1.27616 49.6633   5
  -2   0 -16 23.6676 50.8553   5
   0   2  16 1.43493 48.8443   3
   0  -2  16 120.903 80.2253   3
  -2   0  16 39.1867 54.3027   3
   0 -16   2-6.03647 61.7875   3
  16   0   2-2.35289 48.9119   6
  16  -2   0 15.8646 45.8327   6
  16   2   0-26.5141 54.9645   6
  16   0  -2-6.21525 46.9801   6
  -2   2  16 657.160 107.565   3
   2 -16  -2 733.056 115.143   4
   2 -16   2 709.680 102.974   4
  -2 -16  -2 719.440 118.189   4
  -2 -16   2 666.933 116.214   4
  -2  -2  16 686.385 130.121   3
   2   2 -16 624.786 104.694   5
   2  -2 -16 790.571 125.405   5
  -2   2 -16 782.343 111.499   5
  -2  -2 -16 815.885 130.389   5
   2   2  16 766.822 133.362   3
   2  -2  16 726.389 141.359   3
  16  -2   2 600.672 103.075   6
  16   2   2 754.547 119.858   6
  16  -2  -2 710.409 108.431   6
   2 -16   2 524.771 121.578   3
  16   2  -2 568.768 107.217   6
   4   0 -16 9253.54 422.755   5
   0  -4  16 9621.75 505.004   3
   0  -4 -16 9445.83 428.729   5
  -4   0  16 8915.10 424.294   3
  -4   0 -16 9018.48 408.534   5
   4   0  16 9667.49 479.376   3
   0   4  16 8859.86 414.287   3
   0 -16   4 8778.05 476.799   3
  16   0   4 9268.51 402.404   6
  16  -4   0 8822.75 369.989   6
   4 -16   0 9045.25 353.812   4
  16   4   0 9254.44 414.058   6
  16   0  -4 8159.72 373.266   6
   0 -16  -4 8921.04 398.203   4
   0 -16   4 8800.57 392.188   4
  -4 -16   0 9047.54 442.576   4
  16   0  -4 9477.99 395.994   5
  -2  -4  16 462.810 116.016   3
  -4  -2  16 553.828 118.974   3
   4 -16  -2 536.737 89.9968   4
   2 -16  -4 612.072 106.476   4
  -2 -16  -4 561.111 115.698   4
  -4 -16  -2 438.897 104.460   4
  16  -4  -2 683.643 117.708   5
  16  -2  -4 598.586 114.441   5
  -4 -16   2 677.140 129.319   4
  -2 -16   4 529.252 105.335   4
   4   2 -16 571.191 103.570   5
   4  -2 -16 656.431 124.174   5
   2  -4 -16 716.398 128.791   5
   2  -4  16 665.175 147.220   3
 -16  -4   2 669.311 121.777   4
  -2  -4 -16 841.151 137.962   5
  -4   2 -16 573.736 101.347   5
  -4  -2 -16 611.749 116.983   5
   2   4  16 624.276 120.075   3
  -2   4  16 584.416 111.551   3
  16  -4   2 491.167 90.3390   6
  16  -2   4 484.352 96.5649   6
  16   2   4 634.437 110.154   6
  16  -4  -2 542.171 93.6681   6
  16   4   2 743.024 128.317   6
  16  -2  -4 563.528 97.8746   6
   4 -16   2 467.179 115.856   3
  -2 -16   4 665.853 136.884   3
  16   4  -2 506.185 107.847   6
  16   2  -4 690.599 117.429   6
   4  -2  16 852.918 158.863   3
   4   2  16 691.379 135.208   3
   2 -16   4 627.549 141.831   3
  -4  -4  16 17494.1 717.869   3
 -16  -4   4 17649.6 639.477   4
   4  -4 -16 19325.4 666.614   5
   4  -4  16 19546.1 760.661   3
  -4  -4 -16 18810.6 657.276   5
  -4 -16   4 18796.9 678.236   3
  16  -4   4 17310.0 552.473   6
   4 -16   4 17079.6 698.649   3
   4 -16  -4 16625.9 538.301   4
  16   4   4 18958.4 616.314   6
  16  -4  -4 16626.8 519.296   6
   4   4  16 18379.1 654.186   3
  16   4  -4 19078.1 611.847   6
  -4 -16  -4 17889.3 635.770   4
  -4 -16   4 17221.4 638.372   4
  16  -4  -4 18649.8 602.244   5
   0 -16   6-4.22029 67.6021   3
   0  -6  16-102.081 103.865   3
   0 -16  -6-21.8916 50.6707   4
  16   0  -6 90.6990 63.5175   5
  -6 -16   0 49.9124 69.4625   4
   6   0 -16-121.652 84.0496   5
   0  -6 -16 69.6731 71.3954   5
   6   0  16 25.5683 76.5236   3
  -6   0 -16-0.82259 51.7161   5
  16  -6   0 23.5899 41.7682   6
  16   0   6-32.7350 65.1795   6
  16   6   0-105.679 72.5179   6
   0   6  16 15.0078 44.2024   3
  16   0  -6 8.60229 43.4292   6
   6   2  16 402.228 121.234   3
   2 -16   6 374.352 116.033   3
  -2   6  16 333.439 83.5258   3
   2  -6  16 247.116 91.5919   3
   2 -16  -6 277.397 81.5712   4
  -2 -16  -6 346.458 99.1774   4
  16  -6  -2 327.612 87.6187   5
  16   2  -6 367.117 87.7994   5
  -6 -16  -2 431.934 115.010   4
  16  -2  -6 590.794 117.742   5
  -6 -16   2 409.711 111.215   4
  -2 -16   6 312.127 83.0167   4
   6   2 -16 467.339 108.254   5
   6  -2 -16 312.189 98.9324   5
   2  -6 -16 374.779 102.994   5
 -16  -6   2 407.385 99.0405   4
  -2  -6 -16 560.876 120.006   5
  -6   2 -16 269.277 76.3754   5
  -6  -2 -16 283.151 86.2824   5
   2   6  16 532.747 115.660   3
  16  -6   2 399.810 83.9750   6
  16  -2   6 398.589 90.5044   6
  16   2   6 370.219 92.2618   6
  16  -6  -2 382.617 75.7562   6
   6 -16   2 321.954 89.2057   3
  16   6   2 357.028 92.8199   6
  16  -2  -6 331.328 78.7319   6
  16   6  -2 459.504 104.339   6
  -2  -6  16 424.352 123.361   3
  16   2  -6 370.616 89.6518   6
  -2 -16   6 463.307 127.382   3
   6  -2  16 507.136 128.843   3
   4 -16   6 392.460 124.285   3
   6 -16  -4 350.170 77.3035   4
   4   6  16 587.049 123.248   3
   4 -16  -6 442.385 92.5833   4
  -4 -16  -6 469.236 107.415   4
   4  -6  16 670.189 164.172   3
  -6 -16  -4 558.608 115.483   4
  16  -6  -4 527.047 112.044   5
  16  -4  -6 450.894 98.1169   5
  -6 -16   4 343.107 101.015   4
  -4 -16   6 462.454 109.198   4
   6  -4 -16 421.965 111.582   5
   4  -6 -16 490.729 119.678   5
 -16  -6   4 503.370 119.176   4
  -4  -6 -16 480.687 107.964   5
  -6  -4 -16 418.537 98.4551   5
   6  -4  16 576.175 147.340   3
  -4  -6  16 453.904 130.553   3
   6   4  16 452.390 107.969   3
  16  -6   4 429.396 88.0562   6
  16  -4   6 532.495 102.186   6
  16   4   6 376.431 96.8899   6
  16   6   4 452.294 104.157   6
  16   6  -4 469.825 102.250   6
  -4 -16   6 494.203 126.573   3
  16   4  -6 341.098 90.1325   6
   6 -16   4 440.491 114.571   3
   6 -16   6 820.017 164.432   3
   6 -16  -6 794.779 113.266   4
   6   6  16 1111.25 168.376   3
  -6 -16  -6 949.044 151.707   4
   6  -6  16 866.629 183.135   3
  16  -6  -6 1046.85 149.406   5
  -6 -16   6 945.484 158.374   4
   6  -6 -16 697.832 134.209   5
  -6  -6 -16 1080.84 168.355   5
 -16  -6   6 833.435 148.993   4
  16  -6   6 750.526 114.642   6
  -6 -16   6 883.546 151.399   3
  16   6   6 697.419 124.894   6
  16   6  -6 832.988 130.722   6
  16   0  -8 16152.5 550.807   5
   0  -8  16 13880.1 725.030   3
   8   0 -16 13163.5 612.642   5
   0  -8 -16 15338.5 594.295   5
  -8   0 -16 15954.7 589.002   5
   8   0  16 14508.4 644.774   3
  16   0   8 14933.1 531.393   6
   0 -16  -8 14626.6 545.866   4
   0 -16   8 14377.3 648.135   3
  16   8   0 14611.6 547.562   6
  16   0  -8 13616.6 493.950   6
   0   8  16 14005.8 549.680   3
  -8 -16   0 14064.3 620.936   4
 -16  -8   0 13488.9 593.586   4
  16  -2  -8 2022.21 196.418   5
   8  -2 -16 1593.07 218.622   5
   2  -8 -16 1697.25 197.624   5
  -2  -8 -16 1955.22 213.910   5
  -8   2 -16 1599.59 174.473   5
  -8  -2 -16 2076.06 215.559   5
   8  -2  16 1822.04 236.781   3
   8   2 -16 1229.76 177.512   5
   8   2  16 1834.97 223.367   3
  16  -8   2 1517.93 150.598   6
  16  -2   8 1767.51 178.780   6
  16   2   8 1798.83 183.991   6
   2 -16  -8 1850.40 184.226   4
  -2 -16   8 2052.25 238.406   3
  -2 -16  -8 1847.99 194.686   4
  -2  -8  16 1469.75 230.447   3
  16   8   2 1583.58 178.220   6
   2 -16   8 1657.09 221.172   3
  16  -2  -8 1431.72 147.254   6
  16   8  -2 1960.89 195.934   6
  16   2  -8 1906.17 182.064   6
  -8 -16  -2 2175.05 243.450   4
   2   8  16 1697.10 195.938   3
  -8 -16   2 1688.53 215.826   4
   2  -8  16 1503.72 241.481   3
  16   2  -8 1935.77 181.671   5
 -16  -8   2 1649.61 199.200   4
  16  -4  -8 5844.39 340.882   5
 -16  -8   4 4884.20 344.330   4
   4  -8  16 4634.43 422.240   3
   8  -4 -16 5953.80 423.510   5
   4  -8 -16 5324.95 361.576   5
  -4  -8 -16 5639.36 371.842   5
   8  -4  16 5966.81 436.856   3
  -8  -4 -16 6360.42 389.465   5
  16  -8   4 4843.44 280.457   6
   4 -16  -8 5511.49 309.606   4
  16  -4   8 5415.05 307.127   6
  -4 -16   8 5719.47 382.732   3
  16   4   8 5551.44 331.373   6
   8   4  16 5332.11 369.245   3
  16   8   4 4755.64 317.652   6
  -4 -16  -8 5906.84 352.661   4
   4 -16   8 5591.57 412.174   3
  16   8  -4 5546.87 325.591   6
  16   4  -8 5606.33 317.668   6
  -8 -16  -4 5727.99 389.258   4
  -8 -16   4 5524.58 383.132   4
  -4 -16   8 4607.42 323.435   4
  -4  -8  16 4319.22 376.419   3
  16   4  -8 5707.38 295.477   5
  16  -8  -4 5562.81 321.549   5
  16  -8  -6 1396.73 168.643   5
   6  -8  16 1193.44 224.158   3
  16  -6  -8 1403.44 170.817   5
   6 -16   8 1410.21 214.143   3
  -8 -16  -6 1238.50 181.230   4
   8  -6  16 1223.53 207.120   3
  -8 -16   6 1438.25 195.321   4
   8  -6 -16 1577.12 222.738   5
   6  -8 -16 1329.39 195.690   5
 -16  -8   6 1209.41 185.219   4
  -6  -8 -16 1243.08 181.807   5
  -8  -6 -16 1327.90 189.460   5
   6 -16  -8 1352.65 151.075   4
  16  -8   6 1137.41 141.400   6
  16  -6   8 1347.96 155.196   6
  -6 -16   8 1604.67 198.028   3
  16   6   8 1120.33 157.571   6
  -6 -16  -8 1608.84 192.669   4
  16   8  -6 1452.24 168.284   6
  16   6  -8 1387.16 163.471   6
   8   6  16 1550.03 204.172   3
  16   8   6 1091.64 155.042   6
  -6 -16   8 1294.88 181.425   4
   0 -16  10-47.8718 68.7698   3
   0 -16 -10 35.8224 66.1677   4
  10   0  16 79.8373 80.1686   3
  16   0 -10 27.3328 47.5354   5
 -10 -16   0 21.2050 59.2814   4
  10   0 -16-51.3593 83.2686   5
 -16 -10   0 29.1833 56.0938   4
   0 -10 -16-73.7393 64.3177   5
   0 -10  16 61.9361 87.3479   3
  16   0  10 8.19780 48.1235   6
  16  10   0 12.9302 50.7620   6
  16   0 -10-24.2269 34.7446   6
   2 -16 -10 512.169 104.536   4
   2 -16  10 335.809 110.791   3
  16   2 -10 493.609 103.019   5
  10   2 -16 505.260 114.038   5
  10  -2 -16 520.697 144.650   5
 -16 -10   2 459.910 115.138   4
   2 -10 -16 604.120 130.094   5
  -2 -10 -16 660.949 131.397   5
  -2 -10  16 353.383 117.246   3
  10   2  16 555.291 134.173   3
  16   2  10 606.862 115.653   6
  10  -2  16 665.069 160.331   3
  16  10   2 403.957 98.9745   6
  16  10  -2 601.194 116.125   6
  16   2 -10 460.813 94.0745   6
   1   1 -17 3962.55 259.746   5
   1  -1 -17 3996.66 271.946   5
  -1   1 -17 3847.90 253.152   5
  -1  -1 -17 3937.05 264.040   5
  -1  -1  17 4021.04 307.072   3
   1  -1  17 4182.01 317.825   3
  -1   1  17 3751.22 282.887   3
   1   1  17 3901.68 294.351   3
  17  -1   1 3952.39 260.824   6
  17   1   1 4009.60 268.111   6
  17  -1  -1 3812.60 254.541   6
  17   1  -1 3800.78 259.495   6
   1 -17  -1 3587.01 244.239   4
   1 -17   1 3561.33 244.252   4
  -1 -17  -1 3801.31 265.642   4
  -1 -17   1 3440.33 254.337   4
   3   1 -17 6939.54 362.444   5
   3  -1 -17 6826.05 372.271   5
   1   3 -17 6637.47 329.374   5
  -1  -3  17 6428.72 417.586   3
  -1   3 -17 6709.65 319.899   5
   1  -3 -17 7340.21 380.716   5
  -3  -1  17 6360.98 387.766   3
  -1  -3 -17 7632.97 384.126   5
  -3   1 -17 6627.65 338.553   5
   1  -3  17 6558.81 425.559   3
  -3  -1 -17 6840.68 361.352   5
  -3   1  17 6692.12 374.689   3
   3  -1  17 7864.91 446.718   3
  -1   3  17 6602.59 365.356   3
   3   1  17 6526.21 396.741   3
   1   3  17 6387.64 372.059   3
  -1 -17   3 7350.87 435.300   3
   1 -17   3 6496.26 414.351   3
  17  -1   3 6619.41 343.177   6
  17  -3   1 6707.53 336.493   6
  17   1   3 6856.02 355.511   6
  17  -3  -1 6517.81 328.128   6
  17   3   1 7073.87 366.306   6
   3 -17  -1 6549.68 322.191   4
  17  -1  -3 6434.29 330.381   6
  17   3  -1 7507.46 376.341   6
  17   1  -3 6803.67 351.124   6
   1 -17  -3 6525.37 339.244   4
   3 -17   1 6468.41 312.919   4
  -1 -17  -3 6770.92 360.625   4
   1 -17   3 6329.39 326.852   4
  -3 -17  -1 6507.93 376.014   4
  -1 -17   3 6605.63 352.373   4
  -3 -17   1 6918.71 385.344   4
  -3  -3  17 1684.54 213.722   3
   3   3 -17 1736.52 174.703   5
   3  -3 -17 2040.61 211.642   5
  -3   3 -17 1856.97 166.898   5
  -3  -3 -17 2129.99 211.154   5
   3  -3  17 2076.54 243.211   3
   3   3  17 2122.83 222.423   3
   3 -17   3 1618.29 208.066   3
  17  -3   3 2063.73 188.117   6
   3 -17  -3 1814.81 170.717   4
  17   3   3 2052.75 201.784   6
  17  -3  -3 1575.37 158.588   6
  17   3  -3 1966.22 192.884   6
  -3 -17  -3 1972.10 207.042   4
  -3 -17   3 2018.80 208.777   4
  17  -3  -3 2071.29 193.187   5
  -1  -5  17 8007.48 504.621   3
   5   1 -17 8683.32 439.226   5
   1  -5  17 9438.27 544.466   3
   5  -1 -17 9140.80 465.266   5
   1  -5 -17 9700.79 459.962   5
  -1  -5 -17 10100.8 463.534   5
  -5   1 -17 9109.85 414.521   5
  -5  -1 -17 9610.24 450.125   5
   5  -1  17 10466.7 533.094   3
   5   1  17 9674.47 498.082   3
  -1   5  17 8183.04 412.225   3
  -1 -17   5 9003.61 479.637   3
   1   5  17 8561.93 430.593   3
   1 -17   5 9018.26 496.265   3
  17  -5   1 8788.15 383.963   6
  17  -1   5 9317.43 414.030   6
  17   1   5 9606.25 427.751   6
  17  -5  -1 8626.49 373.925   6
   1 -17  -5 9376.92 415.449   4
  17   5   1 9521.63 434.855   6
  17  -1  -5 8588.75 386.709   6
  -1 -17  -5 8903.90 425.863   4
  17   5  -1 9933.01 443.620   6
  17   1  -5 9040.01 406.388   6
  -5 -17  -1 8580.23 456.781   4
  -1 -17   5 8316.73 404.733   4
  -5 -17   1 8833.22 467.406   4
  17   1  -5 9953.87 408.938   5
  17  -1  -5 10145.2 423.880   5
  -3  -5  17 2396.54 276.565   3
   5  -3 -17 3061.73 270.116   5
   3  -5 -17 3084.70 261.752   5
   3  -5  17 3327.45 321.175   3
  -3  -5 -17 3154.51 265.155   5
  -5  -3 -17 2867.50 254.428   5
   5  -3  17 2901.94 296.950   3
  -3 -17   5 2983.66 273.802   3
   5 -17   3 2031.12 227.364   3
   5   3  17 2799.42 263.128   3
  17  -5   3 2606.56 206.558   6
  17  -3   5 3283.99 235.980   6
   3 -17   5 2631.88 270.138   3
   5 -17  -3 2481.40 196.354   4
   3   5  17 3044.03 264.784   3
   3 -17  -5 2725.49 215.472   4
  17   3   5 2947.36 240.878   6
  17  -5  -3 2393.95 189.819   6
  17   5   3 2644.02 230.103   6
  17  -3  -5 2503.76 199.426   6
  17   5  -3 3216.72 250.225   6
  17   3  -5 2991.25 232.362   6
  -3 -17  -5 3157.71 258.336   4
  -5 -17  -3 2631.29 245.988   4
  -5 -17   3 2766.21 256.726   4
  -3 -17   5 2502.20 230.616   4
  17  -5  -3 3013.39 233.538   5
  17  -3  -5 2942.01 232.918   5
 -17  -5   5 4407.81 322.694   4
   5  -5 -17 5632.38 376.474   5
   5  -5  17 4970.58 412.575   3
  -5  -5 -17 5369.57 358.490   5
   5 -17  -5 4075.99 262.160   4
  17  -5   5 4788.48 288.039   6
   5 -17   5 3837.31 329.865   3
  17   5   5 4688.37 313.245   6
   5   5  17 4509.26 335.024   3
  17   5  -5 5131.78 312.741   6
  -5 -17  -5 5228.36 348.583   4
  -5 -17   5 4562.01 332.093   4
  17  -5  -5 5191.84 313.359   5
   1 -17   7 1129.61 180.136   3
   7  -1  17 1164.66 195.543   3
   1  -7 -17 1371.69 179.233   5
   1 -17  -7 1216.67 153.985   4
  -1  -7 -17 1415.09 181.295   5
  -7   1 -17 1235.56 160.480   5
  -7  -1 -17 1393.82 179.639   5
  -7 -17  -1 1274.51 191.681   4
  -7 -17   1 1385.21 190.365   4
   7   1 -17 1162.17 175.181   5
   7  -1 -17 1252.01 191.325   5
   7   1  17 1389.13 199.197   3
  17  -7   1 1245.54 139.314   6
  17  -1   7 1459.83 166.032   6
  17   1   7 1397.30 163.229   6
  -1 -17  -7 1268.51 163.881   4
  17   7   1 1361.44 164.904   6
   1   7  17 1225.84 165.999   3
  17  -1  -7 1171.10 139.326   6
  17   7  -1 1384.56 165.317   6
  17   1  -7 1303.38 151.511   6
  -1  -7  17 1192.63 212.640   3
   1  -7  17 1087.29 191.109   3
  17   1  -7 1655.27 171.134   5
  -1 -17   7 1372.80 194.229   3
  17  -1  -7 1539.05 170.498   5
  17  -3  -7 4010.76 280.526   5
 -17  -7   3 2909.73 260.364   4
   3  -7  17 3405.66 358.098   3
   7  -3 -17 3904.55 333.122   5
   3  -7 -17 3906.61 302.912   5
  -3  -7 -17 4196.54 310.361   5
  -7  -3 -17 3980.89 307.700   5
   7  -3  17 3733.34 345.738   3
   7   3  17 3731.52 314.932   3
  -3 -17   7 3907.64 317.818   3
  17  -7   3 3403.03 236.011   6
  17  -3   7 3735.52 257.558   6
   3 -17  -7 3625.43 255.253   4
  17   3   7 3608.44 271.230   6
   3 -17   7 3562.26 322.582   3
  17   7   3 3599.42 272.584   6
  -3 -17  -7 3662.56 279.342   4
  17   7  -3 3874.66 274.513   6
  17   3  -7 3452.05 251.353   6
   3   7  17 3676.65 296.561   3
  -7 -17  -3 3452.08 301.163   4
  -7 -17   3 3584.52 306.216   4
  -3 -17   7 3334.13 265.111   4
  17  -7  -3 3345.94 249.825   5
  17   3  -7 3816.12 246.192   5
  -3  -7  17 2789.22 308.880   3
 -17  -7   5 3688.15 300.452   4
 -17  -5   7 3618.52 309.032   4
   5 -17  -7 3404.14 241.940   4
  17  -7   5 3454.17 244.544   6
  17   7   5 3263.61 266.372   6
   5 -17   7 3667.67 332.895   3
  -7 -17   5 3717.54 309.282   4
  -5 -17   7 3498.75 291.511   4
  17  -7  -5 3894.85 273.978   5
   0 -18   0 3.16923 48.9371   4
   0   0 -18 54.2036 59.7045   5
   0   0  18 77.5940 66.1206   3
  18   0   0 7.50606 51.2914   6
   0   2  18 998.998 159.863   3
   0   2 -18 946.142 130.327   5
   0 -18  -2 875.594 130.516   4
   0 -18   2 870.345 131.210   4
  -2 -18   0 1043.90 148.600   4
   0  -2  18 1088.40 172.603   3
   2   0 -18 1084.13 149.135   5
   0  -2 -18 1057.32 149.274   5
  -2   0 -18 907.372 132.064   5
  -2   0  18 919.708 150.016   3
   2 -18   0 977.702 129.790   4
  18   0   2 1102.21 147.407   6
  18  -2   0 1017.96 136.879   6
  18   2   0 1097.34 146.509   6
  18   0  -2 867.726 128.674   6
   2   0  18 1160.44 175.701   3
   2 -18  -2 231.991 73.7943   4
   2   2  18 91.8042 59.9988   3
  -2 -18  -2 160.546 71.1987   4
  -2  -2  18 247.953 92.7091   3
  -2 -18   2 262.786 83.5581   4
   2   2 -18 243.496 75.8246   5
   2  -2 -18 228.311 81.1330   5
  -2   2 -18 269.792 71.5262   5
  -2  -2 -18 272.297 86.5470   5
   2  -2  18 233.917 96.8668   3
  -2   2  18 410.746 98.4891   3
  18  -2   2 279.740 79.4888   6
  18   2   2 151.308 63.5259   6
  18  -2  -2 360.044 86.4085   6
  18   2  -2 231.396 77.6422   6
   4   0  18 206.585 103.000   3
   0  -4  18-81.0837 79.4840   3
   0 -18  -4 43.3339 52.1551   4
  -4 -18   0-76.5254 71.6908   4
   4   0 -18-87.7191 74.2337   5
   0   4  18-35.7816 57.3454   3
   0  -4 -18 80.1175 66.5490   5
  -4   0 -18-26.9951 46.4005   5
  18   0   4 141.509 70.1713   6
   0 -18   4 75.5380 69.3024   3
  18  -4   0-23.7217 51.4208   6
  18   4   0-55.2254 68.5370   6
  18   0  -4 10.1130 50.2977   6
  -2  -4  18-73.3855 93.4604   3
   4 -18  -2 35.7999 38.0531   4
   2 -18  -4 60.5622 50.1354   4
  -2 -18  -4 80.5147 68.3205   4
  -4 -18  -2 39.5389 55.8505   4
  -2 -18   4 160.102 69.2428   4
  -4 -18   2 143.266 67.4245   4
   2  -4  18 72.7966 81.5396   3
   4   2 -18 96.6681 50.2233   5
   4  -2 -18 46.0345 61.2963   5
   4   2  18 105.849 74.9033   3
   2  -4 -18 209.493 91.8527   5
  -2  -4 -18 130.840 74.0750   5
  -4   2 -18 71.4715 50.8177   5
  -4  -2 -18 143.116 78.9559   5
   4  -2  18 93.1625 77.5727   3
   2   4  18 172.762 85.8649   3
  18  -4   2 97.9449 61.0537   6
  18  -2   4 92.7058 58.1907   6
  18   2   4 42.7892 58.8362   6
  18  -4  -2 96.9629 52.7834   6
  18   4   2 20.2770 52.9067   6
  18  -2  -4 81.7191 51.8541   6
   2 -18   4 4.85662 64.6063   3
  18   4  -2 63.7477 61.9131   6
  18   2  -4 92.2320 64.4603   6
   4 -18  -4 41.0686 43.1951   4
  -4 -18  -4 9.68113 57.6708   4
  18  -4  -4 78.5818 56.7471   5
  -4 -18   4-23.9444 51.6902   4
   4  -4  18-54.2651 72.6747   3
   4  -4 -18 41.8384 56.8571   5
  -4  -4 -18 36.7026 58.4248   5
  18  -4   4 33.6582 48.6358   6
  18   4   4 13.1143 58.4309   6
   4   4  18 82.2652 68.3274   3
   4 -18   4-27.3774 51.2025   3
  18   4  -4 87.5633 58.8425   6
   0 -18  -6 155.719 64.1081   4
  -6 -18   0 331.197 102.682   4
   6   0 -18 153.119 80.6104   5
  -6   0 -18 105.117 53.7661   5
   0   6  18 149.578 71.6885   3
  18  -6   0 155.918 60.0396   6
  18   0  -6 154.031 64.1193   6
   0 -18   6 235.080 103.679   3
   0  -6  18 11.1628 83.4809   3
   2 -18  -6 101.740 57.6213   4
   2   6  18 87.4067 66.7723   3
  -2  -6  18 7.75741 79.7163   3
  18  -6   2 130.269 54.1339   6
  18  -2  -6 79.7396 43.2840   6
  18   2  -6 111.584 56.7121   6
   1 -19  -1 178.816 67.8164   4
  -1 -19  -1 86.6187 57.2527   4
  -1 -19   1 77.0152 47.7058   4
  -1  -1  19 160.261 72.3272   3
   1   1 -19 144.103 61.8079   5
   1  -1 -19 247.216 79.6354   5
  -1   1 -19 163.634 68.0353   5
  -1  -1 -19 228.118 81.2235   5
   1  -1  19 162.517 85.0178   3
  -1   1  19 102.308 82.7020   3
   1   1  19 289.689 100.622   3
  19  -1  -1 219.148 75.1693   6
   0   0   0    0.00    0.00   0

TITL Jendrz21_CrZnReSe_03 in Fd-3m
REM Fd-3m (#227 in standard setting)
CELL 0.71073  10.496352  10.496352  10.496352  90.0000  90.0000  90.0000
ZERR    5.00   0.000143   0.000143   0.000143   0.0000   0.0000   0.0000
LATT  4
SYMM -x+3/4,-y+1/4, z+1/2
SYMM -x+1/4, y+1/2,-z+3/4
SYMM  x+1/2,-y+3/4,-z+1/4
SYMM  z, x, y
SYMM  z+1/2,-x+3/4,-y+1/4
SYMM -z+3/4,-x+1/4, y+1/2
SYMM -z+1/4, x+1/2,-y+3/4
SYMM  y, z, x
SYMM -y+1/4, z+1/2,-x+3/4
SYMM  y+1/2,-z+3/4,-x+1/4
SYMM -y+3/4,-z+1/4, x+1/2
SYMM  y+3/4, x+1/4,-z+1/2
SYMM -y,-x,-z
SYMM  y+1/4,-x+1/2, z+3/4
SYMM -y+1/2, x+3/4, z+1/4
SYMM  x+3/4, z+1/4,-y+1/2
SYMM -x+1/2, z+3/4, y+1/4
SYMM -x,-z,-y
SYMM  x+1/4,-z+1/2, y+3/4
SYMM  z+3/4, y+1/4,-x+1/2
SYMM  z+1/4,-y+1/2, x+3/4
SYMM -z+1/2, y+3/4, x+1/4
SYMM -z,-y,-x
SFAC C H N O
UNIT 55.00 50.00 5.00 5.00
TREF
HKLF 4
END
;
_shelx_hkl_checksum   48334
