# Supplementary material for: Synthesis, Structure, and Physicochemical Characteristics of Zn1−xRexCr2Se4 Single Crystals
Source: Materials (Basel). 2023 Jun 24;16(13):4565. doi: 10.3390/ma16134565 (PMC10342625; doi:10.3390/ma16134565)
Supplement: Supplementary file 1 [file materials-16-04565-s001.zip › 5_jedrz21_crznrese_06.cif]

 
data_jedrz21_crznrese_06
 
_audit_creation_method            'SHELXL-2019/2'
_shelx_SHELXL_version_number      '2019/2'
_chemical_name_systematic         ?
_chemical_name_common             ?
_chemical_melting_point           ?
_chemical_formula_moiety          ?
_chemical_formula_sum
 'Cr2 Re0.12 Se4 Zn0.88' 
_chemical_formula_weight          499.71

loop_
 _atom_type_symbol
 _atom_type_description
 _atom_type_scat_dispersion_real
 _atom_type_scat_dispersion_imag
 _atom_type_scat_source
 'Se'  'Se'  -0.0929   2.2259
 'International Tables Vol C Tables 4.2.6.8 and 6.1.1.4'
 'Cr'  'Cr'   0.3209   0.6236
 'International Tables Vol C Tables 4.2.6.8 and 6.1.1.4'
 'Re'  'Re'  -1.0185   7.2310
 'International Tables Vol C Tables 4.2.6.8 and 6.1.1.4'
 'Zn'  'Zn'   0.2839   1.4301
 'International Tables Vol C Tables 4.2.6.8 and 6.1.1.4'
 
_space_group_crystal_system       cubic
_space_group_IT_number            227
_space_group_name_H-M_alt         'F d -3 m'
_space_group_name_Hall            '-F 4vw 2vw 3'
 
_shelx_space_group_comment
;
The symmetry employed for this shelxl refinement is uniquely defined
by the following loop, which should always be used as a source of
symmetry information in preference to the above space-group names.
They are only intended as comments.
;
 
loop_
 _space_group_symop_operation_xyz
 'x, y, z'
 'x, -y+1/4, -z+1/4'
 '-x+1/4, y, -z+1/4'
 '-x+1/4, -y+1/4, z'
 'z, x, y'
 'z, -x+1/4, -y+1/4'
 '-z+1/4, x, -y+1/4'
 '-z+1/4, -x+1/4, y'
 'y, z, x'
 'y, -z+1/4, -x+1/4'
 '-y+1/4, z, -x+1/4'
 '-y+1/4, -z+1/4, x'
 'x, z, y'
 'x, -z+1/4, -y+1/4'
 '-x+1/4, z, -y+1/4'
 '-x+1/4, -z+1/4, y'
 'y, x, z'
 'y, -x+1/4, -z+1/4'
 '-y+1/4, x, -z+1/4'
 '-y+1/4, -x+1/4, z'
 'z, y, x'
 'z, -y+1/4, -x+1/4'
 '-z+1/4, y, -x+1/4'
 '-z+1/4, -y+1/4, x'
 'x, y+1/2, z+1/2'
 'x, -y+3/4, -z+3/4'
 '-x+1/4, y+1/2, -z+3/4'
 '-x+1/4, -y+3/4, z+1/2'
 'z, x+1/2, y+1/2'
 'z, -x+3/4, -y+3/4'
 '-z+1/4, x+1/2, -y+3/4'
 '-z+1/4, -x+3/4, y+1/2'
 'y, z+1/2, x+1/2'
 'y, -z+3/4, -x+3/4'
 '-y+1/4, z+1/2, -x+3/4'
 '-y+1/4, -z+3/4, x+1/2'
 'x, z+1/2, y+1/2'
 'x, -z+3/4, -y+3/4'
 '-x+1/4, z+1/2, -y+3/4'
 '-x+1/4, -z+3/4, y+1/2'
 'y, x+1/2, z+1/2'
 'y, -x+3/4, -z+3/4'
 '-y+1/4, x+1/2, -z+3/4'
 '-y+1/4, -x+3/4, z+1/2'
 'z, y+1/2, x+1/2'
 'z, -y+3/4, -x+3/4'
 '-z+1/4, y+1/2, -x+3/4'
 '-z+1/4, -y+3/4, x+1/2'
 'x+1/2, y, z+1/2'
 'x+1/2, -y+1/4, -z+3/4'
 '-x+3/4, y, -z+3/4'
 '-x+3/4, -y+1/4, z+1/2'
 'z+1/2, x, y+1/2'
 'z+1/2, -x+1/4, -y+3/4'
 '-z+3/4, x, -y+3/4'
 '-z+3/4, -x+1/4, y+1/2'
 'y+1/2, z, x+1/2'
 'y+1/2, -z+1/4, -x+3/4'
 '-y+3/4, z, -x+3/4'
 '-y+3/4, -z+1/4, x+1/2'
 'x+1/2, z, y+1/2'
 'x+1/2, -z+1/4, -y+3/4'
 '-x+3/4, z, -y+3/4'
 '-x+3/4, -z+1/4, y+1/2'
 'y+1/2, x, z+1/2'
 'y+1/2, -x+1/4, -z+3/4'
 '-y+3/4, x, -z+3/4'
 '-y+3/4, -x+1/4, z+1/2'
 'z+1/2, y, x+1/2'
 'z+1/2, -y+1/4, -x+3/4'
 '-z+3/4, y, -x+3/4'
 '-z+3/4, -y+1/4, x+1/2'
 'x+1/2, y+1/2, z'
 'x+1/2, -y+3/4, -z+1/4'
 '-x+3/4, y+1/2, -z+1/4'
 '-x+3/4, -y+3/4, z'
 'z+1/2, x+1/2, y'
 'z+1/2, -x+3/4, -y+1/4'
 '-z+3/4, x+1/2, -y+1/4'
 '-z+3/4, -x+3/4, y'
 'y+1/2, z+1/2, x'
 'y+1/2, -z+3/4, -x+1/4'
 '-y+3/4, z+1/2, -x+1/4'
 '-y+3/4, -z+3/4, x'
 'x+1/2, z+1/2, y'
 'x+1/2, -z+3/4, -y+1/4'
 '-x+3/4, z+1/2, -y+1/4'
 '-x+3/4, -z+3/4, y'
 'y+1/2, x+1/2, z'
 'y+1/2, -x+3/4, -z+1/4'
 '-y+3/4, x+1/2, -z+1/4'
 '-y+3/4, -x+3/4, z'
 'z+1/2, y+1/2, x'
 'z+1/2, -y+3/4, -x+1/4'
 '-z+3/4, y+1/2, -x+1/4'
 '-z+3/4, -y+3/4, x'
 '-x, -y, -z'
 '-x, y-1/4, z-1/4'
 'x-1/4, -y, z-1/4'
 'x-1/4, y-1/4, -z'
 '-z, -x, -y'
 '-z, x-1/4, y-1/4'
 'z-1/4, -x, y-1/4'
 'z-1/4, x-1/4, -y'
 '-y, -z, -x'
 '-y, z-1/4, x-1/4'
 'y-1/4, -z, x-1/4'
 'y-1/4, z-1/4, -x'
 '-x, -z, -y'
 '-x, z-1/4, y-1/4'
 'x-1/4, -z, y-1/4'
 'x-1/4, z-1/4, -y'
 '-y, -x, -z'
 '-y, x-1/4, z-1/4'
 'y-1/4, -x, z-1/4'
 'y-1/4, x-1/4, -z'
 '-z, -y, -x'
 '-z, y-1/4, x-1/4'
 'z-1/4, -y, x-1/4'
 'z-1/4, y-1/4, -x'
 '-x, -y+1/2, -z+1/2'
 '-x, y+1/4, z+1/4'
 'x-1/4, -y+1/2, z+1/4'
 'x-1/4, y+1/4, -z+1/2'
 '-z, -x+1/2, -y+1/2'
 '-z, x+1/4, y+1/4'
 'z-1/4, -x+1/2, y+1/4'
 'z-1/4, x+1/4, -y+1/2'
 '-y, -z+1/2, -x+1/2'
 '-y, z+1/4, x+1/4'
 'y-1/4, -z+1/2, x+1/4'
 'y-1/4, z+1/4, -x+1/2'
 '-x, -z+1/2, -y+1/2'
 '-x, z+1/4, y+1/4'
 'x-1/4, -z+1/2, y+1/4'
 'x-1/4, z+1/4, -y+1/2'
 '-y, -x+1/2, -z+1/2'
 '-y, x+1/4, z+1/4'
 'y-1/4, -x+1/2, z+1/4'
 'y-1/4, x+1/4, -z+1/2'
 '-z, -y+1/2, -x+1/2'
 '-z, y+1/4, x+1/4'
 'z-1/4, -y+1/2, x+1/4'
 'z-1/4, y+1/4, -x+1/2'
 '-x+1/2, -y, -z+1/2'
 '-x+1/2, y-1/4, z+1/4'
 'x+1/4, -y, z+1/4'
 'x+1/4, y-1/4, -z+1/2'
 '-z+1/2, -x, -y+1/2'
 '-z+1/2, x-1/4, y+1/4'
 'z+1/4, -x, y+1/4'
 'z+1/4, x-1/4, -y+1/2'
 '-y+1/2, -z, -x+1/2'
 '-y+1/2, z-1/4, x+1/4'
 'y+1/4, -z, x+1/4'
 'y+1/4, z-1/4, -x+1/2'
 '-x+1/2, -z, -y+1/2'
 '-x+1/2, z-1/4, y+1/4'
 'x+1/4, -z, y+1/4'
 'x+1/4, z-1/4, -y+1/2'
 '-y+1/2, -x, -z+1/2'
 '-y+1/2, x-1/4, z+1/4'
 'y+1/4, -x, z+1/4'
 'y+1/4, x-1/4, -z+1/2'
 '-z+1/2, -y, -x+1/2'
 '-z+1/2, y-1/4, x+1/4'
 'z+1/4, -y, x+1/4'
 'z+1/4, y-1/4, -x+1/2'
 '-x+1/2, -y+1/2, -z'
 '-x+1/2, y+1/4, z-1/4'
 'x+1/4, -y+1/2, z-1/4'
 'x+1/4, y+1/4, -z'
 '-z+1/2, -x+1/2, -y'
 '-z+1/2, x+1/4, y-1/4'
 'z+1/4, -x+1/2, y-1/4'
 'z+1/4, x+1/4, -y'
 '-y+1/2, -z+1/2, -x'
 '-y+1/2, z+1/4, x-1/4'
 'y+1/4, -z+1/2, x-1/4'
 'y+1/4, z+1/4, -x'
 '-x+1/2, -z+1/2, -y'
 '-x+1/2, z+1/4, y-1/4'
 'x+1/4, -z+1/2, y-1/4'
 'x+1/4, z+1/4, -y'
 '-y+1/2, -x+1/2, -z'
 '-y+1/2, x+1/4, z-1/4'
 'y+1/4, -x+1/2, z-1/4'
 'y+1/4, x+1/4, -z'
 '-z+1/2, -y+1/2, -x'
 '-z+1/2, y+1/4, x-1/4'
 'z+1/4, -y+1/2, x-1/4'
 'z+1/4, y+1/4, -x'
 
_cell_length_a                    10.50025(15)
_cell_length_b                    10.50025(15)
_cell_length_c                    10.50025(15)
_cell_angle_alpha                 90
_cell_angle_beta                  90
_cell_angle_gamma                 90
_cell_volume                      1157.71(5)
_cell_formula_units_Z             8
_cell_measurement_temperature     293(1)
_cell_measurement_reflns_used     2458
_cell_measurement_theta_min       3.3190
_cell_measurement_theta_max       40.6250
 
_exptl_crystal_description        'polyhedron'
_exptl_crystal_colour             ?
_exptl_crystal_density_meas       ?
_exptl_crystal_density_method     ?
_exptl_crystal_density_diffrn     5.734          
_exptl_crystal_F_000              1755
_exptl_transmission_factor_min    ?
_exptl_transmission_factor_max    ?
_exptl_crystal_size_max           0.100
_exptl_crystal_size_mid           0.060
_exptl_crystal_size_min           0.020
_exptl_absorpt_coefficient_mu     34.806
_shelx_estimated_absorpt_T_min    0.128
_shelx_estimated_absorpt_T_max    0.543
_exptl_absorpt_correction_type    'multi-scan'
_exptl_absorpt_correction_T_min   0.31993
_exptl_absorpt_correction_T_max   1.00000
_exptl_absorpt_process_details
;
CrysAlisPro 1.171.38.41q (Rigaku Oxford Diffraction, 2015)
Empirical absorption correction using spherical harmonics,
 implemented in SCALE3 ABSPACK scaling algorithm.
;
_exptl_absorpt_special_details    ?
_diffrn_ambient_temperature       293(1)
_diffrn_radiation_wavelength      0.71073
_diffrn_radiation_type            MoK\a
_diffrn_source                    'micro-focus sealed X-ray tube'
_diffrn_measurement_device_type   
;
SuperNova diffractometer (Agilent Technologies) with Atlas detector
;
_diffrn_measurement_method        '\w scans'
_diffrn_detector_area_resol_mean  10.4498
_diffrn_reflns_number             5197
_diffrn_reflns_av_unetI/netI      0.0103
_diffrn_reflns_av_R_equivalents   0.0362
_diffrn_reflns_limit_h_min        -18
_diffrn_reflns_limit_h_max        18
_diffrn_reflns_limit_k_min        -18
_diffrn_reflns_limit_k_max        15
_diffrn_reflns_limit_l_min        -14
_diffrn_reflns_limit_l_max        19
_diffrn_reflns_theta_min          3.361
_diffrn_reflns_theta_max          40.683
_diffrn_reflns_theta_full         25.242
_diffrn_measured_fraction_theta_max   0.991
_diffrn_measured_fraction_theta_full  1.000
_diffrn_reflns_Laue_measured_fraction_max    0.991
_diffrn_reflns_Laue_measured_fraction_full   1.000
_diffrn_reflns_point_group_measured_fraction_max   0.991
_diffrn_reflns_point_group_measured_fraction_full  1.000
_reflns_number_total              213
_reflns_number_gt                 208
_reflns_threshold_expression      'I > 2\s(I)'
_reflns_Friedel_coverage          0.000
_reflns_Friedel_fraction_max      .
_reflns_Friedel_fraction_full     .
 
_reflns_special_details
;
 Reflections were merged by SHELXL according to the crystal
 class for the calculation of statistics and refinement.
 
 _reflns_Friedel_fraction is defined as the number of unique
 Friedel pairs measured divided by the number that would be
 possible theoretically, ignoring centric projections and
 systematic absences.
;
 
_computing_data_collection     'CrysAlisPro 1.171.38.41q (Rigaku OD, 2015)'
_computing_cell_refinement     'CrysAlisPro 1.171.38.41q (Rigaku OD, 2015)'
_computing_data_reduction      'CrysAlisPro 1.171.38.41q (Rigaku OD, 2015)'
_computing_structure_solution   'SHELXS-2013 (Sheldrick, 2015)'
_computing_structure_refinement 'SHELXL-2019/2 (Sheldrick, 2015)'
_computing_molecular_graphics     ?
_computing_publication_material   ?
_refine_special_details           ?
_refine_ls_structure_factor_coef  Fsqd
_refine_ls_matrix_type            full
_refine_ls_weighting_scheme       calc
_refine_ls_weighting_details
'w=1/[\s^2^(Fo^2^)+(0.0770P)^2^+55.7682P] where P=(Fo^2^+2Fc^2^)/3'
_atom_sites_solution_primary      ?
_atom_sites_solution_secondary    ?
_atom_sites_solution_hydrogens    .
_refine_ls_hydrogen_treatment     undef
_refine_ls_extinction_method      none
_refine_ls_extinction_coef        .
_refine_ls_number_reflns          213
_refine_ls_number_parameters      7
_refine_ls_number_restraints      0
_refine_ls_R_factor_all           0.0417
_refine_ls_R_factor_gt            0.0413
_refine_ls_wR_factor_ref          0.1263
_refine_ls_wR_factor_gt           0.1259
_refine_ls_goodness_of_fit_ref    1.169
_refine_ls_restrained_S_all       1.169
_refine_ls_shift/su_max           0.000
_refine_ls_shift/su_mean          0.000
 
loop_
 _atom_site_label
 _atom_site_type_symbol
 _atom_site_fract_x
 _atom_site_fract_y
 _atom_site_fract_z
 _atom_site_U_iso_or_equiv
 _atom_site_adp_type
 _atom_site_occupancy
 _atom_site_site_symmetry_order  
 _atom_site_calc_flag
 _atom_site_refinement_flags_posn
 _atom_site_refinement_flags_adp
 _atom_site_refinement_flags_occupancy
 _atom_site_disorder_assembly
 _atom_site_disorder_group
Zn Zn 0.125000 0.125000 0.125000 0.0151(4) Uani 0.8801 24 d S T P . .
Re Re 0.125000 0.125000 0.125000 0.0151(4) Uani 0.12 24 d S T P . .
Cr Cr 0.500000 0.500000 0.500000 0.0061(3) Uani 1 12 d S T P . .
Se Se 0.25954(5) 0.25954(5) 0.25954(5) 0.0063(2) Uani 1 6 d S T P . .
 
loop_
 _atom_site_aniso_label
 _atom_site_aniso_U_11
 _atom_site_aniso_U_22
 _atom_site_aniso_U_33
 _atom_site_aniso_U_23
 _atom_site_aniso_U_13
 _atom_site_aniso_U_12
Zn 0.0151(4) 0.0151(4) 0.0151(4) 0.000 0.000 0.000
Re 0.0151(4) 0.0151(4) 0.0151(4) 0.000 0.000 0.000
Cr 0.0061(3) 0.0061(3) 0.0061(3) -0.0003(2) -0.0003(2) -0.0003(2)
Se 0.0063(2) 0.0063(2) 0.0063(2) -0.00053(11) -0.00053(11) -0.00053(11)
 
_geom_special_details
;
 All esds (except the esd in the dihedral angle between two l.s. planes)
 are estimated using the full covariance matrix.  The cell esds are taken
 into account individually in the estimation of esds in distances, angles
 and torsion angles; correlations between esds in cell parameters are only
 used when they are defined by crystal symmetry.  An approximate (isotropic)
 treatment of cell esds is used for estimating esds involving l.s. planes.
;
 
loop_
 _geom_bond_atom_site_label_1
 _geom_bond_atom_site_label_2
 _geom_bond_distance
 _geom_bond_site_symmetry_2
 _geom_bond_publ_flag
Zn Se 2.4468(8) 4 ?
Zn Se 2.4468(8) 3 ?
Zn Se 2.4468(8) 2 ?
Zn Se 2.4469(8) . ?
Cr Se 2.5289(4) 172_556 ?
Cr Se 2.5289(4) 76 ?
Cr Se 2.5289(4) 26 ?
Cr Se 2.5289(4) 51 ?
Cr Se 2.5289(4) 147_565 ?
Cr Se 2.5289(4) 122_655 ?
 
loop_
 _geom_angle_atom_site_label_1
 _geom_angle_atom_site_label_2
 _geom_angle_atom_site_label_3
 _geom_angle
 _geom_angle_site_symmetry_1
 _geom_angle_site_symmetry_3
 _geom_angle_publ_flag
Se Zn Se 109.5 4 3 ?
Se Zn Se 109.5 4 2 ?
Se Zn Se 109.5 3 2 ?
Se Zn Se 109.5 4 . ?
Se Zn Se 109.5 3 . ?
Se Zn Se 109.5 2 . ?
Se Cr Se 180.0 172_556 76 ?
Se Cr Se 94.63(2) 172_556 26 ?
Se Cr Se 85.37(2) 76 26 ?
Se Cr Se 94.63(2) 172_556 51 ?
Se Cr Se 85.37(2) 76 51 ?
Se Cr Se 85.37(2) 26 51 ?
Se Cr Se 85.37(2) 172_556 147_565 ?
Se Cr Se 94.63(2) 76 147_565 ?
Se Cr Se 94.63(2) 26 147_565 ?
Se Cr Se 180.0 51 147_565 ?
Se Cr Se 85.37(2) 172_556 122_655 ?
Se Cr Se 94.63(2) 76 122_655 ?
Se Cr Se 180.00(2) 26 122_655 ?
Se Cr Se 94.63(2) 51 122_655 ?
Se Cr Se 85.37(2) 147_565 122_655 ?
Zn Se Cr 122.053(16) . 76 ?
Zn Se Cr 122.053(16) . 26 ?
Cr Se Cr 94.45(2) 76 26 ?
Zn Se Cr 122.053(16) . 51 ?
Cr Se Cr 94.45(2) 76 51 ?
Cr Se Cr 94.45(2) 26 51 ?
 
_refine_diff_density_max    2.156
_refine_diff_density_min   -7.757
_refine_diff_density_rms    0.669

_shelx_res_file
;
TITL Jendrz21_CrZnReSe_06 in Fd-3m
    shelx.res
    created by SHELXL-2019/2 at 11:02:57 on 28-Mar-2023
REM Fd-3m (#227 in standard setting)
CELL 0.71073  10.500249  10.500249  10.500249  90.0000  90.0000  90.0000
ZERR    8.00   0.000153   0.000153   0.000153   0.0000   0.0000   0.0000
LATT  4
SYMM X, .25-Y, .25-Z
SYMM .25-X, Y, .25-Z
SYMM .25-X, .25-Y, Z
SYMM Z, X, Y
SYMM Z, .25-X, .25-Y
SYMM .25-Z, X, .25-Y
SYMM .25-Z, .25-X, Y
SYMM Y, Z, X
SYMM Y, .25-Z, .25-X
SYMM .25-Y, Z, .25-X
SYMM .25-Y, .25-Z, X
SYMM X, Z, Y
SYMM X, .25-Z, .25-Y
SYMM .25-X, Z, .25-Y
SYMM .25-X, .25-Z, Y
SYMM  Y, X, Z
SYMM Y, .25-X, .25-Z
SYMM .25-Y, X, .25-Z
SYMM .25-Y, .25-X, Z
SYMM Z, Y, X
SYMM Z, .25-Y, .25-X
SYMM .25-Z, Y, .25-X
SYMM .25-Z, .25-Y, X
SFAC Se Cr Re Zn
UNIT 32  16  0.96  7.04
L.S. 77
rem BOND 0.5
ACTA
FMAP 2
PLAN 40
EXYZ Zn Re
EADP Zn Re
size 0.02 0.06 0.10
temp 20
WGHT    0.077000   55.768200
FVAR       0.49025
ZN    4    0.125000    0.125000    0.125000    10.03667    0.01509    0.01509 =
         0.01509    0.00000    0.00000    0.00000
RE    3    0.125000    0.125000    0.125000    10.00500    0.01509    0.01509 =
         0.01509    0.00000    0.00000    0.00000
CR    2    0.500000    0.500000    0.500000    10.08333    0.00608    0.00608 =
         0.00608   -0.00033   -0.00033   -0.00033
SE    1    0.259539    0.259539    0.259539    10.16667    0.00633    0.00633 =
         0.00633   -0.00053   -0.00053   -0.00053
HKLF 4


REM  Jendrz21_CrZnReSe_06 in Fd-3m
REM wR2 = 0.1263, GooF = S = 1.169, Restrained GooF = 1.169 for all data
REM R1 = 0.0413 for 208 Fo > 4sig(Fo) and 0.0417 for all 213 data
REM 7 parameters refined using 0 restraints

END

WGHT      0.0770     55.7751

REM Highest difference peak  2.156,  deepest hole -7.757,  1-sigma level  0.669
Q1    1   0.0206  0.1250  0.1250  10.25000  0.05    1.24
Q2    1   0.3767  0.2593  0.2593  10.50000  0.05    1.11
Q3    1   0.6089  0.5130  0.6089  10.50000  0.05    0.78
Q4    1   0.0655  0.1268  0.0655  10.50000  0.05    0.77
Q5    1   0.2643  0.2327  0.3518  11.00000  0.05    0.76
Q6    1   0.2534  0.2989  0.3481  11.00000  0.05    0.75
Q7    1   0.1269  0.0044  0.0696  11.00000  0.05    0.72
Q8    1   0.2801  0.1230  0.0804  11.00000  0.05    0.72
Q9    1   0.1343  0.2659  0.2388  11.00000  0.05    0.71
Q10   1   0.3750  0.3750  0.2370  10.25000  0.05    0.70
Q11   1   0.5770  0.4983  0.5770  10.50000  0.05    0.67
Q12   1   0.2809  0.3648  0.3391  11.00000  0.05    0.67
Q13   1   0.3770  0.4906  0.5779  11.00000  0.05    0.67
Q14   1   0.4524  0.6100  0.5704  11.00000  0.05    0.63
Q15   1   0.0287  0.2213  0.1228  10.50000  0.05    0.62
Q16   1   0.1783  0.1783  0.2747  10.50000  0.05    0.61
Q17   1   0.0586  0.0803  0.1017  11.00000  0.05    0.60
Q18   1   0.1865  0.1865  0.3380  10.50000  0.05    0.58
Q19   1   0.2201  0.3604  0.3604  10.50000  0.05    0.58
Q20   1   0.2811  0.1879  0.3365  11.00000  0.05    0.57
Q21   1   0.3988  0.5239  0.6001  11.00000  0.05    0.57
Q22   1   0.5332  0.4350  0.6077  11.00000  0.05    0.56
Q23   1   0.3668  0.2202  0.3080  11.00000  0.05    0.55
Q24   1   0.1963  0.1963  0.1963  10.16667  0.05    0.55
Q25   1   0.2221  0.1332  0.3507  11.00000  0.05    0.54
Q26   1   0.3222  0.2029  0.3222  10.50000  0.05    0.54
Q27   1   0.3040  0.3040  0.0860  10.50000  0.05    0.53
Q28   1   0.3683  0.1834  0.1834  10.50000  0.05    0.53
Q29   1   0.3327  0.3327  0.2525  10.50000  0.05    0.52
Q30   1   0.2631  0.2631  0.1608  10.50000  0.05    0.52
Q31   1   0.5705  0.5705  0.5705  10.16667  0.05    0.51
Q32   1   0.5054  0.4589  0.5879  11.00000  0.05    0.51
Q33   1   0.5000  0.4290  0.5710  10.50000  0.05    0.50
Q34   1   0.2069  0.2069  0.0849  10.50000  0.05    0.49
Q35   1   0.3151  0.1970  0.0851  11.00000  0.05    0.48
Q36   1   0.2437  0.1791  0.1791  10.50000  0.05    0.48
Q37   1   0.2894  0.3313  0.1391  11.00000  0.05    0.48
Q38   1   0.1459  0.1041  0.0145  10.50000  0.05    0.47
Q39   1   0.3253  0.3253  0.3253  10.16667  0.05    0.46
Q40   1   0.0761  0.2500  0.3261  10.50000  0.05    0.46
;
_shelx_res_checksum   66282

_shelx_hkl_file
;
  -1  -1   1 3086.68 80.2983   4
  -1  -1  -1 3524.04 95.2382   3
   1  -1   1 3742.48 91.1663   5
  -1  -1   1 3542.29 91.7763   3
  -1  -1   1 4066.40 78.2680   6
   1   1   1 3669.97 108.097   5
  -1   1   1 3423.42 70.4435   6
   1  -1  -1 3518.00 75.5801   4
   1  -1   1 3470.40 80.7108   4
  -2   0   0 18.7527 7.53754   3
   0   0   2-0.21160 4.39628   6
   0   0   2 12.7451 10.6583   5
   0  -2   0 16.6609 8.10414   4
   2   0   0 1.06172 5.57674   5
   0  -2  -2 13172.3 238.249   4
  -2  -2   0 13188.6 269.059   3
   0  -2   2 14177.1 204.138   6
   2  -2   0 13235.7 244.196   4
   0  -2   2 14029.2 229.673   4
   0   2   2 13257.3 230.005   6
  -2   0  -2 13771.3 208.160   3
   2  -2   0 13828.3 254.578   5
  -2   0   2 14359.7 232.698   6
   0  -2   2 13630.7 251.117   3
  -2   0   2 13945.0 254.547   3
   0  -2   2 14125.5 237.756   5
   2   0   2 13118.5 288.972   5
   2   2   2 76638.9 1117.03   5
   2  -2   2 79227.3 1074.38   5
  -2  -2   2 78924.4 1080.91   3
  -2  -2   2 72620.9 1040.40   4
  -2   2   2 78254.8 1006.81   6
   2  -2   2 76314.3 1045.66   6
   2  -2  -2 77622.9 1022.48   4
   2  -2   2 78397.3 1044.02   4
   1   1   3 19008.3 345.809   6
   1  -3  -1 19496.5 336.986   4
  -3  -1  -1 19330.0 331.305   3
   3  -1  -1 20077.7 337.412   5
  -1  -1   3 20016.1 332.832   3
   1  -3   1 19991.6 334.649   5
  -3   1  -1 20269.2 296.033   3
   1  -3   1 19750.6 338.552   4
   1  -1   3 20409.4 282.182   3
   1  -1   3 20275.9 423.086   5
   1  -1  -3 20033.2 270.972   4
   1   1   3 20701.1 417.080   5
   3   1   1 20187.1 360.093   5
  -1  -3   1 20035.7 350.239   4
  -1   3   1 20171.6 275.831   6
   1  -1   3 20201.0 323.318   6
  -1  -1   3 20059.2 269.384   4
  -3   1   1 20071.4 338.434   3
  -1   1   3 19331.3 314.534   6
   3  -1   1 18926.1 344.244   5
  -3  -1   1 19346.0 349.129   3
  -1  -3  -1 18118.7 355.290   4
  -1  -3   1 19397.3 386.426   3
  -1  -1   3 20014.8 310.754   6
  -1  -3   1 20706.4 286.367   5
   3   1  -1 20148.7 289.056   5
  -1  -3   3 3331.60 107.074   4
   3  -3  -1 3231.87 116.291   4
   3  -1   3 3299.97 142.785   6
  -3  -3   1 3338.91 148.816   4
  -3  -1   3 3484.32 130.523   3
  -1  -3   3 3507.59 94.7355   6
  -1   3   3 3398.80 103.350   6
   1  -3   3 3472.78 113.359   4
   1  -3  -3 3193.45 106.920   4
  -1  -3   3 3526.88 127.437   5
   1  -3   3 3272.44 120.555   3
   1  -3   3 3520.32 124.323   5
   3  -1   3 3618.69 148.608   5
  -1  -3  -3 3015.21 126.851   4
   3  -3   1 3400.30 129.206   5
   1  -3   3 3454.11 87.5103   6
  -3  -3   1 3251.20 137.929   3
  -3  -3  -1 3341.04 142.445   3
   3  -3   1 3385.09 123.831   4
  -3   1   3 3371.50 105.994   6
   1   3   3 3563.99 130.007   6
   3   1   3 3494.51 177.748   5
  -1  -3   3 3387.68 135.643   3
  -3  -1   3 3662.89 113.175   6
  -3   1   3 3695.50 132.642   3
  -3  -3   3 663.869 63.9696   3
   3   3   3 810.722 78.1364   6
   3  -3   3 645.052 53.7695   4
  -3   3   3 742.991 47.4825   6
   3  -3  -3 768.489 52.9572   4
   3  -3   3 712.014 56.0437   6
  -3  -3   3 708.993 57.0650   4
   3  -3   3 777.026 67.2135   5
   0   4   0 179704. 2142.67   6
   0   0   4 183243. 2215.52   6
   0   0   4 180778. 2316.52   5
   0   0   4 181753. 2208.78   3
  -4   0   0 179556. 2223.55   3
   0  -4   0 181911. 2259.38   4
  -2   0   4 11.7907 15.0560   3
   0  -2   4 0.02871 8.11833   6
   0  -4   2-4.52436 7.71547   5
   2   0   4 57.1875 22.6804   6
   0  -2  -4 1.05376 7.18685   4
   0  -4   2 11.0571 5.07213   6
   0  -2   4 32.9002 23.8886   5
   2  -4   0 10.2072 12.8217   5
  -4   0  -2 25.7067 9.56898   3
   0   4   2 12.2209 8.91848   6
  -4  -2   0 16.6672 15.3076   3
   0  -2   4 9.64940 6.50815   4
  -2  -4   0 26.9401 19.3056   3
   2  -4   0-9.22019 11.7430   4
  -4   2   0 6.94667 9.66265   3
  -4   0   2 5.10777 11.5512   3
   2   0   4 13.2092 30.1570   5
   4   0  -2 13.5037 10.8200   5
  -2  -4   0 22.4214 21.6033   4
   4   0   2 20.2655 19.4468   5
   0  -2   4-0.15616 9.42056   3
   0  -4  -2 27.7861 15.8773   4
   4  -2   0-4.28827 13.6572   5
   0  -4   2-0.95939 22.2427   3
   4   2   0-0.94259 8.97037   5
   0   2   4 7.70106 10.5889   6
  -2   0   4 11.6602 10.5285   6
   0  -4   2 8.02606 10.5693   4
  -4   2  -2 7597.59 144.602   3
  -4  -2  -2 7285.66 206.179   3
   2   2   4 6929.29 248.136   5
   2  -4   2 7521.71 203.307   4
  -2  -4   2 7615.53 241.856   3
  -2   2   4 7407.97 177.760   6
   2  -2   4 7501.27 188.554   6
   2  -2   4 7338.59 134.526   3
  -2  -2   4 7561.03 175.111   6
   4   2   2 7460.13 258.030   5
   2  -2   4 7849.55 245.729   5
   2   2   4 7190.15 224.256   6
  -2  -2   4 7552.19 212.184   3
  -4  -2   2 7593.57 218.628   3
  -4   2   2 7366.00 203.205   3
   2  -4   2 7745.29 131.449   6
  -2  -4   2 7528.70 130.728   5
  -2  -2   4 7729.97 157.486   4
  -2  -4  -2 6935.44 232.887   4
   2  -4  -2 7497.84 197.528   4
  -2  -4   2 7091.92 206.041   4
   4   2  -2 7626.32 134.261   5
   2  -4   2 7480.26 204.171   5
   2   4   2 7482.55 231.670   6
   2  -2  -4 7584.97 152.273   4
   4  -2   2 7394.84 211.985   5
  -2   4   2 7261.02 151.752   6
  -4   0   4 261687. 3004.16   6
   0  -4  -4 227168. 3017.70   4
   4  -4   0 247732. 3050.81   4
  -4  -4   0 241333. 3117.63   3
   0   4   4 244355. 3000.86   6
  -4  -4   0 252560. 3268.57   4
   0  -4   4 251415. 2998.96   4
   0  -4   4 237812. 3041.00   5
  -4   0   4 257092. 3079.11   3
   4  -4   0 229224. 3059.80   5
   4   0   4 241760. 3147.94   6
   0  -4   4 255323. 2929.09   6
  -4   4   2 393.852 33.9293   6
  -2  -4   4 480.844 39.6725   6
   2   4   4 345.314 52.5433   6
  -4  -4   2 344.662 55.0505   3
   2  -4  -4 399.404 42.3441   4
  -4   2   4 469.723 57.3411   3
  -2  -4  -4 505.117 69.6306   4
  -2  -4   4 431.397 41.5359   5
   2  -4   4 388.411 44.9033   4
   4  -4  -2 389.885 47.3650   4
  -4  -4  -2 463.101 63.0995   3
  -2   4   4 423.502 40.2326   6
  -4  -4  -2 360.074 66.6670   4
   4  -4   2 430.797 51.3500   4
   2  -4   4 389.196 49.0966   5
  -4  -2   4 370.173 42.5100   4
  -2  -4   4 377.407 54.9466   3
   4   2   4 380.698 62.5010   6
  -4  -2   4 388.328 53.5891   3
  -4  -2   4 454.852 44.3413   6
   4  -2   4 434.434 55.5865   6
   2  -4   4 379.476 32.1251   6
  -2  -4   4 381.465 41.9133   4
   4  -2   4 491.858 64.9213   5
  -4  -4   2 311.802 50.3129   4
   4   2   4 446.871 70.0696   5
  -4   2   4 393.783 40.9536   6
   4  -4   2 402.196 52.4918   5
  -4  -4   4 114335. 1549.01   4
   4  -4   4 114718. 1599.33   5
   4   4   4 116635. 1666.94   6
  -4  -4  -4 101888. 1797.36   4
   4  -4  -4 109300. 1496.03   4
  -4   4   4 112918. 1468.09   6
  -4  -4   4 113492. 1620.65   3
   4  -4   4 104752. 1502.15   6
  -1  -5   1 42438.5 603.909   5
  -1  -5   1 42918.8 694.550   4
  -1  -1   5 42026.7 626.218   6
  -1  -1   5 40720.0 653.080   3
   1   5   1 41966.3 649.134   6
  -5  -1   1 42937.1 681.833   3
   1  -1   5 42850.2 641.147   6
   1  -5   1 40745.7 652.932   5
  -5  -1  -1 41900.2 654.740   3
   1  -1   5 43969.4 831.317   5
  -1  -5   1 42577.9 771.100   3
   5  -1  -1 41761.0 660.099   5
  -1   1   5 42302.3 637.800   6
  -5   1  -1 41461.7 617.543   3
   5  -1   1 41431.3 671.037   5
  -1  -5  -1 40602.4 696.918   4
   1  -5  -1 41611.2 677.536   4
   5   1  -1 42784.7 615.346   5
   5   1   1 42506.1 676.324   5
  -1   5   1 43053.9 547.485   6
   1   1   5 42109.8 668.638   6
   1  -1   5 42396.5 600.061   3
  -5   1   1 42155.0 658.384   3
   1  -5   1 43293.4 681.589   4
  -3  -5   1 1236.84 106.167   3
   5   3  -1 1261.76 69.1328   5
   1  -3  -5 1133.07 60.6638   4
  -1  -5   3 1203.89 63.8480   5
   3   1   5 1139.38 93.6398   6
   3  -1   5 1320.39 123.852   5
   5   1   3 1137.69 102.808   5
  -3  -5  -1 1240.30 107.203   4
  -1  -5   3 1321.94 84.9041   4
   1  -3   5 1107.81 75.2656   3
  -1   5   3 1287.77 64.4806   6
   1  -3   5 1198.33 65.5303   4
   5  -3   1 1229.60 88.1204   5
  -1  -3  -5 1321.24 87.8340   4
   1  -5   3 1213.19 79.6053   4
   3   1   5 1444.43 127.526   5
   1   3   5 1335.20 88.3741   6
  -5   1  -3 1295.10 54.3668   3
   3  -5   1 1256.11 85.3124   4
  -1  -5   3 1154.71 104.816   3
   1   5   3 1263.88 80.2998   6
   1  -5   3 1296.48 81.3698   5
  -3   1   5 1334.45 92.2992   3
  -3  -5   1 1297.58 98.5849   4
   5  -3  -1 1229.79 90.0708   5
  -3   1   5 1178.33 71.1000   6
   1  -3   5 1208.76 66.0700   6
  -3  -5  -1 1343.08 109.475   3
   3  -1   5 1270.67 91.4907   6
  -1  -3   5 1235.35 95.2705   5
  -5  -3  -1 1158.61 88.6797   3
  -1   3   5 1258.56 75.8335   6
   5  -1   3 1190.90 96.1684   5
  -1  -3   5 1251.73 65.5901   6
  -3  -1   5 1172.81 48.7812   4
  -3  -1   5 1386.70 91.8470   3
  -5  -1   3 1235.42 89.3887   3
   1  -5   3 1197.97 41.0528   6
   5   3   1 1461.19 98.2648   5
  -5  -3   1 1326.80 95.9613   3
  -1  -3   5 1270.33 61.2503   4
   1  -5  -3 1186.19 81.6726   4
  -5   1   3 1144.64 83.4886   3
   3  -5  -1 1263.18 84.7913   4
  -1  -3   5 1275.43 89.4545   3
   1  -5   3 1286.30 92.9991   3
   3  -5   1 1348.83 90.7971   5
  -3  -1   5 1236.47 72.5050   6
  -5   3  -1 1228.72 67.0647   3
   5   1  -3 1204.17 63.0492   5
  -5  -1  -3 1232.97 74.1740   3
  -1  -5  -3 1176.87 90.0762   4
   1  -3   5 1318.90 112.345   5
   3   5   3 11305.9 332.000   6
  -3  -5   3 11762.8 348.895   3
   5  -3   3 11374.0 316.358   5
   3  -5   3 11410.8 288.982   4
   3   3   5 10501.0 324.123   6
   3  -3   5 11043.6 269.209   6
  -3  -3   5 10923.7 237.898   4
   3  -5  -3 10446.1 274.386   4
   5   3   3 12061.3 348.551   5
  -5  -3   3 10854.6 313.917   3
  -3  -3   5 11345.6 313.013   3
  -5   3   3 11145.4 245.866   6
  -3   5   3 10826.1 224.971   6
   3  -5   3 11443.2 299.259   5
  -3  -3   5 11569.9 251.233   6
   3  -3   5 11625.3 340.764   5
   3  -3  -5 11163.0 231.167   4
  -5   3   3 11303.7 298.408   3
   3  -5   3 11062.6 202.324   6
  -5  -3  -3 10818.5 299.008   3
  -3  -5  -3 10683.0 368.550   4
  -3   3   5 11140.9 254.773   6
  -5   3  -3 11032.9 194.073   3
  -3  -5   3 10805.3 296.000   4
  -1  -5  -5 11345.5 324.330   4
  -5  -5   1 11084.9 346.365   3
  -1  -5   5 11542.9 235.881   6
   5  -5  -1 11589.0 329.807   5
  -1  -5   5 11607.4 369.231   3
   1  -5   5 11490.3 224.217   6
  -5   1   5 11207.5 271.727   6
   1  -5   5 12044.6 321.820   5
  -5  -1   5 11753.4 331.759   3
   5   1   5 12283.1 370.614   6
   1   5   5 11734.2 309.692   6
  -1   5   5 11922.5 276.521   6
  -5  -5   1 12766.0 415.227   4
  -5  -5  -1 11399.3 351.994   3
   5   1   5 11874.1 409.310   5
   5  -1   5 12099.8 401.389   5
  -1  -5   5 11968.4 356.566   5
   5  -5   1 11362.5 314.823   4
  -5   1   5 11994.2 327.265   3
   5  -5  -1 12049.8 314.516   4
   1  -5   5 11808.7 327.013   3
  -1  -5   5 11837.9 279.301   4
  -5  -5  -1 12135.4 457.276   4
  -5  -1   5 11921.3 281.014   6
   5  -1   5 11787.3 355.686   6
   1  -5   5 11920.9 288.372   4
   5  -5   1 11633.2 327.648   5
   1  -5  -5 11129.6 282.373   4
  -5  -5  -3 26180.8 574.818   3
   3  -5   5 25658.6 426.259   6
  -3  -5  -5 24806.7 645.510   4
   3  -5   5 26646.3 516.130   4
  -5   3   5 27309.1 565.329   3
  -3  -5   5 27017.9 456.129   6
   5  -3   5 26436.1 556.139   6
   5  -5   3 27168.3 541.843   4
  -5  -3   5 25192.0 494.129   4
   5  -5  -3 25982.6 512.867   4
   5  -3   5 27641.0 604.271   5
  -5  -3   5 26539.0 574.237   3
  -3  -5   5 25930.7 492.859   4
   3  -5   5 26932.4 558.302   5
  -5  -5   3 26274.9 581.441   4
  -5   5   3 25815.5 441.892   6
   5   3   5 27889.8 610.044   5
  -5   3   5 25773.7 471.494   6
   5  -5   3 26185.6 506.903   6
   3  -5  -5 24786.2 477.587   4
   5   3   5 26863.8 608.276   6
  -5  -5  -3 25580.7 745.819   4
  -5  -5   3 25481.3 587.663   3
  -3   5   5 25682.7 464.800   6
   3   5   5 25548.9 580.452   6
  -3  -5   5 27030.4 603.457   3
   5  -5   3 26710.5 560.982   5
  -5  -5  -5 48958.1 1076.43   4
  -5  -5   5 45310.7 867.506   3
   5  -5   5 46209.5 743.969   6
  -5  -5   5 46466.6 783.938   4
   5   5   5 45767.6 874.709   6
  -5   5   5 45797.8 706.784   6
   5  -5  -5 45216.5 745.756   4
   5  -5   5 46428.6 847.214   5
   0   0   6 0.82756 10.7763   3
   0   0   6-8.09959 16.5938   6
   6   0   0 24.9256 18.5912   5
  -6   0   0 15.9768 14.6343   3
   0  -6   0-0.06971 15.8554   4
   0   6   0 10.7858 4.96015   6
  -6   0   2 4371.88 171.603   3
   0  -6   2 4227.61 146.809   5
   2   0   6 4880.10 238.130   5
   0   6   2 4103.02 120.510   6
   6   0  -2 4316.66 148.024   5
   0  -2   6 4052.24 205.227   5
   0  -2  -6 4360.85 123.707   4
   0  -2   6 4385.01 156.978   3
  -2   0   6 4598.93 176.382   3
  -6   2   0 4213.21 147.580   3
   6   2   0 4526.99 157.539   5
   0  -6   2 4165.02 203.176   3
   2  -6   0 4407.05 176.077   4
   0  -6  -2 4319.72 178.886   4
   6   0   2 4728.78 187.378   5
  -6  -2   0 4140.04 168.596   3
   0  -6   2 4475.47 173.406   4
   0   2   6 4422.48 159.420   6
  -2  -6   0 4711.44 222.756   3
  -2   0   6 4443.72 152.277   6
  -6   0  -2 4596.53 147.742   3
  -2  -6   0 4186.26 186.068   4
   0  -2   6 4408.79 145.715   6
   2   0   6 4552.12 175.569   6
   2  -6   0 4525.12 171.222   5
   2   0   6 4506.30 130.571   3
   6  -2   0 4248.45 169.902   5
   2   2   6 43344.7 757.988   6
   2  -2   6 44339.0 688.612   6
  -2  -6  -2 41849.7 778.622   4
  -2  -6   2 42526.0 601.991   5
   6   2  -2 43479.2 618.580   5
  -2   2   6 42327.0 674.179   6
  -6  -2   2 42454.7 745.438   3
   2  -6  -2 43890.2 729.175   4
   6   2   2 39723.4 778.355   5
  -2  -2   6 42495.4 730.235   3
   2  -2   6 44210.2 891.454   5
   6  -2   2 40705.1 734.782   5
  -2   6   2 42568.3 586.134   6
   6  -2  -2 43837.4 724.254   5
  -2  -2   6 43695.4 557.747   4
  -6   2  -2 44140.0 628.772   3
  -6  -2  -2 43663.0 716.876   3
  -2  -6   2 45145.5 857.319   3
   2   6   2 42605.2 733.151   6
   2  -2  -6 42608.4 566.079   4
  -2  -2   6 43777.0 661.067   6
  -6   2   2 44316.9 720.257   3
   2  -6   2 43423.6 713.292   5
  -2  -6   2 43982.5 743.763   4
   2  -6   2 44319.7 724.368   4
  -6   4   0-7.31292 16.7782   3
   0  -4   6-12.8103 27.8498   5
   0  -6   4 6.96430 6.04580   6
   4   0   6-12.8359 41.7109   5
  -4  -6   0-38.7968 35.9772   3
   6   0   4-66.7655 50.4187   5
   0  -6   4-4.06088 15.2827   4
   0   4   6 13.6106 24.8361   6
   0  -6   4 78.8815 37.6432   3
  -6   0  -4 7.23338 9.96924   3
  -4   0   6 14.1283 19.2194   6
   4  -6   0-29.6174 26.4455   5
   6   0  -4 9.19113 12.1851   5
   0  -6  -4 10.3635 21.1449   4
   6  -4   0-0.08480 22.1717   5
   0  -6   4 31.0344 19.4666   5
  -4   0   6-0.16368 23.8952   3
  -6   0   4-19.6845 28.5743   3
  -6  -4   0 14.2614 25.9835   3
   0  -4   6 17.1812 15.3676   6
   0  -4   6 6.22958 9.51786   4
   6   4   0 4.81927 10.6199   5
   4  -6   0 4.65171 18.7924   4
   4   0   6 9.56841 26.5524   6
   0  -4   6 7.56475 18.1145   3
   0   6   4 20.8872 17.4041   6
   0  -4  -6-21.2432 16.4395   4
  -4  -6   0 38.2516 39.6311   4
  -4  -2   6 7483.68 261.616   3
  -6   2  -4 6365.40 125.516   3
   6   2   4 6918.83 299.142   5
   4  -6   2 7220.99 247.038   5
   6   2  -4 6718.56 162.788   5
   2  -6  -4 6803.17 226.909   4
   4   2   6 7093.12 275.861   6
  -6  -2   4 7514.39 263.705   3
   2  -6   4 7177.03 231.436   4
   2  -6   4 6856.33 234.408   5
  -2  -6   4 7312.27 235.061   4
  -6  -4   2 6864.91 260.145   3
  -2  -4   6 7156.73 184.157   4
  -4  -6  -2 7147.27 280.232   3
   4  -6   2 6710.94 154.067   6
  -2   6   4 7064.33 185.611   6
   4  -2   6 7270.88 318.756   5
  -2  -4   6 7063.68 262.021   3
   6  -2   4 7570.82 276.936   5
  -2  -4   6 7110.07 197.972   5
  -6  -2  -4 6988.81 218.221   3
  -2  -6  -4 7238.42 279.672   4
  -2  -6   4 7331.10 305.213   3
  -6  -4   2 7204.79 325.043   4
   4  -2   6 7089.20 251.339   6
   2  -4   6 6971.71 190.671   6
  -4  -6   2 7071.91 266.572   4
  -2  -6   4 7421.07 209.857   5
   4  -6   2 7272.65 243.030   4
  -2   4   6 6665.80 204.951   6
   2   6   4 6971.26 248.652   6
  -4  -6  -2 7141.77 326.552   4
  -4   2   6 7517.05 260.095   3
   4  -6  -2 7265.73 237.797   4
  -6   2   4 7157.71 247.718   3
  -4   2   6 6913.07 208.191   6
  -4  -2   6 7106.07 168.491   4
  -2  -4   6 7102.10 191.567   6
  -4  -6   2 7081.46 289.709   3
   6   4   2 6951.76 234.976   5
   4   2   6 7720.20 303.543   5
  -2  -4  -6 7205.42 275.199   4
  -6   4  -2 7076.28 182.956   3
   2  -4  -6 6658.41 181.725   4
   2  -6   4 6829.47 133.820   6
   2   4   6 7013.72 258.719   6
  -6  -4  -2 6650.95 255.278   3
  -4  -2   6 7019.20 204.590   6
   2  -4   6 7225.60 287.213   5
   2  -4   6 7073.52 189.901   3
   2  -4   6 7509.28 208.856   4
   6  -4  -2 7173.05 250.953   5
   6  -4   2 7084.43 252.588   5
   4  -6   4 255.404 27.6831   6
   6  -4   4 230.226 55.2071   5
   4  -4   6 221.068 53.2910   5
  -4   6   4 252.326 34.0367   6
   4  -4  -6 259.779 37.7952   4
  -4  -6   4 205.228 51.9294   3
  -6   4   4 287.588 41.0964   6
  -4  -6  -4 265.328 70.0374   4
  -6  -4   4 272.276 58.3336   3
   6   4   4 277.097 55.9596   5
  -6   4  -4 252.562 21.8428   3
   4   4   6 296.126 61.3882   6
  -4  -4   6 264.222 60.0466   3
  -4  -6   4 258.659 48.6647   4
  -4  -4  -6 282.637 70.7832   4
   4  -6   4 280.936 50.6669   4
   4   6   4 229.651 49.9678   6
  -4   4   6 251.773 40.1196   6
   4  -6   4 270.047 53.8803   5
   4  -6  -4 217.648 43.3736   4
  -6   4   4 210.323 46.6419   3
  -4  -4   6 285.821 38.4262   4
   4  -4   6 258.451 42.1254   6
  -6  -4   4 196.734 48.0145   4
  -4  -4   6 291.864 41.6190   6
   6  -4   4 287.822 52.1765   6
  -6   0   6 9482.43 267.945   6
   0  -6   6 9492.96 360.108   3
   6   0   6 10684.4 360.911   6
   6   0   6 9421.62 403.632   5
  -6   0   6 10352.4 330.327   3
   0  -6   6 9952.97 218.380   6
   0  -6   6 9981.02 274.515   4
   6  -6   0 10104.5 317.238   4
   0  -6   6 10599.4 350.474   5
   0  -6  -6 9903.54 301.403   4
   0   6   6 9705.04 280.040   6
   6  -6   0 10293.5 336.302   5
  -6  -6   0 11042.9 457.404   4
  -6  -6   0 9080.60 342.389   3
  -2  -6   6 28508.1 711.386   3
   6   2   6 28876.2 665.142   6
  -6   2   6 29060.7 623.463   3
   6  -6   2 27977.2 615.957   5
  -6  -6   2 26058.8 641.287   3
  -2  -6   6 28362.8 474.419   6
  -6  -6  -2 27449.3 645.706   3
  -2   6   6 27561.2 515.721   6
   6  -6  -2 28112.4 620.646   5
  -2  -6   6 28564.9 534.808   4
  -6  -2   6 26896.7 524.101   4
   6  -2   6 28000.5 631.728   6
   2  -6   6 27585.4 447.409   6
   6  -6  -2 26460.8 570.143   4
   2  -6  -6 27229.6 534.216   4
  -6  -6   2 28717.3 714.923   4
   6  -2   6 29832.3 725.344   5
  -6  -6  -2 27104.9 820.897   4
   2  -6   6 28433.3 553.822   4
  -2  -6  -6 27370.4 647.755   4
  -2  -6   6 28592.7 549.219   5
  -6   2   6 27398.2 523.924   6
   6  -6   2 28681.8 603.793   4
  -6  -2   6 29187.8 635.430   3
   2   6   6 28041.1 614.805   6
   6   2   6 28980.4 685.364   5
   2  -6   6 28868.1 623.281   5
  -6  -2   6 29285.9 539.945   6
  -6  -6  -4 654.812 128.225   4
   4  -6   6 702.156 92.7018   5
  -4  -6  -6 718.371 118.942   4
  -4  -6   6 731.744 72.8778   4
   4   6   6 658.344 91.7894   6
  -6   4   6 722.823 95.5864   3
   6  -4   6 712.900 85.4195   6
  -4  -6   6 979.489 117.174   3
   4  -6   6 683.871 55.8945   6
  -6  -6   4 841.077 99.4985   4
  -4   6   6 671.913 65.9001   6
   6   6   4 606.965 87.7025   6
  -6  -4   6 727.118 98.9567   3
  -6  -6   4 671.648 99.5412   3
   4  -6  -6 676.323 69.7026   4
  -6  -4   6 743.140 76.0486   4
   6  -6  -4 776.516 81.4998   4
   6   4   6 601.952 91.6408   6
   6  -6   4 723.045 68.5620   6
   6  -6   4 855.867 101.405   5
  -6   4   6 741.774 70.4817   6
   4  -6   6 694.955 77.8129   4
   6  -4   6 797.644 107.075   5
   6   6   6 18963.9 540.746   6
  -6  -6  -6 20704.5 702.649   4
   6  -6   6 18320.6 533.386   5
   6  -6   6 18691.7 429.723   6
  -6  -6   6 16591.6 528.729   3
  -6   6   6 17868.5 408.763   6
   6  -6  -6 19464.7 464.791   4
  -6  -6   6 19262.7 474.704   4
   1   7   1 2054.73 95.7612   6
   1  -1   7 2078.13 153.301   5
  -1  -1   7 2202.41 108.517   6
  -7  -1   1 2172.51 128.870   3
   7  -1   1 2085.95 124.281   5
  -1   7   1 2144.98 58.7908   6
   1  -1   7 2165.22 113.409   6
  -1  -7   1 2203.74 135.537   4
   1  -7   1 2068.61 115.735   5
   7   1  -1 2155.16 107.161   5
  -1  -7   1 2097.26 101.976   5
   1   1   7 2181.53 123.143   6
   1  -7   1 2386.10 137.034   4
  -7   1   1 2194.67 119.068   3
  -1  -7  -1 2158.67 135.110   4
   1  -7  -1 2112.33 130.276   4
  -7   1  -1 2186.57 108.879   3
  -1  -1   7 2181.72 121.904   3
   7   1   1 2263.07 128.102   5
   1  -1   7 2195.25 105.718   3
  -1   1   7 2141.49 112.876   6
  -1  -1  -7 2015.15 105.425   4
  -1   1   7 2357.53 130.290   3
  -7  -1  -1 2115.21 117.695   3
   7  -1  -1 2160.34 117.851   5
   3  -1   7 406.193 33.1860   3
   3   1   7 416.342 62.9448   6
   1  -7   3 427.104 60.2861   4
  -7  -1  -3 410.171 49.7999   3
   7   1   3 339.812 64.8189   5
  -3  -1   7 429.395 59.5396   3
  -3  -7   1 404.867 64.4177   4
  -7  -1   3 354.933 58.0229   3
  -1  -7   3 431.920 44.4435   5
  -7   1  -3 444.328 43.6945   3
  -7  -3   1 415.788 64.0585   3
   7   3   1 356.477 55.5935   5
  -3  -7   1 450.135 37.7165   5
  -1  -3   7 428.953 60.2845   5
   3  -7   1 440.374 59.2587   4
  -3  -7  -1 423.994 69.7337   4
  -1   3   7 385.163 50.9529   6
  -3  -1   7 366.618 47.9569   6
   7  -3   1 427.645 63.0293   5
  -1   7   3 437.593 38.5010   6
  -7   3   1 446.780 55.6502   3
   3   1   7 432.221 79.8870   5
   7   3  -1 305.115 38.0669   5
   1   3   7 444.013 60.4795   6
  -7   1   3 390.984 58.2706   3
   1  -3   7 377.131 45.7756   6
  -7  -3  -1 399.600 59.2314   3
   1   7   3 427.814 48.8311   6
  -1  -7   3 383.990 55.4112   4
   3  -7  -1 450.321 62.1241   4
  -7   3  -1 565.942 52.1845   3
   3  -7   1 439.518 59.7657   5
   1  -7  -3 409.195 59.3873   4
   7  -1   3 487.348 69.5617   5
   1  -3  -7 362.107 32.6839   4
  -1  -3   7 382.238 30.6340   4
  -3  -7   1 422.010 79.4354   3
   1  -7   3 468.214 54.8980   5
  -1  -3   7 377.564 56.2739   3
   7   1  -3 400.045 42.2373   5
  -1  -7   3 506.671 86.8867   3
   1  -3   7 505.492 87.3692   5
   3  -1   7 436.727 79.7300   5
   3  -1   7 337.602 51.2431   6
  -1  -3   7 444.991 49.3849   6
   3  -7  -1 361.166 58.3127   5
  -3   1   7 476.709 53.7539   6
  -3   1   7 431.122 64.2825   3
   1  -3   7 290.896 44.1482   3
   7  -3  -1 464.954 65.7801   5
  -1  -7  -3 375.270 62.8181   4
  -1  -3  -7 402.826 51.2187   4
   7  -1  -3 420.884 53.8749   5
  -7   3  -3 13051.4 255.046   3
   7   3  -3 11962.1 225.002   5
   3  -3   7 11952.9 441.797   5
  -7  -3   3 11475.3 357.531   3
   7   3   3 11776.9 377.318   5
   7  -3  -3 12582.6 351.145   5
  -3  -7   3 11115.5 216.487   5
  -3  -3   7 12201.3 291.283   6
  -3  -7  -3 11702.1 411.686   4
  -3  -3  -7 12032.5 405.106   4
   3  -7  -3 12223.5 337.484   4
   3  -7   3 12516.9 345.398   5
  -7  -3  -3 11955.0 343.802   3
  -3  -7   3 12649.8 437.272   3
   7  -3   3 12025.2 360.776   5
   3   7   3 11707.3 351.593   6
  -3   7   3 12685.3 245.879   6
  -3  -3   7 12669.3 370.084   3
   3  -7   3 12411.3 341.621   4
  -3  -7   3 12073.6 353.365   4
  -3  -3   7 12592.6 228.620   4
   3  -3   7 12280.2 315.118   6
   3  -3  -7 12413.5 238.707   4
   3   3   7 11838.3 378.012   6
  -3   3   7 12085.3 306.054   6
  -7   3   3 12575.7 347.614   3
  -5  -7   1 7098.41 319.485   4
   5  -1   7 6405.55 333.063   5
   1  -5   7 6370.10 312.703   5
  -5  -1   7 6831.17 267.656   3
   7  -5   1 6870.69 266.895   5
  -5  -7   1 5895.74 123.763   5
   7  -1   5 6896.04 310.801   5
   1  -7  -5 6631.33 246.924   4
   5  -1   7 6780.25 277.467   6
   7   1   5 6329.90 318.804   5
   1   5   7 6572.75 246.010   6
  -1  -5   7 6351.97 287.521   3
   1  -7   5 6404.71 139.075   6
   5  -7   1 6329.08 249.471   4
  -5  -7  -1 7119.21 358.083   4
   5   1   7 6689.81 286.059   6
  -7  -1   5 6442.45 261.592   3
  -7  -5   1 6414.80 272.574   3
   5  -7  -1 6480.92 247.835   4
  -5   1   7 6401.80 259.303   3
  -1  -7   5 6226.46 317.578   3
   1  -5  -7 6379.39 203.993   4
  -1  -7   5 6894.25 239.569   4
   1  -7   5 6795.26 236.522   4
  -5   1   7 6394.33 215.264   6
  -7   5   1 6676.28 231.201   3
  -7   1   5 6539.90 257.453   3
  -5  -1   7 6227.11 149.666   4
  -1  -5   7 6821.56 198.610   4
   1   7   5 6738.93 231.899   6
  -1  -5   7 6527.40 271.819   5
   1  -7   5 6450.48 233.058   5
   5  -7   1 6800.92 264.634   5
  -1   5   7 6500.67 221.502   6
  -5  -7  -1 6614.10 292.891   3
  -7  -5   1 6540.47 360.035   4
   7  -1   5 7275.91 295.491   6
   1  -5   7 6628.99 205.651   4
  -5  -7   1 6268.81 293.475   3
  -1   7   5 6311.54 197.777   6
   7   1  -5 6315.20 193.985   5
  -7  -5  -1 6005.00 265.491   3
  -1  -7  -5 6559.21 264.904   4
   5   1   7 7080.41 317.279   5
   5  -7  -1 6865.68 271.032   5
  -5  -1   7 6683.52 217.165   6
   1  -5   7 6553.48 187.108   6
  -1  -5  -7 6978.81 248.502   4
   7  -5  -1 6840.48 269.733   5
   1  -5   7 6519.46 246.258   3
  -1  -7   5 6853.90 232.381   5
  -1  -5   7 6425.18 188.562   6
  -7   5  -1 6937.16 211.297   3
   5  -7   3 1178.79 106.852   4
   3  -7   5 1177.34 51.8930   6
   3  -7   5 1262.87 110.377   5
  -3  -5   7 1214.78 80.1049   4
  -5  -3   7 1263.67 74.1325   4
  -3  -7   5 1118.49 134.144   3
  -7   5   3 1215.89 107.263   3
   5  -7   3 1476.05 126.242   5
   7  -3   5 1214.42 117.420   6
  -5   3   7 1258.95 93.4717   6
  -7   5  -3 1303.59 72.6593   3
  -5  -7   3 1182.87 117.123   4
  -3  -5   7 1201.40 82.6185   6
  -3  -5  -7 1253.42 136.446   4
   5   7   3 1291.73 120.578   6
  -3  -7  -5 1096.24 125.823   4
   7   3  -5 1091.97 52.0944   5
  -3  -7   5 1201.14 101.539   4
   3  -5  -7 1196.02 83.1520   4
  -7  -5   3 1254.41 120.996   3
   5  -3   7 1121.84 105.911   6
   5   3   7 1315.04 129.154   5
  -7  -5  -3 1332.68 122.529   3
  -3  -7   5 1087.97 48.8453   5
  -7  -3   5 1265.44 114.857   4
   7  -5   3 1323.06 119.224   5
  -5  -3   7 1250.51 90.5276   6
   7  -3   5 1348.93 131.500   5
  -3   7   5 1219.90 80.6653   6
   7   3   5 1250.03 132.184   6
  -3   5   7 1193.75 90.2543   6
   5  -3   7 1335.62 144.898   5
  -7  -3   5 1285.20 124.366   3
   3  -7  -5 1102.84 94.2892   4
  -5  -7  -3 1287.96 167.700   4
   5  -7  -3 1311.49 105.922   4
  -3  -5   7 1242.45 125.716   3
   3   7   5 1201.06 113.699   6
   7   3   5 1349.70 126.174   5
   3  -5   7 1280.01 83.5152   6
  -5   3   7 1286.16 122.123   3
  -7   3   5 1278.87 116.113   3
   3  -5   7 1214.80 128.902   5
  -5  -7   3 1155.21 127.858   3
  -5  -3   7 1271.47 120.395   3
   5   3   7 1170.86 123.509   6
   3  -7   5 1241.40 104.493   4
  -7  -5   3 1163.18 137.054   4
   5  -7   3 1084.23 56.0319   6
   7  -5  -3 1192.74 114.093   5
   3   5   7 1181.89 118.238   6
  -7   5   5 278.265 65.4751   3
  -5   7   5 384.034 47.5803   6
   7  -5   5 309.970 57.4752   6
   5   5   7 428.265 82.9099   6
   5  -5   7 352.101 79.4324   5
  -5  -5   7 495.219 84.3354   3
   5  -7   5 321.025 34.1889   6
  -5  -5  -7 400.175 88.7871   4
  -5  -7  -5 207.772 78.5744   4
   5  -5   7 363.146 52.7570   6
  -5  -7   5 406.973 82.9978   3
   7  -5   5 401.711 85.5095   5
  -5  -7   5 453.045 67.4594   4
  -7  -5   5 295.321 59.4790   4
  -5  -5   7 393.923 52.3432   4
   7   5   5 443.424 86.8329   6
   5   7   5 710.954 94.9057   6
  -5   5   7 291.765 48.2133   6
   5  -7  -5 269.765 52.7192   4
   5  -7   5 267.030 55.2969   4
  -7  -5   5 352.905 78.6299   3
   5  -7   5 352.106 70.8938   5
   7  -7  -1 7975.37 301.858   4
   7   1   7 8743.21 393.039   5
  -7  -7  -1 8059.94 344.207   3
  -7  -7   1 8599.98 428.121   4
  -1  -7   7 8407.66 263.942   4
   7  -1   7 7954.96 403.177   5
   7   1   7 8219.82 338.998   6
  -1  -7   7 7945.02 207.084   6
   1  -7   7 8438.05 303.125   3
  -7   1   7 8020.56 314.413   3
   1  -7   7 8196.54 339.300   5
   1  -7   7 7904.80 200.045   6
   7  -7   1 8794.65 322.826   4
  -7  -1   7 7938.98 320.615   3
   1   7   7 8326.91 296.718   6
  -1  -7   7 7258.21 371.737   3
  -7  -1   7 7945.42 261.494   6
  -1  -7   7 8633.75 357.061   5
   7  -7   1 8307.69 327.039   5
   1  -7   7 8200.48 270.102   4
  -1   7   7 7929.75 260.292   6
   7  -7  -1 8290.08 329.463   5
   7  -1   7 8682.61 341.197   6
  -1  -7  -7 8062.32 312.419   4
   1  -7  -7 7904.53 277.406   4
  -7  -7   1 8166.19 352.901   3
  -7   1   7 8165.05 264.440   6
  -7  -7  -1 8066.63 448.565   4
  -3   7   7 1824.47 116.328   6
   7   3   7 2195.28 170.596   5
   3  -7   7 1967.46 160.073   5
   7  -7   3 1686.52 113.320   6
  -7  -7  -3 1553.79 210.938   4
   3  -7   7 2007.10 136.032   4
  -7  -7   3 1717.01 161.441   3
   7  -7  -3 1930.05 160.116   5
   7  -7  -3 1674.14 135.141   4
   7   3   7 1633.40 150.478   6
  -7   3   7 1877.54 122.282   6
   3   7   7 1715.11 149.177   6
  -7   3   7 2030.01 160.970   3
   7  -3   7 1846.13 150.673   6
  -7  -3   7 1745.43 154.562   3
   3  -7  -7 1866.01 122.239   4
  -7  -7  -3 1773.60 153.960   3
  -3  -7   7 1933.24 189.826   3
   3  -7   7 1737.70 86.3437   6
  -3  -7  -7 1932.60 177.209   4
   7  -7   3 1843.12 155.307   5
  -3  -7   7 1929.77 123.443   4
  -7  -3   7 1716.93 112.353   4
   7  -3   7 1767.85 174.729   5
  -7  -7   3 1661.09 169.678   4
   5   7   7 316.936 68.6007   6
   7  -7   5 461.498 90.1024   5
  -7  -5   7 410.920 88.0306   3
  -7   5   7 417.237 61.9402   6
  -7  -7  -5 507.586 125.910   4
  -7  -7   5 403.661 73.9529   4
   7  -7   5 385.872 54.5181   6
  -7   5   7 318.321 77.9114   3
   7  -7  -5 394.161 89.9557   5
   5  -7   7 394.117 46.9571   6
  -5  -7  -7 289.957 86.7913   4
   5  -7   7 491.310 90.4139   5
  -5  -7   7 423.299 62.2418   4
   7   5   7 399.723 82.3045   6
  -5   7   7 333.565 51.5650   6
  -5  -7   7 461.004 92.9901   3
  -7  -5   7 440.319 61.9609   4
   5  -7  -7 404.096 60.7233   4
   7  -5   7 294.996 73.9178   5
  -7  -5  -7 512.123 111.620   4
   7   7   5 425.112 80.6916   6
   7  -5   7 312.737 59.8860   6
  -7  -7   5 450.255 88.2074   3
   7   7   7 13912.3 476.843   6
  -7   7   7 13915.1 373.472   6
  -7   7   7 13741.8 478.999   3
  -7  -7  -7 14494.4 604.705   4
   7  -7   7 12379.1 346.000   6
   7  -7   7 12891.7 485.608   5
  -7  -7   7 13309.4 407.067   4
  -7  -7   7 12715.8 495.117   3
   0   0   8 174552. 2332.63   3
   0  -8   0 180164. 2402.72   4
   0   0   8 180231. 2311.78   6
   0  -8   0 176492. 2312.81   5
  -8   0   0 178653. 2334.68   3
   0  -2  -8 18.4047 8.68198   4
   0  -8   2-0.19178 26.3261   4
  -8   0  -2 21.2488 16.5559   3
   8   0   2 10.9357 25.3667   5
   0  -8  -2-6.88057 30.1846   4
  -2   0   8-5.05587 22.3962   3
   0  -8   2 26.3065 17.8086   5
   2  -8   0 48.9272 34.2637   4
   2   0   8 18.9000 22.8921   6
   0   2   8-26.4871 29.6869   6
  -8   2   0-18.3452 19.7607   3
   2   0   8 13.3119 18.6804   3
   2  -8   0 4.51359 22.0370   5
   8   0  -2 11.2618 15.5591   5
  -8  -2   0-10.8431 26.8318   3
  -2  -8   0-1.27816 32.5760   4
   8  -2   0 20.7472 24.3560   5
  -2   0   8 29.4831 24.9656   6
  -8   0   2-4.05825 25.4778   3
   0  -2   8-20.2664 19.4630   6
   0  -2   8 39.5053 23.2221   3
   8   2   0 12.2305 17.1440   5
   2   0   8 85.5397 49.5643   5
   2   8   0-11.6014 17.7046   6
   0   8   2 14.1454 10.3267   6
   0  -2   8 8.27703 22.3526   5
  -2  -2  -8 4687.55 204.424   4
  -2   2   8 4779.93 216.875   3
  -8  -2  -2 4745.66 201.839   3
   2  -2   8 4019.66 156.293   3
   8   2  -2 4848.98 160.469   5
   8  -2  -2 4669.62 204.522   5
  -8  -2   2 4345.80 207.543   3
   8   2   2 4988.16 241.085   5
  -2  -8   2 5045.11 275.589   3
   2  -8   2 4568.19 200.335   5
   2  -8   2 4622.02 208.949   4
  -8   2   2 4559.18 194.796   3
   2  -8  -2 4688.70 214.229   4
   8  -2   2 4672.98 212.690   5
   2  -2   8 4642.31 185.876   6
  -2  -2   8 4754.24 214.639   3
  -2  -2   8 4596.52 174.904   6
  -2   8   2 4429.26 108.919   6
  -8   2  -2 4968.00 169.878   3
   2   2   8 4738.94 215.655   6
  -2  -8  -2 4316.96 224.492   4
   2   8   2 4281.94 180.388   6
   2  -2   8 4858.68 264.238   5
  -2  -8   2 4656.34 216.098   4
  -2   2   8 4311.11 177.926   6
  -2  -8   2 4809.89 152.531   5
   0   8   4 77879.1 1092.74   6
   4   0   8 85206.8 1408.56   5
  -8   0  -4 76331.2 1100.86   3
   8   0   4 77912.7 1346.03   5
   4  -8   0 75101.8 1224.15   4
  -4  -8   0 77584.5 1360.23   3
   0  -4   8 71065.6 1237.47   3
  -4   0   8 78517.4 1153.58   6
   0  -8   4 75630.6 1134.67   5
  -8   4   0 76386.7 1140.61   3
   0  -4   8 74875.5 1045.54   4
   0  -4   8 76072.2 1110.13   6
   8  -4   0 74727.0 1245.03   5
   4   0   8 72976.4 1022.43   3
   4   0   8 78660.3 1288.15   6
   0   4   8 76018.9 1189.64   6
  -4  -8   0 76769.0 1345.38   4
  -8   0   4 76372.5 1235.71   3
   0  -4  -8 76059.4 1083.94   4
  -4   0   8 78606.1 1253.60   3
   0  -8  -4 74663.4 1245.14   4
   4  -8   0 76381.1 1239.29   5
  -8  -4   0 76266.4 1256.10   3
   0  -4   8 76790.0 1329.69   5
   0  -8   4 77799.8 1212.97   4
   8   4   0 76946.4 1140.28   5
   8   0  -4 77385.0 1137.96   5
  -4   2   8 950.547 102.645   3
  -2  -4   8 931.895 106.641   3
   8  -4  -2 785.167 93.2547   5
   2  -4   8 863.483 74.1769   6
  -8  -2   4 774.155 95.6195   3
  -4  -8   2 885.787 125.316   3
  -2  -4   8 886.877 53.0062   4
   2  -8   4 880.204 86.8794   5
  -2  -8   4 887.865 92.1935   4
   4  -2   8 837.272 90.7518   6
   4  -8  -2 871.937 93.1862   4
  -8   2   4 908.873 94.1971   3
   2   8   4 832.419 83.2863   6
  -8   4   2 808.652 84.0583   3
   2  -4   8 900.702 67.0066   3
   4  -2   8 920.594 131.122   5
  -2  -8   4 1027.70 138.688   3
   4   2   8 864.207 107.272   6
   2  -8   4 783.841 85.7304   4
  -8   2  -4 904.688 56.7922   3
  -4  -8  -2 679.584 102.546   4
  -8   4  -2 905.509 68.2919   3
  -4  -2   8 992.248 82.9287   6
   4   2   8 960.206 116.862   5
  -4  -2   8 1038.31 107.371   3
  -2  -8  -4 882.100 107.777   4
   8  -2  -4 853.345 86.8585   5
   2   4   8 893.167 99.8473   6
   8  -2   4 1023.32 114.249   5
  -2  -4  -8 760.766 87.9665   4
  -8  -4  -2 821.554 97.6106   3
   8   2   4 1046.95 122.655   5
  -4   2   8 770.155 75.0704   6
   8  -4   2 848.852 95.6959   5
  -4  -8   2 784.932 99.3470   4
  -2   8   4 864.537 62.2799   6
  -4  -8   2 731.877 37.4660   5
  -8  -2  -4 902.035 84.6138   3
  -2  -8   4 884.000 65.7561   5
   4  -8   2 1031.68 98.9967   4
   4  -8  -2 982.331 109.163   5
   4  -8   2 866.110 92.5141   5
  -2   4   8 835.567 79.2864   6
   2  -4   8 771.489 115.749   5
   8   2  -4 888.017 60.3904   5
  -2  -4   8 877.549 72.7423   6
  -8  -4   2 811.794 98.7058   3
   2  -4  -8 949.769 60.4671   4
   8   4  -2 815.715 55.1155   5
   4   8   2 965.677 98.8891   6
   2  -8  -4 918.261 93.0981   4
   8   4   2 868.997 87.8252   5
   4  -4   8 116281. 2019.88   5
  -8   4  -4 118615. 1568.19   3
   4   4   8 125478. 1924.49   6
  -4  -4   8 125897. 1904.52   3
  -4   4   8 124200. 1731.72   6
  -4   8   4 123944. 1617.77   6
   8  -4  -4 117635. 1812.87   5
   4  -8  -4 119469. 1786.96   4
   4  -4   8 127259. 1751.51   6
   8   4   4 123497. 1828.00   5
  -8  -4   4 128066. 2020.00   4
  -4  -8   4 127995. 1847.49   4
  -8  -4  -4 127963. 1831.50   3
  -8  -4   4 126728. 1895.22   3
   4   8   4 125321. 1856.47   6
  -4  -8   4 126829. 2051.79   3
  -4  -4  -8 121969. 1979.91   4
  -4  -4   8 126051. 1702.54   6
   4  -8   4 125381. 1809.21   4
  -4  -4   8 118537. 1583.44   4
   8  -4   4 120089. 1864.50   5
  -4   4   8 132698. 1908.46   3
  -4  -8  -4 121520. 2074.44   4
  -8   4   4 127176. 1839.60   3
   4  -8   4 125179. 1836.51   5
   0  -6  -8 22.8669 19.6450   4
   6   0   8 12.2823 38.7484   6
   0  -8  -6 17.2597 30.2953   4
   0  -6   8-1.14307 15.0659   4
  -6  -8   0 51.9212 53.6837   3
   0  -6   8-15.9314 35.5041   5
  -6  -8   0 9.07890 57.0157   4
   0  -8   6 22.1169 23.1645   5
  -8  -6   0-55.7159 51.9288   3
   6  -8   0-1.36005 37.4290   4
   0   8   6-19.1396 23.8086   6
   8  -6   0 17.0167 45.0519   5
  -6   0   8 0.12530 35.4070   3
   6  -8   0 57.0959 43.7608   5
  -8  -6   0-113.498 94.0609   4
  -8   6   0 13.8636 20.5468   3
   8   0  -6 8.65841 16.7297   5
   0  -8   6 73.1778 31.5786   4
   8   0   6-66.9004 70.8101   5
   6   0   8-18.2427 48.1927   5
  -6   0   8 23.3868 31.4615   6
   0  -6   8 33.5070 46.6356   3
   8   0   6 28.9819 52.9528   6
  -8   0   6 32.0773 45.2730   3
   0   6   8-8.36550 31.1317   6
   0  -6   8 19.3106 17.0374   6
   0  -8   6 97.9357 57.8563   3
   8  -6  -2 1928.90 155.738   5
   8   2   6 1852.98 166.156   6
   6  -2   8 2035.72 159.033   6
  -6  -8  -2 2177.28 236.305   4
   2  -8   6 1900.49 142.163   5
  -8  -6   2 2058.57 213.567   4
   6  -2   8 1860.44 187.768   5
  -8   2   6 1940.16 153.493   3
  -8  -2   6 2034.51 164.346   3
   2   8   6 1822.95 139.733   6
   6  -8   2 1841.58 151.437   5
  -6  -2   8 1917.69 158.394   3
   2  -6   8 2044.77 123.842   4
  -6  -2   8 1789.82 119.011   6
   2  -8  -6 1964.17 140.995   4
  -2  -8   6 1939.91 198.673   3
  -8  -6  -2 2190.50 236.763   4
   8  -2  -6 1892.27 132.621   5
  -2  -8   6 1877.42 136.161   5
  -2  -6   8 1995.97 182.626   3
  -2   8   6 1906.12 113.321   6
  -6   2   8 1747.42 146.639   3
   6  -8  -2 1779.80 153.769   5
  -8  -6   2 1867.40 160.598   3
   2  -6   8 1927.16 101.956   6
  -2   6   8 1779.58 121.458   6
  -6   2   8 1858.36 123.810   6
   6  -8   2 1880.36 146.785   4
   8  -6   2 1975.62 159.451   5
   8   2  -6 1752.58 92.4397   5
   6   2   8 2073.70 170.591   6
  -8  -6  -2 1985.01 162.622   3
   2  -8   6 1838.28 132.374   4
   2  -6  -8 1907.21 112.940   4
  -2  -6  -8 2032.09 157.379   4
  -8   6   2 2031.50 144.296   3
   8  -2   6 1910.34 177.257   5
   8  -2   6 2201.27 169.432   6
  -2  -6   8 1916.50 105.527   6
  -2  -6   8 1848.06 106.068   4
  -2  -8   6 1984.50 136.446   4
   6  -8  -2 1820.28 140.255   4
  -6  -8   2 1873.68 173.822   3
  -2  -8  -6 1891.21 162.623   4
   8   2   6 1991.21 177.260   5
   2  -6   8 2041.42 184.015   5
   2   6   8 1844.86 149.296   6
  -6  -8   2 1929.12 177.063   4
  -8   6  -2 1937.25 108.625   3
  -6  -8  -2 1879.56 167.486   3
   6   2   8 2250.04 182.349   5
   8  -6   4 660.018 99.6411   5
   6  -8  -4 606.728 80.9832   4
   6  -4   8 663.857 105.951   5
  -8   4   6 569.079 91.5473   3
  -6  -4   8 596.783 56.1076   4
  -4  -6   8 599.258 60.3637   4
  -4  -8   6 503.047 102.770   3
  -4   6   8 643.357 75.9987   6
  -8   6   4 735.140 97.2769   3
   6   4   8 449.791 88.1797   6
   8   4   6 611.116 90.9494   5
   8  -6   4 512.567 78.9731   6
   4  -6   8 428.023 81.5062   5
  -6  -8   4 622.681 96.4512   4
   8  -4   6 564.161 103.678   5
  -4  -8  -6 605.249 110.476   4
  -6   4   8 609.928 96.0871   3
  -8  -6   4 478.525 94.5957   3
  -4  -6  -8 567.363 110.857   4
   6   8   4 481.181 83.3724   6
   6  -8   4 495.565 80.8584   5
  -6  -4  -8 797.494 123.282   4
  -6  -8  -4 505.155 125.957   4
   4  -8  -6 578.469 77.2267   4
  -8  -6   4 769.027 115.088   4
   4   6   8 495.408 93.4685   6
   8  -6  -4 573.844 91.2979   5
  -8  -6  -4 679.950 146.723   4
   6  -8  -4 499.678 93.6038   5
  -4  -6   8 527.140 62.2539   6
  -4   8   6 642.476 65.9523   6
  -6   4   8 496.171 65.8528   6
   4  -6   8 595.972 62.3295   6
   4  -8   6 555.668 80.3059   4
  -4  -6   8 571.510 99.8635   3
   8  -4   6 541.665 82.5015   6
   8   4   6 525.781 95.6764   6
   6  -8   4 454.761 76.6300   4
  -8  -4   6 560.754 81.1226   4
   6  -4   8 634.965 84.2246   6
  -8  -4   6 576.423 97.0470   3
   4  -6  -8 552.749 64.6690   4
   4  -8   6 545.969 85.7646   5
  -6  -4   8 584.433 97.5040   3
  -6  -8   4 495.381 99.7467   3
   4   8   6 518.738 85.4945   6
  -4  -8   6 595.315 77.5506   4
  -6  -6  -8 5308.34 338.250   4
   6  -6   8 4568.92 291.437   5
   8  -6   6 4499.54 271.786   5
   8   6   6 5178.09 285.425   6
   8  -6  -6 4720.01 262.652   5
  -6   6   8 4911.91 277.842   3
   6  -6   8 4604.14 204.181   6
  -6  -8   6 4757.99 299.403   3
   6  -8  -6 4718.17 230.287   4
   8  -6   6 4633.88 228.187   6
  -6  -8  -6 5222.02 378.109   4
  -6   6   8 4860.73 214.209   6
  -8  -6  -6 5420.38 353.900   4
  -6  -6   8 4545.49 189.245   4
   6   8   6 4699.04 261.914   6
   6   6   8 4975.67 278.503   6
  -8  -6   6 4865.47 253.385   4
  -6  -6   8 4499.91 276.717   3
  -8   6   6 4938.15 265.303   3
  -8  -6   6 4727.46 277.048   3
  -6  -8   6 4728.53 240.459   4
   6  -8   6 4832.09 267.689   5
  -6   8   6 4711.75 187.938   6
   0  -8   8 85432.5 1530.26   3
   0  -8  -8 88828.6 1445.43   4
   0  -8   8 88853.9 1612.32   5
   8  -8   0 85916.0 1506.23   5
  -8   0   8 86182.4 1504.30   3
   0  -8   8 87356.6 1214.74   6
   8   0   8 89955.6 1702.54   5
   0   8   8 91374.9 1411.20   6
  -8  -8   0 88181.7 1581.50   3
  -8  -8   0 89828.4 1857.23   4
   8   0   8 88904.1 1528.11   6
   0  -8   8 95519.8 1383.23   4
   8  -8   2 2118.38 175.222   5
   8  -2   8 1978.02 216.175   5
   2  -8   8 1992.76 181.560   5
  -8  -8  -2 2099.05 246.922   4
   8  -2   8 2272.48 183.588   6
   2  -8   8 2150.67 146.336   4
   2  -8  -8 2086.27 143.382   4
  -2  -8   8 2016.29 222.967   3
  -2  -8  -8 2163.54 181.281   4
  -8   2   8 2142.53 176.934   3
  -2   8   8 2428.75 145.991   6
   8   2   8 2274.49 189.219   6
  -8   2   8 2208.20 145.520   6
   8  -8  -2 2345.84 190.079   5
   2   8   8 2275.96 173.576   6
   8   2   8 2432.68 203.818   5
  -8  -8   2 2241.77 199.361   3
  -8  -2   8 2041.87 176.516   3
  -2  -8   8 2235.46 138.198   4
  -8  -8  -2 2194.85 188.764   3
  -8  -8   2 2395.00 236.894   4
   8   8   4 37758.2 877.731   6
   4  -8   8 36144.5 891.160   5
   8  -4   8 35971.2 969.917   5
  -8  -8   4 34302.2 885.341   3
  -4   8   8 40052.9 735.245   6
  -4  -8  -8 38372.1 996.314   4
  -4  -8   8 39874.9 740.812   4
  -8   4   8 37837.2 739.761   6
   8  -8  -4 38903.0 892.515   5
  -8   4   8 37952.5 869.382   3
  -8  -8   4 37840.7 929.702   4
   8  -4   8 37054.9 833.315   6
   4  -8  -8 36967.9 740.232   4
  -8  -4   8 35175.3 868.115   3
   4   8   8 39662.2 882.743   6
   8  -8   4 36844.9 867.289   5
  -4  -8   8 38925.3 1037.72   3
  -8  -8  -4 42203.4 1165.86   4
   8   4   8 38611.5 887.180   6
   8  -8   6 1620.06 172.056   5
   8  -8  -6 1503.39 158.356   5
  -6   8   8 1639.81 124.470   6
  -6  -8   8 1509.45 121.970   4
  -8  -8  -6 1991.26 241.984   4
   6   8   8 1673.66 166.537   6
  -8   6   8 1517.01 162.254   3
   8  -6   8 1439.47 176.368   5
   8  -6   8 1541.83 133.312   6
  -8  -8   6 1536.31 150.118   4
  -6  -8   8 1490.96 185.797   3
  -8   6   8 1653.12 129.789   6
   6  -8  -8 1722.60 139.292   4
  -8  -6  -8 1617.20 191.887   4
   8   6   8 1588.19 164.231   6
   6  -8   8 1343.86 160.216   5
  -8   8   6 1500.09 157.263   3
  -6  -8  -8 1910.33 223.354   4
   8   8   6 1429.14 154.378   6
  -8  -6   8 1327.57 162.277   3
  -8  -8   6 1505.15 174.046   3
   8  -8   8 45381.4 1131.29   5
  -8  -8   8 44928.1 1131.32   3
  -8   8   8 50329.3 1119.44   3
   8   8   8 48261.6 1063.51   6
  -8  -8  -8 52660.8 1292.60   4
  -9   1  -1 8605.52 267.631   3
   9   1  -1 8641.41 258.823   5
   9  -1   1 8385.36 289.949   5
   9  -1  -1 8324.46 276.121   5
   1  -1   9 8274.33 271.736   6
  -9   1   1 7958.79 272.184   3
  -1  -1  -9 7788.38 197.750   4
   1  -9   1 8264.52 275.890   5
  -9  -1   1 8287.83 289.003   3
  -1  -9   1 8258.12 249.140   5
   1  -9   1 8380.57 307.825   4
   1  -9  -1 8075.79 307.802   4
  -1  -9   1 8182.01 307.858   4
  -1  -1   9 8198.04 258.177   6
   1   9   1 8256.60 193.553   6
   1  -1   9 8436.01 266.819   3
  -1  -9  -1 7844.38 311.297   4
  -9  -1  -1 8374.08 280.678   3
  -1   1   9 8098.42 263.822   6
  -1   1   9 8406.52 297.607   3
  -1  -1   9 8537.19 295.892   3
   1   1   9 8601.78 289.539   6
   9   1   1 8743.51 296.894   5
   1   1   9 8812.55 281.183   3
   1  -3   9 16501.9 438.784   3
  -1  -9   3 19467.6 499.662   4
  -9   1   3 18623.0 473.119   3
   3  -9  -1 19505.4 498.474   5
  -9  -3  -1 19172.1 496.346   3
   1   9   3 19365.9 390.863   6
  -1   3   9 17792.4 440.670   6
  -9  -1   3 18539.7 487.958   3
  -1  -9  -3 17874.4 507.741   4
  -1  -9   3 18491.1 396.798   5
   1  -9   3 19243.1 446.804   5
   9  -3  -1 19194.6 490.784   5
   3  -1   9 16262.2 350.876   3
   3  -9   1 19006.9 481.138   5
  -3  -9   1 17632.9 507.532   4
   9  -1  -3 18814.8 447.241   5
   3  -9  -1 18523.4 493.287   4
   3  -1   9 18384.3 472.987   6
  -3  -1   9 19721.1 511.583   3
  -9  -1  -3 19935.8 450.641   3
  -9   3  -1 18829.5 415.105   3
   1  -9  -3 18198.2 497.319   4
   9   3   1 17644.7 482.503   5
  -1  -3   9 19815.8 511.233   3
  -9   3   1 18580.9 442.613   3
   1  -9   3 19547.6 496.557   4
  -1  -3   9 18763.7 418.985   6
  -9   1  -3 20293.3 411.084   3
  -1  -3  -9 18919.1 389.462   4
  -1   9   3 18822.3 334.105   6
  -3  -9   1 19505.3 593.412   3
   3  -9   1 19146.9 495.559   4
   9   1  -3 18429.1 394.137   5
  -3   1   9 18541.1 431.942   6
  -3  -1   9 18710.2 427.225   6
   1  -3   9 18604.2 420.475   6
   1   3   9 18009.8 470.806   6
   3   9   1 18336.6 445.063   6
   9  -1   3 18656.5 504.865   5
   9   1   3 19336.2 554.018   5
   3  -1   9 20005.2 578.864   5
  -9  -3   1 18335.3 489.441   3
   3   1   9 19230.8 504.966   6
   9  -3   1 18385.1 487.424   5
   9   3  -1 19534.8 431.608   5
  -3  -9  -1 17473.4 527.209   4
   3   1   9 19061.5 408.992   3
  -3   1   9 19295.5 503.878   3
  -3  -9   1 19086.2 374.498   5
   1  -3   9 19489.5 560.225   5
  -9  -3  -3 969.936 100.943   3
   3  -9   3 796.560 92.7794   4
  -3  -3   9 802.156 78.4586   6
   9  -3  -3 1026.69 102.825   5
   3   9   3 826.811 89.7514   6
  -3   9   3 843.971 49.9076   6
   3  -3   9 892.344 123.570   5
   9   3   3 931.331 111.249   5
  -3   3   9 892.223 109.472   3
   9  -3   3 845.908 104.514   5
  -9   3   3 841.439 91.6721   3
  -3  -9   3 903.025 105.711   4
  -3   3   9 865.469 88.4052   6
   3  -9   3 917.171 99.0440   5
  -3  -9  -3 838.432 118.525   4
   3  -3   9 885.958 90.0718   6
   3  -9  -3 861.315 99.5368   4
  -9  -3   3 876.450 106.007   3
   9   3  -3 946.122 64.9206   5
   3   3   9 857.227 106.409   6
  -3  -9   3 806.786 131.754   3
  -9   3  -3 973.146 74.2677   3
  -3  -3   9 1076.87 117.225   3
  -3  -3  -9 890.115 101.858   4
  -1  -9   5 31667.2 606.601   5
   9   1   5 31666.8 846.421   5
  -1  -9   5 32859.7 688.731   4
   1  -5   9 31606.4 651.629   3
   9  -5   1 34051.8 736.479   5
  -9  -1   5 32318.6 726.227   3
   5  -9   1 30325.8 697.821   5
   9  -5  -1 32799.2 728.118   5
   1  -5   9 34097.2 829.453   5
   5  -9  -1 31179.5 693.508   4
   9  -1  -5 30895.7 633.149   5
   9  -1   5 33781.1 819.733   5
  -5  -1   9 31685.2 727.920   3
  -5  -9   1 31760.1 794.517   4
  -9   1   5 32993.1 715.639   3
  -9   5  -1 31523.0 594.624   3
   5  -9   1 31904.1 698.036   4
  -9   5   1 31200.2 643.334   3
   5  -9  -1 31212.1 723.280   5
   5   1   9 31240.8 745.858   6
  -5  -9  -1 32151.4 855.843   4
   9   1  -5 30792.5 570.044   5
   1  -5  -9 29170.1 539.224   4
  -5   1   9 30766.6 716.528   3
  -5  -9   1 30547.5 799.601   3
   1  -5   9 32353.6 585.291   6
  -1   9   5 31751.3 563.085   6
  -1  -9   5 30663.0 835.899   3
  -1  -5   9 31638.5 519.136   4
  -1  -5   9 31797.6 584.489   6
   1  -9  -5 31415.5 707.204   4
  -5   1   9 32158.1 632.536   6
   1  -9   5 33629.3 655.823   5
  -1   5   9 32498.5 655.159   6
  -1  -5   9 30918.5 767.175   3
  -9  -1  -5 31985.0 579.468   3
  -9  -5  -1 30462.1 723.513   3
   5  -1   9 31693.7 728.682   6
   9   5   1 30987.6 580.955   5
   1   5   9 32672.3 701.456   6
   5  -1   9 33412.4 839.044   5
   1   9   5 32945.7 620.147   6
  -1  -9  -5 30138.9 728.896   4
  -9  -5   1 31890.4 735.932   3
  -1  -5  -9 31208.0 626.139   4
  -5  -1   9 31203.6 619.428   6
  -1  -5   9 30847.9 669.851   5
   1  -9   5 32111.7 678.200   4
   5   1   9 34918.9 799.022   5
  -9   5   3 5669.24 254.881   3
   3  -5   9 5337.89 316.201   5
  -9  -3   5 5330.37 273.680   3
  -9  -5   3 5268.44 341.771   4
  -3   9   5 5702.56 185.143   6
  -3  -9   5 5501.38 253.259   4
  -5  -3   9 5503.97 287.508   3
  -5  -3   9 5176.25 211.044   6
   5  -9   3 5383.31 258.419   5
  -3  -5   9 5247.00 202.267   6
   5   9   3 5633.96 263.221   6
   9  -5  -3 5434.19 266.968   5
   9  -3  -5 5106.70 239.573   5
  -9   5  -3 5697.05 184.230   3
  -5   3   9 5446.32 226.262   6
  -5  -9   3 5134.24 271.284   4
   9  -5   3 5964.75 287.954   5
  -9  -3  -5 5854.26 234.095   3
   9   3   5 5419.44 286.531   5
  -3  -9  -5 5789.77 322.005   4
  -9   3   5 5560.66 262.623   3
   3   9   5 5209.19 248.833   6
  -5  -9  -3 5380.93 353.819   4
  -5   3   9 5585.13 280.105   3
   9  -3   5 5806.22 292.752   5
  -3  -9   5 5538.18 355.874   3
   3  -9  -5 5330.89 247.273   4
   5  -9   3 5139.26 251.883   4
   3   5   9 5422.39 278.502   6
  -9  -5  -3 5745.35 278.769   3
  -3   5   9 5657.31 229.473   6
   3  -9   5 5307.71 246.322   4
   5  -9  -3 5620.31 257.072   4
  -5  -9   3 5028.06 309.335   3
   3  -9   5 5851.36 263.292   5
   5  -3   9 5538.15 334.685   5
   3  -5   9 5538.18 207.044   6
  -9  -5   3 5500.55 281.258   3
   5   3   9 5330.83 284.461   6
   5  -3   9 5735.74 259.610   6
   5  -9  -3 5631.64 283.345   5
  -3  -5  -9 5979.16 291.091   4
  -3  -5   9 5859.67 306.941   3
   9   5   3 5550.60 229.554   5
  -5  -5  -9 15356.7 547.613   4
   5  -5   9 13775.6 551.785   5
  -9   5   5 15229.7 470.636   3
  -9  -5   5 14694.2 512.428   4
  -5  -9   5 14144.7 560.648   3
   5  -5   9 14251.0 397.491   6
   9  -5  -5 14452.7 457.718   5
  -5   5   9 15333.0 512.418   3
   5  -9  -5 14080.2 428.460   4
  -5  -5   9 13504.1 366.324   6
   5  -9   5 13916.9 438.162   4
   9  -5   5 14241.9 488.077   5
  -5  -9  -5 14252.1 616.975   4
  -5   9   5 14031.6 320.634   6
   5   9   5 14861.8 468.407   6
   9  -5   5 15361.8 464.756   6
  -5   5   9 14635.4 401.958   6
  -5  -9   5 13497.2 440.754   4
   5  -9   5 14434.9 468.979   5
  -9  -5   5 14091.5 487.481   3
   5   5   9 15407.6 512.341   6
  -5  -5   9 13897.6 501.622   3
  -7  -9   1 432.943 93.7459   3
  -9  -7  -1 586.742 101.928   3
   7  -9  -1 560.084 87.7177   4
   9  -7  -1 498.474 92.9499   5
  -7   1   9 418.267 82.1666   3
  -9  -7   1 444.639 92.4984   3
  -7  -9  -1 465.289 128.152   4
   7  -9   1 488.992 87.0661   4
  -1  -9  -7 440.057 86.8095   4
  -9  -1   7 432.024 88.0483   3
  -1  -7   9 472.967 73.6988   5
   7   1   9 711.451 124.354   5
   7  -1   9 425.634 102.858   5
   9   1   7 479.105 105.607   5
   1  -7   9 438.933 93.4283   5
  -1  -9   7 599.511 91.9911   5
   9   1  -7 470.749 55.8678   5
   1   7   9 613.113 91.4642   6
  -9   7  -1 449.672 61.0613   3
   1  -9   7 443.532 76.7591   5
  -9   1   7 460.921 90.0279   3
   7  -1   9 495.234 89.8340   6
  -7  -9   1 433.907 108.890   4
  -7  -1   9 439.043 71.6603   6
   1  -7  -9 435.109 62.1149   4
   1   9   7 561.544 77.4538   6
  -1  -7   9 563.301 63.8610   4
  -7  -1   9 471.963 92.6512   3
  -7  -9  -1 512.805 102.320   3
  -1   9   7 464.298 63.7782   6
   9  -7   1 463.772 87.8803   5
   9   1   7 424.728 90.0508   6
   7  -9   1 417.548 84.3862   5
  -9  -7   1 277.148 86.1576   4
   7  -9  -1 490.265 92.8163   5
  -9  -7  -1 528.488 143.403   4
   7   1   9 578.890 98.5406   6
   9  -1  -7 427.977 63.9328   5
  -1  -7   9 496.753 56.6599   6
   1  -7   9 396.071 49.9945   6
   9  -1   7 383.918 78.6877   6
   1  -9  -7 519.748 83.5147   4
   1  -9   7 472.626 72.8397   4
   9  -1   7 390.801 85.4340   5
  -9   7   1 430.069 73.8950   3
  -1  -7   9 394.273 90.0323   3
  -7   1   9 522.717 74.6059   6
  -1   7   9 485.183 71.7113   6
  -1  -9   7 471.353 72.4415   4
  -1  -7  -9 481.726 74.2747   4
   1  -7   9 448.492 66.4613   3
  -1  -9   7 501.701 107.838   3
   1  -7   9 492.445 62.7369   4
  -9  -7  -3 5266.55 377.014   4
   3  -7   9 3950.23 280.775   5
  -9  -3   7 4298.14 262.227   3
   7  -9  -3 4485.82 239.740   4
  -7  -3   9 4093.04 260.790   3
   7  -9   3 4247.96 242.020   4
  -9  -7   3 4294.60 270.853   3
   9  -7   3 4380.30 263.133   5
   3  -7  -9 4471.39 194.633   4
   7  -9   3 4026.95 244.380   5
   7   3   9 4265.47 265.372   6
  -9  -7   3 4376.93 316.205   4
   3  -9  -7 4529.43 230.247   4
   9  -7  -3 4135.59 253.419   5
  -3  -7   9 4172.55 306.129   3
  -3  -7   9 4324.27 177.182   4
  -7  -9  -3 4065.74 353.109   4
   9  -3  -7 4293.10 225.075   5
   3  -7   9 4180.88 164.326   6
   7  -3   9 4250.93 248.306   6
  -9   7   3 4507.87 240.295   3
  -7   3   9 4255.58 255.698   3
   3   7   9 4380.30 257.452   6
  -3   7   9 4546.82 211.575   6
  -3  -7  -9 4432.72 271.523   4
  -9   3   7 4129.74 246.329   3
   7  -9  -3 4496.10 270.893   5
  -3  -7   9 4424.17 180.564   6
   7   3   9 4717.26 267.265   5
  -9  -7  -3 4484.99 269.745   3
  -3   9   7 4326.18 187.727   6
  -7  -9   3 4650.99 291.746   4
  -3  -9   7 4448.92 343.469   3
  -7  -9   3 4111.99 279.565   3
   7  -3   9 3689.70 290.479   5
   9  -3   7 4219.58 291.026   5
  -3  -9   7 4351.27 219.700   4
   9  -3   7 4472.50 254.594   6
   3  -9   7 4293.90 246.909   5
   9   3   7 4307.27 265.768   6
   7   9   3 4500.58 258.350   6
  -3  -9  -7 4802.85 305.225   4
  -7   3   9 4609.51 214.475   6
   3   9   7 4327.90 241.849   6
  -9  -3   7 4332.58 220.573   4
   3  -9   7 4329.87 226.174   4
   9   3   7 4734.76 273.392   5
   7  -5   9 8116.38 440.304   5
   5  -9   7 8458.94 379.944   5
  -9  -7   5 8478.38 398.724   4
   7  -9   5 8330.01 371.810   5
   9  -5  -7 7781.64 344.351   5
  -9   7   5 8800.65 365.532   3
  -7  -9   5 8081.47 362.051   4
   9  -7  -5 8333.76 373.700   5
   7  -9  -5 8259.98 387.414   5
   9  -5   7 8418.93 344.716   6
   7  -5   9 8603.77 336.892   6
   7   5   9 9166.27 394.439   6
   5   7   9 8788.22 387.714   6
  -9  -5   7 7964.23 377.380   3
  -7  -9   5 8108.30 411.209   3
   5  -9   7 8518.63 342.485   4
   7  -9  -5 8588.50 344.401   4
  -5   9   7 8968.33 279.006   6
  -9   5   7 8744.77 381.056   3
  -5   7   9 8667.03 308.334   6
  -5  -9   7 8074.08 318.977   4
   5  -9  -7 8603.20 325.707   4
  -5  -7  -9 9895.51 469.279   4
   5  -7   9 7790.25 253.775   6
   9  -5   7 8816.93 418.402   5
  -7  -5  -9 9405.84 437.112   4
  -5  -9   7 8729.14 468.226   3
   5  -7   9 7776.33 416.583   5
   7   9   5 8949.84 373.713   6
   9   5   7 8621.83 387.674   6
  -5  -7   9 8398.88 428.121   3
  -9  -7   5 7841.42 380.455   3
   9   7   5 9033.71 400.105   6
   5   9   7 9026.95 384.094   6
  -7   5   9 8707.82 309.203   6
  -5  -9  -7 8948.21 488.180   4
  -9  -7  -5 8622.74 475.175   4
  -7   5   9 8784.33 392.646   3
  -9  -5   7 8696.89 335.696   4
  -7  -9  -5 9029.68 527.454   4
   9  -7   5 8406.15 380.118   5
  -7  -5   9 8033.77 384.981   3
   7  -9  -7 160.571 54.1135   4
  -7  -9  -7 102.169 71.0397   4
   9   7   7 217.510 77.9443   6
  -7  -9   7 29.8652 48.8405   3
  -7  -9   7 77.6307 47.8507   4
  -9  -7   7 72.6307 33.8890   4
   9  -7   7 134.952 80.2277   5
   7  -9   7 149.015 73.4548   5
  -9  -7   7 110.880 67.9638   3
  -7  -7   9 96.6943 69.1407   3
  -7  -7  -9 109.075 76.4672   4
  -9  -7  -7 208.532 92.1970   4
  -9   7   7 126.844 62.6873   3
   9  -7  -7 35.2958 44.5028   5
   7   9   7 98.1123 56.0921   6
   7  -7   9-75.4324 101.737   5
  -7   7   9 75.0707 37.5163   6
  -7   7   9 63.0615 59.0997   3
   7   7   9 219.030 79.1935   6
   9  -1   9 10906.8 515.927   5
  -9  -9   1 9711.42 446.164   3
  -1   9   9 10409.3 355.827   6
   1   9   9 10751.3 395.195   6
   9  -9  -1 10511.1 438.036   5
  -9  -1   9 9472.48 415.858   3
   1  -9  -9 10895.0 384.910   4
  -9   1   9 9739.35 413.232   3
  -9   9  -1 10608.7 334.024   3
  -1  -9  -9 10617.9 412.465   4
   9  -9   1 9867.67 418.948   5
   9   1   9 11066.1 484.749   5
   1  -9   9 10489.0 350.400   4
  -1  -9   9 9483.27 455.314   3
  -1  -9   9 10719.0 341.714   4
   1  -9   9 9908.80 459.290   5
   9   1   9 10535.9 431.259   6
   9  -1   9 10258.8 420.922   6
  -9  -9  -1 10821.1 596.675   4
  -9  -9  -1 10010.1 443.686   3
  -9   9   1 10703.7 368.949   3
  -9  -9   1 10614.7 568.723   4
  -9  -3   9 15610.7 559.524   3
   9  -9   3 15872.7 545.175   5
  -9  -9  -3 17014.5 752.004   4
   3  -9   9 14973.6 587.074   5
   3   9   9 15954.0 526.569   6
  -9   9   3 16294.3 504.782   3
  -3  -9  -9 16352.3 582.429   4
  -9   3   9 14984.4 533.240   3
   9  -3   9 13817.6 614.413   5
   3  -9   9 16742.9 481.779   4
   9   3   9 16896.8 558.259   5
   9  -9  -3 16424.9 569.135   5
  -9  -9   3 14769.8 570.785   3
   9   3   9 15776.9 549.172   6
  -3  -9   9 16136.3 714.880   3
  -3  -9   9 16213.9 429.061   4
   3  -9  -9 16303.2 463.786   4
  -3   9   9 16385.0 446.432   6
  -9  -9   3 16491.3 656.990   4
   9  -3   9 16979.7 546.884   6
  -9  -9   5 25731.6 765.110   4
   9  -5   9 22930.1 822.868   5
   5  -9   9 24381.4 786.749   5
  -9  -5   9 23492.6 737.592   3
   9  -9   5 24456.0 729.724   5
  -9  -5  -9 25395.3 783.999   4
   9  -9  -5 25455.4 751.437   5
  -9   5   9 26719.6 754.548   3
  -9  -9  -5 29437.7 975.782   4
  -5   9   9 27126.9 605.927   6
   5   9   9 25469.9 718.478   6
   9  -5   9 25021.1 674.116   6
  -9  -9   5 22388.6 745.050   3
   9   5   9 25343.9 728.597   6
   9   9   5 25611.7 729.770   6
  -9   9   5 25367.7 695.729   3
  -5  -9  -9 28256.5 873.523   4
  -5  -9   9 26435.3 912.683   3
   9   9   7 1683.97 177.170   6
   9  -9   7 1709.96 196.938   5
  -9  -7  -9 1684.26 206.554   4
  -9  -9   7 1445.51 186.393   3
  -9   7   9 1809.81 192.726   3
   9  -7   9 1185.70 167.588   5
  -7   9   9 1752.60 140.541   6
  -7  -9  -9 2158.43 243.124   4
   7  -9   9 1655.73 205.753   5
   9  -9  -7 1648.23 187.088   5
   7   9   9 1763.91 186.381   6
   9   7   9 1581.22 177.529   6
  -9   9   7 1688.24 185.734   3
  -7  -9   9 1761.36 222.230   3
  -7   9   9 1536.08 184.850   3
  -9  -9   7 1576.73 158.427   4
  -9  -7   9 1469.69 188.435   3
  -9  -9  -7 1906.01 238.181   4
   9  -9   9 9658.78 529.371   5
   9  -9  -9 9569.82 477.251   5
  -9  -9  -9 11628.0 574.735   4
  -9  -9   9 9489.73 518.590   3
  -9   9   9 10225.7 492.965   3
   9   9   9 10466.8 464.475   6
   0   0  10-3.26432 27.9546   6
 -10   0   0 0.10090 25.6103   3
   0   0  10 24.5934 26.8976   3
   0 -10   0 4.50968 40.7172   4
   0 -10   0 19.1422 23.4682   5
  10   0   0-5.61782 24.9701   5
  10   0   2 4842.46 242.225   5
   0  -2  10 4566.56 200.190   6
  10  -2   0 4828.65 228.527   5
  10   0  -2 4667.93 199.209   5
   0  -2  10 5273.94 242.665   3
 -10   2   0 4630.79 206.223   3
   0 -10   2 4970.43 207.311   5
   2 -10   0 4772.94 229.287   5
 -10   0  -2 5121.19 214.539   3
  -2 -10   0 5248.74 202.360   5
   2 -10   0 5157.90 255.399   4
   0 -10  -2 4766.29 249.306   4
  -2   0  10 5123.44 249.245   3
   2   0  10 5156.28 209.963   3
  -2   0  10 4630.28 204.648   6
   0   2  10 4878.86 238.209   3
 -10   0   2 4484.13 223.172   3
   0   2  10 4730.33 218.380   6
  10   2   0 5007.61 223.720   5
   2   0  10 4518.64 223.482   6
   2  10   0 4300.42 153.896   6
  -2 -10   0 4585.55 248.780   4
   0 -10   2 4631.02 241.604   4
 -10  -2   0 4783.77 233.175   3
 -10  -2   2 18221.2 500.777   3
  10   2   2 19373.1 558.676   5
 -10   2  -2 19692.2 436.741   3
   2   2  10 18352.8 456.375   3
  10   2  -2 17951.2 405.588   5
  10  -2   2 17750.2 490.830   5
  10  -2  -2 18039.8 474.303   5
  -2 -10   2 18264.3 391.868   5
  -2  -2  10 19331.7 538.538   3
   2 -10   2 17834.7 471.813   5
  -2  -2 -10 17289.9 408.501   4
   2  -2  10 19129.3 565.484   5
 -10   2   2 17478.2 462.258   3
   2  -2  10 17724.9 458.157   6
  -2   2  10 17986.5 510.401   3
  -2 -10  -2 17549.5 536.184   4
   2   2  10 17318.8 492.893   6
  -2   2  10 18315.1 453.712   6
   2 -10   2 18229.5 506.881   4
  -2  -2  10 17092.3 426.605   6
   2  10   2 18242.1 402.414   6
   2 -10  -2 18601.1 519.605   4
 -10  -2  -2 18200.7 478.418   3
  -2 -10   2 16855.3 500.738   4
 -10   4   0 21.6458 27.2413   3
   4   0  10 75.4633 48.0553   6
   0 -10   4 39.7861 39.8386   4
   4 -10   0 3.29720 37.5270   4
 -10  -4   0-52.8773 44.1650   3
 -10   0  -4-29.4378 20.4516   3
   0 -10  -4 15.2104 36.7019   4
   4   0  10 149.698 72.8620   5
   0   4  10-55.6847 47.0819   6
 -10   0   4-14.4375 34.6346   3
  10   4   0 2.84232 22.1099   5
  10   0   4-48.0524 61.9107   5
   0 -10   4 15.3746 18.0998   5
  -4 -10   0-15.3532 43.1627   4
  10  -4   0 15.5612 41.2051   5
  10   0  -4-9.18379 20.9099   5
   0  -4  10-6.93322 26.7312   5
   4 -10   0 8.19230 35.3254   5
  -4 -10   0 5.91606 12.3166   5
   0  -4  10 15.9159 22.1320   3
  -4   0  10-21.6807 37.2911   6
   0  10   4 3.99050 15.3043   6
  -4   0  10-17.1255 41.8717   3
   0  -4  10-3.22169 24.9629   6
  -2  -4  10 950.564 121.538   3
  10   4   2 991.660 104.731   5
  10  -4   2 1253.48 133.502   5
  -4  -2 -10 1119.46 118.322   4
  10  -2   4 1281.39 139.496   5
   4 -10   2 1083.32 120.277   4
   4 -10   2 1155.14 118.825   5
  -4  -2  10 1153.88 131.644   3
  10  -4  -2 1348.77 132.715   5
  -2 -10   4 885.916 139.935   3
  10  -2  -4 1077.45 107.412   5
 -10   4  -2 1135.67 91.6289   3
   2 -10  -4 1049.55 119.694   4
   4 -10  -2 1190.25 129.573   5
  10   2  -4 1067.34 77.9086   5
  -4 -10   2 1077.40 126.597   4
   4 -10  -2 1157.28 127.110   4
 -10  -4  -2 1084.47 119.962   3
 -10   4   2 962.132 100.964   3
 -10  -4   2 974.228 115.476   3
  -2  10   4 1017.37 64.5085   6
  -4  -2  10 985.956 92.0696   6
  10   2   4 1089.83 135.225   5
   4  -2  10 1310.43 153.940   5
  -2  -4  10 906.694 86.3948   6
  -4   2  10 1082.33 123.684   3
   4  -2  10 1169.20 117.313   6
   2   4  10 1146.21 124.837   6
 -10  -2  -4 1229.45 110.153   3
   2 -10   4 1059.68 112.035   4
 -10  -2   4 1115.02 123.336   3
   2  10   4 1147.93 99.1590   6
   2  -4  10 1156.91 141.253   5
  -4   2  10 990.389 96.0446   6
  -2   4  10 1222.27 113.142   6
   4  10   2 1053.41 104.999   6
  -4 -10  -2 1208.41 152.049   4
  -2 -10   4 1006.48 113.038   4
   2  -4  10 1056.34 96.1496   6
  -2 -10  -4 1165.86 140.882   4
   2 -10   4 1147.50 112.476   5
  -4 -10   2 1028.26 144.502   3
  -2  -4 -10 1063.14 98.5613   4
 -10   2   4 1055.00 112.959   3
   4   2  10 960.031 117.297   6
  -4   4  10 62.0325 53.1496   3
   4 -10   4 65.7586 44.7058   4
   4 -10  -4 90.2521 45.1524   4
  -4 -10  -4 47.6923 56.8169   4
  10   4   4 179.043 53.1553   5
 -10   4   4 85.4981 38.4619   3
  -4 -10   4 95.3881 49.1804   4
   4  -4  10-37.1064 67.6347   5
  10  -4   4 175.002 62.2534   5
   4   4  10 100.091 57.0689   6
  -4  -4 -10 171.515 50.8069   4
  10  -4  -4 101.472 44.8143   5
   4  -4  10 95.3456 39.4218   6
 -10  -4   4 120.055 61.8889   3
   4 -10   4 126.908 49.8097   5
  -4  -4  10 118.570 39.8088   6
  -4   4  10 81.1276 34.7485   6
  -4  -4  10 86.8195 52.6832   3
   4  10   4 116.482 44.6000   6
 -10  -4  -4 155.702 45.9920   3
  -4 -10   4 53.5379 54.4828   3
  -6   0  10 46.4836 40.8924   6
   6 -10   0-15.0381 43.0283   4
   0 -10   6 29.8831 35.6465   4
 -10  -6   0-37.3073 56.6505   3
   0 -10  -6 106.056 55.1946   4
   0  -6  10 11.6802 35.8645   5
  10   0   6-131.335 95.2265   5
 -10   0   6 1.94694 42.9215   3
  -6 -10   0-112.120 90.6890   4
   0 -10   6 68.5847 32.9320   5
   6   0  10 219.446 91.9309   5
  10   0   6-25.9960 60.9212   6
  10  -6   0-21.5597 43.6106   5
 -10   6   0 17.8338 21.9192   3
   6 -10   0-18.3428 46.9008   5
  10   0  -6 5.11201 20.2968   5
  -6   0  10 12.4794 43.2874   3
 -10  -6   0-53.1855 76.4175   4
  -6 -10   0 22.4303 61.7799   3
   0   6  10-24.8618 47.6303   6
   0  -6  10-9.21173 23.6539   6
   0  10   6 7.43889 17.6235   6
   6   0  10-10.9028 44.0110   6
   0  -6  10 22.6225 25.4449   3
   6  -2  10 11594.5 494.656   5
  10   2   6 12893.4 510.167   5
  10  -2   6 11864.1 493.290   5
 -10  -6  -2 12250.6 570.145   4
  -2  -6  10 11328.1 488.651   3
   6  10   2 11559.0 407.613   6
  -6  -2  10 11083.2 345.577   6
 -10  -6   2 11767.9 446.985   3
  10  -6   2 12385.8 447.936   5
  -6  -2  10 11287.1 442.527   3
   6 -10   2 10870.1 408.543   5
  -2   6  10 11429.1 367.895   6
  10  -6  -2 11786.9 433.895   5
  10  -2  -6 11186.9 369.258   5
   6 -10  -2 11446.3 439.649   5
  -2 -10   6 10768.4 533.385   3
 -10   2   6 11027.7 408.560   3
 -10   6  -2 10939.3 308.696   3
   2  10   6 11621.6 372.378   6
   6 -10  -2 11534.7 406.796   4
   2 -10  -6 11878.1 419.422   4
  -6   2  10 10798.1 422.697   3
  -6 -10  -2 12054.6 571.322   4
  -6 -10   2 11351.9 469.450   4
 -10   6   2 11341.9 380.292   3
  -6   2  10 11293.7 357.409   6
  -6 -10   2 10595.7 472.083   3
  -2  10   6 11456.5 301.880   6
   2  -6  10 11013.1 311.452   6
   6 -10   2 11067.0 400.975   4
   2 -10   6 10755.7 381.681   4
 -10  -6  -2 11270.6 437.344   3
   6  -2  10 10922.7 416.002   6
   2   6  10 11583.2 425.154   6
   2 -10   6 11695.0 394.022   5
   6   2  10 11131.9 438.094   6
  -2 -10   6 11341.9 391.904   4
   2  -6  10 11479.4 478.399   5
  10  -2   6 11918.1 450.158   6
  10   2   6 11164.6 449.592   6
 -10  -2   6 11784.0 439.358   3
  -2  -6  10 10977.6 316.667   6
  -2 -10  -6 11970.0 474.709   4
  -2  -6 -10 11220.5 379.560   4
 -10  -6   2 11418.5 562.055   4
   6   2  10 11920.2 445.634   5
 -10  -4   6 6224.04 326.561   3
   4 -10   6 5937.16 282.543   4
 -10  -6   4 5791.12 363.288   4
   6  -4  10 5881.85 368.169   5
   4  -6  10 5565.27 349.853   5
   6 -10   4 6056.13 295.221   4
  -6  -4  10 6234.82 340.021   3
  -4   6  10 6511.46 267.641   6
  10  -4   6 7009.15 361.385   5
  10   4   6 6541.40 306.326   5
  -6  -4  10 6279.13 250.427   6
   4 -10   6 6276.86 306.620   5
  10  -6   4 6721.26 338.498   5
  10  -6  -4 6616.99 319.517   5
  10  -4  -6 6232.73 292.431   5
  -6 -10   4 6334.89 373.048   3
  -4  -6  10 6596.17 370.125   3
   6 -10  -4 6397.50 336.377   5
  -6  -4 -10 7117.05 354.061   4
   6 -10  -4 6208.64 294.893   4
   4   6  10 6532.23 331.559   6
   6 -10   4 6270.14 312.188   5
  10   4   6 6209.38 338.374   6
  10  -6   4 6956.20 307.906   6
   4  -6  10 6226.99 236.618   6
  -6   4  10 6686.69 271.562   6
 -10   4   6 6612.72 313.558   3
 -10  -6  -4 7013.94 327.709   3
   6  -4  10 6184.74 287.535   6
 -10  -6  -4 6425.23 397.939   4
 -10   6   4 6754.78 308.754   3
  -6   4  10 6086.05 328.998   3
  -4 -10   6 6212.73 415.701   3
   4 -10  -6 6615.71 301.763   4
   4  10   6 6517.27 306.591   6
  10  -4   6 6462.28 313.916   6
  -4 -10   6 6224.46 290.149   4
  -4 -10  -6 6062.26 381.234   4
  -4  -6  10 6076.59 236.358   6
  -6 -10   4 6196.19 320.070   4
  -4  10   6 6372.45 211.450   6
   6  10   4 6654.41 307.466   6
 -10  -4   6 6410.33 326.305   4
   6   4  10 6662.12 339.257   6
  -6 -10  -4 6644.43 448.832   4
  -4  -6 -10 6646.56 340.871   4
 -10  -6   4 6360.74 331.124   3
   6 -10  -6 7157.16 317.804   4
   6  -6  10 6102.35 385.008   5
 -10  -6  -6 7416.61 417.678   4
  10  -6   6 6751.44 366.270   5
  -6   6  10 7287.90 294.273   6
   6  -6  10 6617.86 271.140   6
  10  -6  -6 6785.15 333.795   5
  -6  -6  10 6522.13 376.405   3
   6 -10   6 6801.25 321.103   4
 -10   6   6 7128.43 344.153   3
  -6  -6 -10 8215.23 412.021   4
  -6 -10  -6 7504.47 478.788   4
  -6 -10   6 6914.32 418.954   3
   6   6  10 7301.52 361.116   6
  -6   6  10 6812.69 367.046   3
   6  10   6 7477.03 344.430   6
  10  -6   6 6616.42 300.688   6
  10   6   6 7125.21 365.893   6
   6 -10   6 6747.74 343.510   5
  -6 -10   6 6871.93 324.412   4
 -10  -6   6 6901.71 363.098   3
 -10  -6   6 6879.35 346.836   4
   8 -10   0 5.96283 46.9450   4
 -10  -8   0-65.7778 63.2764   3
   0 -10   8 41.1976 33.5859   4
 -10   8   0-7.65770 24.2025   3
   0  -8 -10-31.3648 34.2655   4
   0 -10  -8 17.2814 39.0668   4
   0  -8  10 27.9407 45.1582   5
   8   0  10 95.2421 76.5317   5
  10   0   8-138.201 95.5604   5
 -10   0   8-12.9876 52.9115   3
  10  -8   0-33.9840 47.2160   5
 -10  -8   0-68.0623 96.7908   4
   8 -10   0-27.4750 49.1984   5
  10   0  -8-5.50889 23.6265   5
  -8   0  10 2.37610 47.5500   3
  -8   0  10 20.6483 41.0556   6
  -8 -10   0-211.582 143.878   4
   0  -8  10 1.24628 15.0886   6
   0  10   8 42.1304 34.7899   6
   0   8  10-19.9387 40.1684   6
  -8 -10   0 58.4150 65.2530   3
  10   0   8 47.1720 57.3731   6
   8   0  10-63.7865 54.2742   6
 -10  -8  -2 2757.32 290.025   4
   2  -8  10 2252.90 220.717   5
   8   2  10 2416.33 206.452   6
  -8   2  10 2453.00 208.122   3
  -2 -10   8 1807.79 226.665   3
  -8  -2  10 2182.65 201.362   3
  -8   2  10 2306.54 162.551   6
 -10  -8  -2 2492.17 217.309   3
   8 -10   2 2275.62 195.373   5
  10  -8  -2 2451.30 213.548   5
   8 -10  -2 2318.35 203.682   5
  10  -2  -8 2387.29 167.459   5
 -10   2   8 2390.23 200.775   3
  -8 -10   2 2353.79 224.201   3
   2 -10  -8 2639.19 190.559   4
   8 -10   2 2609.48 205.133   4
   8 -10  -2 2500.46 196.448   4
   2 -10   8 2627.49 181.896   4
  -2   8  10 2631.36 177.769   6
  10  -8   2 2930.34 226.558   5
   8   2  10 2723.97 224.698   5
   2   8  10 2429.40 195.216   6
 -10   8   2 2547.23 180.860   3
  -2 -10   8 2448.77 169.049   4
  -2  -8  10 2599.65 255.729   3
   8  -2  10 2569.42 207.187   6
  10  -2   8 1924.48 216.758   5
 -10  -2   8 2224.72 200.918   3
  10  -2   8 2520.44 202.915   6
  10   2   8 2581.96 216.042   6
   2 -10   8 2469.56 206.772   5
   2  10   8 2527.62 184.484   6
  -2  -8  10 2307.17 130.349   6
  -2  10   8 2715.19 160.757   6
  -2 -10  -8 2569.17 221.001   4
  -2  -8 -10 2667.83 196.937   4
 -10  -8   2 2285.57 213.772   3
  10   2   8 2722.83 236.104   5
  -8 -10   2 2349.26 240.904   4
  -8 -10  -2 2361.45 280.219   4
   8  -2  10 2409.80 241.256   5
 -10  -8   2 2223.08 260.487   4
  10  -4   8 103.814 86.2510   5
   4 -10   8 337.702 90.6681   5
   8 -10  -4 385.421 85.2893   4
   4 -10   8 274.499 68.4275   4
  -4 -10   8 178.226 76.3846   3
   4 -10  -8 239.126 59.3427   4
   8  -4  10 369.344 79.0216   6
  -8 -10  -4 354.464 110.453   4
 -10   4   8 138.303 62.2408   3
  -4 -10   8 344.624 69.3460   4
   4   8  10 312.187 79.3517   6
 -10  -8   4 277.269 86.3664   3
 -10  -4   8 344.645 90.2302   3
  10   4   8 406.455 89.5490   5
  -4  -8  10 377.086 106.783   3
  -4 -10  -8 227.098 76.9576   4
   8  -4  10 182.465 70.9989   5
   4  -8  10 102.450 49.9748   5
  -4  -8 -10 315.894 80.5764   4
  -8 -10   4 309.767 75.2070   4
  10  -8   4 250.824 77.0891   5
 -10  -8   4 383.845 112.075   4
   8 -10   4 237.874 76.2728   5
  -8   4  10 226.902 76.8260   3
 -10  -8  -4 608.978 150.808   4
  10  -8  -4 312.444 95.0249   5
  10  -4  -8 295.262 71.5356   5
 -10   8   4 274.002 70.8371   3
  -8  -4 -10 320.886 91.1828   4
   8 -10  -4 322.323 85.9667   5
  -8 -10   4 257.187 99.0680   3
  -8   4  10 263.042 65.7024   6
  -4  10   8 269.455 51.0927   6
  -4   8  10 248.232 59.5235   6
  -8  -4  10 313.444 94.1387   3
   4  10   8 276.712 74.3444   6
   8   4  10 202.637 82.4626   6
  10  -4   8 352.907 81.6057   6
  10   4   8 323.659 88.1375   6
   8  10   4 267.116 72.5297   6
   8   6  10 5.71211 54.6848   6
  10  -6   8-4.41855 25.7902   6
   6 -10  -8 163.381 52.8483   4
  -6 -10   8 89.3661 60.0208   3
  -8   6  10 21.7598 42.8299   6
  -8 -10   6 14.1409 59.2921   3
  -6 -10   8 47.3534 32.4509   4
 -10   8   6 11.6891 45.2345   3
 -10  -8   6-49.1472 64.7320   3
  -8 -10   6 59.3607 55.7155   4
  -6  -8  10-60.7732 59.3311   3
   6  -8  10-62.0013 93.0542   5
  10  -6   8-77.0963 90.9618   5
  10   6   8 44.3501 61.1626   6
  -6 -10  -8 117.362 73.9211   4
   6 -10   8 15.7959 48.5013   5
 -10  -8   6 20.7061 42.7548   4
  -6  -8 -10 87.1867 57.4642   4
  10  -8   6-42.5935 56.7450   5
   8 -10   6 9.09190 45.8987   5
  -8 -10  -6 27.3570 71.6369   4
  -8  -6 -10 3.02522 51.8156   4
  -6   8  10 96.8431 77.2060   3
 -10  -8  -6 22.6625 72.0223   4
  10  -8  -6 77.5973 67.0721   5
 -10  -6   8 55.9169 65.9353   3
 -10  -6  -8 85.9256 78.6069   4
   8 -10  -6-80.9256 75.7110   5
  10  -6  -8 15.7287 44.8435   5
  -8  -6  10-0.23679 50.7430   3
   8  -6  10-88.0579 97.5611   5
   6  10   8 19.1814 41.3699   6
  -6  10   8 28.3758 26.2140   6
  -6   8  10 39.9358 33.7306   6
 -10   6   8-21.5707 59.6557   3
  -8   6  10-68.7507 67.6372   3
   8  -6  10 42.4355 32.1236   6
   6   8  10-29.1971 51.5629   6
   8  10   6 48.6055 57.1967   6
  10   8   6-71.3513 64.3790   6
 -10   8   8 754.832 135.579   3
  -8 -10   8 606.595 135.524   3
  -8  -8 -10 624.635 132.170   4
 -10  -8   8 528.254 123.294   3
   8  -8  10 515.564 116.172   5
  -8  -8  10 641.483 137.730   3
  10  -8   8 483.473 107.398   5
   8 -10   8 860.909 152.975   5
  -8 -10  -8 1013.20 185.375   4
 -10  -8  -8 839.165 157.485   4
  10   8   8 747.369 127.759   6
  10  -8  -8 714.624 128.367   5
  -8   8  10 661.296 95.0780   6
   8 -10  -8 680.012 131.004   5
  -8   8  10 647.599 131.040   3
  -8  10   8 534.165 119.649   3
   8  10   8 835.252 134.595   6
   8   8  10 773.831 127.935   6
  10   0  10 8118.32 442.648   5
 -10  10   0 8128.42 324.384   3
  10 -10   0 7488.60 390.046   5
 -10   0  10 6869.75 371.930   3
 -10 -10   0 7359.44 516.844   4
 -10 -10   0 7009.52 396.777   3
   0  10  10 7810.19 335.955   6
   0 -10 -10 7797.34 357.287   4
  10   0  10 7124.11 370.089   6
  10  -2  10 3909.54 326.914   5
  -2 -10  10 4739.92 357.891   3
 -10  -2  10 4011.52 291.890   3
  10   2  10 4139.43 283.302   6
  10 -10   2 4308.15 291.798   5
  10 -10  -2 4059.13 289.655   5
  10  -2 -10 4074.18 235.042   5
 -10   2  10 3815.75 275.099   3
   2 -10  10 4301.72 233.668   4
 -10  10   2 4391.76 254.593   3
  -2  10  10 4422.97 236.853   6
 -10 -10   2 3746.34 298.210   3
   2  10  10 3929.12 256.140   6
   2 -10  10 3677.85 288.550   5
  10  -2  10 4200.60 278.337   6
  -2 -10 -10 4277.31 283.864   4
 -10 -10   2 4030.85 357.517   4
 -10 -10  -2 4298.45 394.261   4
  10   2  10 4693.24 311.673   5
 -10   4  10 449.027 105.500   3
  -4 -10  10 324.386 120.722   3
 -10 -10   4 152.671 81.9522   3
 -10  10   4 410.981 92.3144   3
  -4 -10 -10 415.008 101.772   4
  10  -4  10 111.183 70.0466   5
   4 -10  10 228.657 74.8497   5
   4  10  10 194.032 59.5400   6
 -10 -10   4 183.942 70.0937   4
  10 -10   4 302.437 95.9722   5
 -10 -10  -4 143.788 75.5167   4
  10 -10  -4 343.810 103.423   5
 -10  -4  10 318.474 97.8239   3
  10  -4 -10 318.395 76.5694   5
  10   4  10 303.006 83.4954   6
  10  10   4 291.151 80.9681   6
  -4  10  10 343.394 65.7985   6
  10  -4  10 362.903 84.0578   6
 -10  -6 -10 2477.05 243.518   4
   6 -10  10 2275.29 256.799   5
  10 -10   6 2282.09 229.838   5
  -6  10  10 2901.25 186.945   6
  10 -10  -6 2607.25 246.982   5
  10  -6 -10 2540.06 228.313   5
  10  10   6 2704.47 228.857   6
  10  -6  10 1919.80 238.803   5
 -10   6  10 2642.56 244.739   3
   6  10  10 2728.18 229.504   6
  -6 -10  10 2770.46 323.077   3
 -10  -6  10 2652.60 256.569   3
 -10 -10   6 2413.09 247.062   3
  10   6  10 2508.06 231.560   6
 -10 -10   6 2334.61 220.510   4
  -6 -10 -10 2806.71 271.840   4
 -10  10   6 2244.22 211.770   3
 -10 -10  -6 2876.11 302.219   4
  10  -8  10 3562.36 347.832   5
   8 -10  10 3419.92 331.945   5
  10 -10   8 3887.91 327.580   5
  10  -8 -10 3898.40 304.419   5
  10 -10  -8 3827.69 307.634   5
  -8 -10  10 3659.44 349.215   3
 -10  10   8 4122.47 311.726   3
 -10   8  10 4203.70 321.256   3
   8  10  10 4166.24 291.039   6
 -10 -10   8 3849.21 332.087   3
  10   8  10 4293.97 306.760   6
  10  10   8 4267.89 300.816   6
  -8  10  10 4223.69 338.030   3
 -10  -8  10 3914.31 332.064   3
  -8 -10 -10 4544.51 360.558   4
 -10 -10  -8 4362.79 368.905   4
 -10  -8 -10 4639.29 351.550   4
 -10 -10  10 694.697 153.993   3
  10 -10  10 565.894 128.200   5
 -10 -10 -10 725.277 149.268   4
  10 -10 -10 698.492 142.749   5
  10  10  10 916.951 146.116   6
 -10  10  10 766.951 147.707   3
   1 -11   1 97.7549 57.1693   4
  -1 -11   1 23.0237 45.7657   4
  -1 -11  -1 97.6256 48.4094   4
 -11   1  -1 93.7899 38.2841   3
  11   1   1 88.8930 37.9543   5
  11   1  -1 43.4902 29.8929   5
  11  -1   1 104.180 45.5339   5
  11  -1  -1 70.8643 37.5688   5
   1  -1  11 27.7719 19.5356   3
  -1   1  11 176.319 56.6760   3
   1 -11   1 92.3307 35.3210   5
  -1 -11   1 91.2389 31.7118   5
   1 -11  -1 98.8656 40.9837   5
  -1 -11  -1 70.6940 30.8242   5
 -11  -1  -1 203.818 50.8948   3
   1   1  11 138.895 44.2002   3
   1 -11  -1 140.666 63.2068   4
 -11   1   1 52.5114 34.1350   3
 -11  -1   1 101.428 40.9428   3
  -1  -1  11 133.006 50.4804   6
  -1   1  11 54.5109 40.5725   6
   1  -1  11 23.7390 35.5258   6
  -1  -1  11 74.7412 38.2016   3
   1   1  11 4.78143 49.4474   6
  11   3   1 5922.42 287.768   5
  11   3  -1 5756.06 249.886   5
  -1  -3  11 6253.30 310.636   3
  11   1   3 6578.88 334.863   5
 -11  -1   3 6272.87 289.165   3
  11  -1   3 6168.20 301.135   5
   1  -3  11 5762.91 241.730   6
 -11   1  -3 6559.59 243.301   3
  11   1  -3 5860.27 223.905   5
  11  -3   1 6347.35 296.445   5
  -3 -11   1 5822.39 305.808   4
 -11   3  -1 6762.29 255.586   3
  -1 -11   3 6017.53 227.384   5
  11  -3  -1 6164.16 285.687   5
   1 -11   3 6253.22 296.261   4
  11  -1  -3 6142.37 255.245   5
   1 -11   3 6196.84 258.519   5
   1   3  11 6292.13 279.805   3
 -11   1   3 6239.10 282.581   3
   3 -11   1 5805.61 276.207   5
   3 -11  -1 5894.19 287.220   5
  -3  -1  11 6352.82 314.212   3
  -3 -11  -1 6038.91 322.016   4
  -3   1  11 5731.18 291.926   3
   3  -1  11 5851.30 272.972   6
  -3  -1  11 5637.89 240.766   6
  -1   3  11 5895.81 259.438   6
   1   3  11 6145.55 286.232   6
   3 -11   1 5903.71 291.479   4
   3   1  11 5781.26 286.905   6
   3 -11  -1 6144.62 300.235   4
  -3   1  11 5716.19 247.229   6
  -1   3  11 6310.96 303.335   3
 -11   3   1 6005.45 255.733   3
   1 -11  -3 6064.98 305.567   4
  -1 -11   3 5789.52 288.314   4
 -11  -1  -3 6358.58 261.596   3
  -1  -3  11 5742.85 236.026   6
  -1 -11  -3 5546.46 299.184   4
 -11  -3  -1 6101.71 289.196   3
 -11  -3   1 6143.91 292.506   3
   3  -1  11 5969.03 312.180   5
  11   3   3 1451.16 149.095   5
  -3   3  11 1307.06 121.810   6
   3 -11   3 1243.29 133.048   4
  -3  -3  11 1377.83 154.030   3
  11  -3   3 1494.24 150.750   5
  -3   3  11 1339.43 147.055   3
   3 -11   3 1343.84 128.749   5
  11  -3  -3 1572.98 139.887   5
   3 -11  -3 1422.61 147.488   5
 -11   3   3 1366.90 132.187   3
  -3  -3  11 1140.13 105.381   6
   3  -3  11 1058.67 110.600   6
   3   3  11 1469.74 154.381   6
   3 -11  -3 1610.83 154.201   4
 -11  -3  -3 1294.38 129.934   3
   3  11   3 1269.42 109.011   6
  -3 -11   3 1304.63 139.016   4
  -3 -11  -3 1390.35 166.379   4
 -11  -3   3 1237.48 134.606   3
   3  -3  11 1443.99 163.416   5
 -11  -1   5 971.329 128.472   3
   1 -11   5 1049.01 108.486   5
   5 -11   1 952.420 119.774   4
  11  -5   1 1210.72 139.347   5
  11   1  -5 922.682 83.8731   5
   1 -11   5 901.214 111.002   4
  11  -1  -5 1057.83 105.038   5
  -1 -11   5 849.898 112.927   4
 -11  -5  -1 982.083 126.624   3
   1 -11  -5 1003.21 129.131   4
  -5   1  11 969.472 126.690   3
  -1 -11  -5 852.402 117.398   4
 -11   5  -1 881.465 88.5887   3
  -5 -11   1 863.573 135.059   4
  11   1   5 755.867 123.548   5
 -11  -5   1 929.394 121.919   3
  -5 -11  -1 1006.64 153.792   4
  11  -1   5 851.993 133.626   5
 -11   5   1 969.462 100.733   3
 -11   1   5 860.816 114.914   3
  11  -5  -1 900.399 118.299   5
   5 -11  -1 970.835 124.434   4
  -5  -1  11 1050.19 134.001   3
  -1  -5  11 943.576 125.263   3
   1  11   5 916.826 84.8885   6
   5 -11   1 879.744 116.360   5
   1  -5  11 907.475 92.0436   6
   5 -11  -1 999.311 126.026   5
  -1  -5  11 815.225 85.1958   6
   5  11   1 969.573 103.872   6
  -5  -1  11 780.579 93.5252   6
  -5   1  11 772.351 94.6410   6
   5   1  11 815.849 116.591   6
  -1   5  11 917.643 109.513   6
   1   5  11 790.482 107.563   6
   5  -1  11 1031.70 125.362   6
   1  -5  11 1024.86 133.340   5
   5  -1  11 1180.68 149.485   5
 -11  -5  -3 174.681 61.7451   3
  -5  -3  11 131.182 58.3856   3
   5 -11   3 175.476 65.2944   4
   3 -11   5 161.215 57.3321   4
   5 -11  -3 89.3622 58.0150   4
   3 -11  -5 159.139 60.2020   4
  11   5   3 275.968 58.1811   5
  -5 -11   3 220.216 72.1698   4
   3  -5  11 265.354 87.0972   5
   5  -3  11 188.370 84.9003   5
  -3 -11  -5 204.909 81.9606   4
  11   3   5 268.960 77.1111   5
  -5 -11  -3 201.025 83.1054   4
  -3   5  11 178.194 72.5459   3
  11  -3   5 217.398 79.4302   5
  11  -5   3 224.642 79.6462   5
   3 -11   5 194.632 61.1640   5
 -11  -5   3 113.811 52.7459   3
   5 -11   3 140.212 55.2694   5
  11  -5  -3 207.331 58.0807   5
  11  -3  -5 153.578 53.9436   5
  -5  -3 -11 286.464 64.7867   4
  -3 -11   5 187.381 59.7695   4
   5 -11  -3 153.176 67.4932   5
 -11  -5   3 105.616 53.7762   4
  -3  -5  11 99.6540 37.9009   3
  -5   3  11 156.448 58.0551   3
 -11   5   3 198.721 62.4173   3
   3  11   5 168.130 46.2223   6
 -11  -3   5 286.810 82.7919   3
 -11   3   5 116.219 55.7175   3
  -5  -3  11 164.697 50.1661   6
  -3  -5  11 143.428 44.5061   6
  -5   3  11 150.819 51.2624   6
  -3   5  11 190.825 59.1399   6
   3  -5  11 124.500 35.8733   6
 -11  -3  -5 207.909 53.0439   3
  -3 -11   5 221.208 86.2322   3
   5  -3  11 176.233 56.0890   6
   3   5  11 240.451 71.0688   6
   5   3  11 148.038 64.3253   6
  -5 -11   3 162.104 81.9183   3
   5  11   3 157.238 47.1806   6
   5  -5  11 1465.60 185.827   5
 -11  -5   5 1773.28 197.127   4
  11  -5   5 1793.64 185.410   5
   5 -11   5 1816.24 173.321   5
  11  -5  -5 1760.01 167.413   5
  -5 -11  -5 1523.44 212.767   4
  11  -5   5 1865.27 169.836   6
 -11  -5   5 1842.67 187.244   3
 -11   5   5 1657.50 158.884   3
  -5  -5  11 1727.22 133.518   6
   5 -11   5 1823.38 167.528   4
  -5   5  11 1658.11 141.564   6
  -5 -11   5 1765.47 218.797   3
   5 -11  -5 1748.16 162.857   4
   5  -5  11 1733.37 142.302   6
  -5   5  11 1839.40 197.973   3
   5   5  11 1720.27 172.045   6
   5  11   5 1782.30 158.201   6
  -5 -11   5 1761.17 167.128   4
  -5  -5 -11 1907.56 181.019   4
  -5  -5  11 1792.27 194.641   3
  11   5   5 1842.17 150.647   5
 -11  -7  -1 701.907 118.005   3
   7 -11   1 655.353 105.704   4
   7 -11  -1 717.675 113.185   4
 -11  -1   7 677.240 113.504   3
   1 -11   7 616.584 91.2096   4
 -11  -7   1 638.229 109.643   3
  -1 -11   7 677.519 97.9212   4
  -1  -7  11 673.902 114.787   3
   1 -11  -7 808.743 119.943   4
  -1 -11  -7 589.162 105.177   4
   7  -1  11 582.184 101.803   6
   7   1  11 812.521 137.319   5
   1  -7  11 786.127 119.213   5
   7  -1  11 845.807 145.137   5
  11   1   7 659.599 128.413   5
  -7  -1  11 709.389 121.174   3
  11  -1   7 369.877 91.4010   5
  -7 -11   1 616.388 132.583   4
   1 -11   7 686.061 99.3995   5
  -7 -11  -1 640.228 141.952   4
 -11   7  -1 649.070 77.0778   3
  11  -7   1 766.622 122.836   5
 -11   7   1 736.886 92.3465   3
 -11   1   7 711.690 111.319   3
  11  -7  -1 607.649 111.026   5
   7 -11   1 695.356 113.723   5
   1  11   7 750.642 89.4646   6
   7 -11  -1 687.836 117.529   5
  11  -1  -7 729.285 86.2569   5
 -11  -7   1 900.801 173.882   4
 -11  -7  -1 877.249 178.244   4
  -1  -7  11 614.077 72.0375   6
   1  -7  11 697.969 75.0103   6
  -1  11   7 826.448 84.4921   6
  11   1   7 648.785 115.075   6
  -7  -1  11 681.363 93.6462   6
  -7   1  11 568.597 106.984   3
  -7   1  11 808.087 102.459   6
  -1   7  11 824.701 107.040   6
   1   7  11 643.169 103.208   6
  -7 -11   1 681.294 131.575   3
   7   1  11 769.210 120.132   6
  11  -1   7 579.567 107.205   6
  11   3   7 9990.44 432.914   5
 -11  -7   3 8333.31 495.348   4
   3  -7  11 9037.71 444.214   5
 -11  -3   7 9048.93 413.131   3
 -11  -3   7 8184.36 365.537   4
 -11  -7  -3 9568.30 519.198   4
  11  -3   7 9323.29 475.892   5
  -7  -3 -11 10347.2 427.249   4
  -7  -3  11 9043.50 435.576   3
   3 -11   7 9207.51 392.740   5
   7 -11  -3 9603.69 397.189   4
 -11  -7  -3 9563.51 424.789   3
  11  -7   3 10297.1 446.559   5
   7 -11   3 8866.93 396.364   5
  -3  -7  11 8768.47 294.930   6
  -7   3  11 9100.34 341.038   6
  11  -7  -3 9624.20 415.076   5
  11  -3  -7 9140.33 361.049   5
   7 -11  -3 9778.18 440.141   5
 -11   3   7 9014.43 395.733   3
   7  -3  11 8769.77 454.375   5
   3  -7  11 8690.04 282.994   6
  11  -3   7 9934.02 418.024   6
  -7 -11  -3 9951.53 578.754   4
  -7   3  11 9267.22 425.053   3
   7  11   3 9847.50 391.955   6
 -11   7   3 9541.32 374.312   3
   7 -11   3 9242.31 392.643   4
  -3 -11   7 7981.65 509.974   3
  -3   7  11 9311.61 350.794   6
   3 -11   7 8845.57 362.407   4
  -7 -11   3 8470.08 448.024   3
  -3 -11   7 9655.80 379.535   4
   3 -11  -7 9525.14 394.201   4
   3   7  11 9502.31 414.956   6
   3  11   7 9394.62 368.591   6
   7  -3  11 8730.86 384.252   6
 -11  -7   3 8735.02 420.161   3
  11   3   7 9400.41 433.363   6
  -3 -11  -7 9559.69 475.112   4
  -7 -11   3 9126.02 442.270   4
   7   3  11 9068.84 409.383   6
  -7  -3  11 8718.53 325.100   6
  -3  -7  11 9721.11 505.147   3
   5  -7  11 2011.75 224.830   5
 -11  -7  -5 2382.91 254.502   4
  11  -5   7 2222.77 229.067   5
   5  11   7 2571.23 203.386   6
   5 -11   7 2426.27 212.859   5
  11  -7   5 2363.75 221.469   5
   7 -11   5 1920.78 187.761   5
  11   7   5 2169.82 211.199   6
  11  -7  -5 2183.41 200.201   5
  11  -5  -7 2184.73 187.441   5
   7 -11  -5 2208.86 214.026   5
   7  -5  11 1985.18 226.460   5
   7  -5  11 2283.88 179.664   6
 -11   5   7 2324.76 206.232   3
  -5 -11   7 2386.46 187.651   4
  -7   5  11 2299.81 225.427   3
  -7  -5 -11 2773.18 229.657   4
 -11   7   5 2459.43 201.610   3
   7 -11   5 2392.19 199.621   4
   5 -11   7 1919.45 175.108   4
  -7   5  11 2442.16 175.574   6
  -5   7  11 2224.34 170.048   6
  -5 -11   7 2472.82 285.570   3
   5 -11  -7 2290.31 186.541   4
  -7 -11   5 1842.38 218.359   3
   5   7  11 2311.60 209.188   6
   7   5  11 2346.57 210.407   6
   7  11   5 2348.55 190.990   6
  11  -5   7 2403.93 192.431   6
  11   5   7 2502.28 226.997   6
  -5   7  11 2366.11 234.421   3
 -11  -7   5 2063.23 213.335   3
  -5 -11  -7 2072.95 245.726   4
  -5  -7  11 2325.08 248.306   3
   7 -11  -5 2316.91 191.507   4
  -7 -11  -5 2373.18 292.144   4
  -7 -11   5 2037.72 195.705   4
  -5  -7 -11 2547.76 221.410   4
 -11  -5   7 2198.44 211.361   3
 -11  -7   5 2196.09 227.290   4
 -11  -5   7 2212.34 189.072   4
  -7  -5  11 2018.29 217.639   3
 -11  -7  -7 2798.21 271.524   4
   7  -7  11 2018.41 240.739   5
  11  -7   7 2811.80 260.558   5
   7 -11   7 2608.59 236.926   5
  11  -7  -7 2730.88 229.655   5
   7 -11  -7 2450.15 234.999   5
   7  11   7 2843.41 222.264   6
 -11   7   7 2961.13 238.771   3
   7 -11  -7 2927.46 218.083   4
  11   7   7 2686.26 236.183   6
  -7 -11   7 2833.79 290.598   3
  -7   7  11 2671.58 254.320   3
  -7 -11   7 2689.14 210.736   4
  -7   7  11 2857.00 194.954   6
 -11  -7   7 2409.21 233.211   3
  -7  -7  11 2615.97 265.583   3
  -7 -11  -7 3287.96 335.313   4
   7   7  11 2912.57 239.992   6
  -7  -7 -11 3170.97 263.074   4
   9  -1  11 1881.27 218.308   5
   1 -11  -9 2149.57 193.974   4
 -11  -1   9 1558.04 179.515   3
  11  -9   1 1830.06 191.903   5
  -9  -1  11 1577.49 184.424   3
   9 -11   1 1631.13 180.012   5
 -11   9   1 1783.53 154.467   3
  11  -9  -1 1709.58 188.096   5
   9 -11  -1 1753.83 192.292   5
 -11   1   9 1837.61 190.460   3
  -9   1  11 1685.28 189.001   3
  11  -1   9 1585.83 205.904   5
  -9 -11   1 1567.03 225.850   4
  -9 -11  -1 1567.37 236.370   4
  11   1   9 1874.16 210.234   5
 -11  -9   1 1649.74 193.127   3
 -11  -9   1 1644.84 240.710   4
 -11  -9  -1 1641.61 233.039   4
  -9 -11   1 1812.15 210.048   3
 -11  -9  -1 1778.78 199.382   3
   1 -11   9 1759.09 153.039   4
  -1  11   9 2049.60 154.661   6
  -1   9  11 1802.19 164.152   6
  -1 -11   9 1803.68 150.759   4
   1  11   9 1971.82 164.874   6
   1   9  11 1763.26 170.740   6
   9  -1  11 1646.60 177.993   6
   9   1  11 1906.40 193.833   6
  11  -1   9 1785.62 183.376   6
  11   1   9 1745.52 185.087   6
  -1 -11  -9 1821.94 188.375   4
   9   1  11 2132.48 214.515   5
   3 -11   9 174.950 58.0690   4
 -11   9   3 110.785 45.2236   3
   9   3  11 200.931 75.8600   6
  -3  -9  11 81.3875 72.2474   3
 -11  -9   3 169.376 76.2298   3
   3 -11  -9 224.847 70.0216   4
  -3 -11   9 123.073 41.7602   4
  -9 -11   3 211.681 78.7561   3
  -3 -11  -9 83.5903 49.8150   4
  11   3   9 307.716 98.8013   5
   9  -3  11 186.623 87.5247   5
   3  -9  11 159.452 76.5116   5
  11  -3   9 62.9430 95.8325   5
   3 -11   9 89.2032 47.9815   5
  -9 -11   3 77.0461 65.5778   4
  -9 -11  -3 194.664 119.394   4
 -11  -9   3 156.130 84.8633   4
  -3   9  11 187.402 55.6900   6
  11  -9   3 90.8525 67.7229   5
   9 -11   3 166.009 62.1781   5
 -11  -9  -3 73.3722 93.0064   4
 -11   3   9 271.769 89.7722   3
  11  -9  -3 200.726 80.7530   5
   9 -11  -3 85.1185 65.8859   5
  11  -3  -9 131.687 48.7047   5
  -9   3  11 166.230 59.0662   6
  -3  11   9 171.633 45.5027   6
   3   9  11 85.7068 49.4734   6
   3  11   9 248.207 64.6554   6
 -11  -3   9 53.7155 49.3183   3
   9  -3  11 148.112 62.9975   6
  11  -3   9 218.144 78.2752   6
  11   3   9 137.256 74.2494   6
  -3 -11   9 230.887 107.087   3
  -9   3  11 132.096 64.0005   3
   9  11   3 137.938 61.5153   6
  -9  -3  11 215.982 90.5583   3
  -5 -11   9-46.4002 107.802   3
  11   9   5 43.1255 53.6429   6
  -9 -11   5 27.5388 61.0580   3
 -11   9   5 12.4308 45.5196   3
 -11   5   9 90.1970 71.7837   3
 -11  -5   9 64.8124 52.9394   3
 -11  -9   5-21.4756 57.3529   3
  -5  -9  11-25.7857 57.5516   3
  -9   5  11-33.9948 68.2005   3
  -5 -11  -9 4.65680 53.5690   4
   9  -5  11-166.644 115.628   5
  -9 -11   5-89.9718 66.5413   4
   5  -9  11-46.3568 78.1026   5
  -5  -9 -11-13.9536 36.8046   4
  11  -5   9 20.2907 74.6103   5
   5 -11   9-45.4945 83.1643   5
 -11  -9   5-59.8083 68.2676   4
  -9 -11  -5 319.349 135.338   4
  11  -9   5 183.106 90.0974   5
   9 -11   5 72.9716 63.5508   5
 -11  -9  -5 66.9224 85.8842   4
  11  -9  -5 79.5502 68.7432   5
  -9  -5 -11-8.12843 63.0353   4
   9 -11  -5 24.0731 59.1824   5
  11  -5  -9 39.1305 41.5352   5
 -11  -5  -9 117.004 81.4689   4
  -9  -5  11-10.2917 79.9880   3
  -9   5  11 66.5593 47.4035   6
  -5   9  11 77.9814 46.8509   6
   5   9  11 23.8923 45.4678   6
   5  11   9 3.52943 34.7966   6
   9  -5  11 11.4145 31.6343   6
   9   5  11 6.19307 63.1584   6
  11  -5   9-16.1603 33.5622   6
  11   5   9-11.8647 59.6139   6
   9  11   5 75.6681 48.8987   6
  -7 -11   9 596.685 153.822   3
  -9 -11   7 316.256 106.682   3
  -7   9  11 546.534 131.803   3
 -11  -9   7 465.907 121.998   3
  -7  -9  11 581.639 145.484   3
  -9 -11   7 556.054 109.914   4
   9  -7  11 236.474 88.6700   5
   7  -9  11 297.979 98.1908   5
 -11   7   9 430.005 109.329   3
  -7 -11  -9 619.429 147.107   4
  11  -7   9 267.039 91.3641   5
   7 -11   9 483.082 117.066   5
  -7  -9 -11 569.081 123.206   4
  11  -9   7 571.685 136.929   5
  -9 -11  -7 586.113 145.605   4
   9 -11   7 540.159 124.607   5
 -11  -7   9 439.580 112.625   3
  -9  -7  11 593.904 140.181   3
  -9  -7 -11 451.019 111.988   4
 -11  -9  -7 268.110 95.4688   4
  -9  11   7 666.866 126.125   3
 -11  -7  -9 528.084 130.693   4
  11  -9  -7 383.535 101.190   5
  11  -7  -9 518.411 115.027   5
   9 -11  -7 579.951 123.253   5
  -7   9  11 460.855 80.7056   6
  -9   7  11 457.446 114.509   3
 -11   9   7 428.738 102.739   3
   7   9  11 516.570 107.240   6
   7  11   9 628.708 114.541   6
   9   7  11 594.289 117.335   6
   9  11   7 634.320 114.891   6
  11   7   9 479.154 102.212   6
  11   9   7 464.720 105.916   6
  11  -9   9 2218.43 265.768   5
   9 -11   9 1895.40 238.515   5
  11  -9  -9 2202.28 234.411   5
   9 -11  -9 1870.33 225.171   5
 -11  -9   9 1650.60 221.190   3
   9  -9 -11 1930.87 223.918   5
   9  -9  11 1588.69 235.478   5
 -11   9   9 2180.57 228.396   3
  -9 -11   9 1919.51 256.184   3
   9   9  11 2255.65 221.072   6
   9  11   9 2194.16 215.025   6
  -9  11   9 2169.23 234.698   3
  11   9   9 2418.08 234.648   6
  -9  -9  11 1949.37 256.278   3
  -9 -11  -9 2167.73 266.162   4
  -9  -9 -11 2445.57 256.476   4
 -11  -9  -9 1935.37 238.055   4
  -9   9  11 2146.34 247.670   3
 -11  -1  11 4268.05 318.797   3
  11 -11   1 4513.13 321.514   5
  11 -11  -1 4209.17 314.077   5
  11  -1  11 4546.92 345.586   5
 -11   1  11 3931.66 302.124   3
  -1  11  11 4462.07 265.902   6
 -11 -11   1 3805.61 381.840   4
   1  11  11 4191.48 269.289   6
 -11  11   1 4226.21 252.138   3
  11  -1  11 4373.03 299.051   6
  11   1  11 4375.40 304.467   6
 -11 -11   1 4077.87 322.283   3
 -11 -11  -1 4618.77 427.548   4
  11   1  11 4635.00 328.806   5
  11  -3  11 1869.92 239.331   5
  11 -11   3 1696.24 205.680   5
  11 -11  -3 1786.00 211.215   5
  11  -3 -11 1677.77 165.238   5
 -11   3  11 1574.98 191.955   3
 -11 -11   3 1664.93 240.037   4
 -11 -11  -3 1418.61 235.268   4
  -3  11  11 1963.90 167.460   6
 -11 -11   3 1976.44 230.018   3
   3  11  11 1556.19 172.673   6
 -11  11   3 1743.57 177.033   3
  11  -3  11 1696.97 184.722   6
  11   3  11 1857.77 208.884   6
  11  11   3 1743.85 195.824   6
 -11  -3  11 1467.84 191.072   3
  -5 -11  11 210.946 108.137   3
 -11 -11   5 17.9125 61.5165   3
  -5 -11 -11-84.0517 43.8277   4
  11  -5  11-57.9831 84.0984   5
   5 -11  11-76.5304 77.7369   5
 -11 -11   5-25.6645 55.8108   4
  11 -11   5 173.951 94.0357   5
 -11 -11  -5-59.6524 102.866   4
 -11  11   5 86.3058 54.1285   3
  11 -11  -5 24.2886 63.6255   5
 -11  -5 -11 48.7680 58.0025   4
  11  -5 -11-16.2244 52.2473   5
 -11  -5  11 150.884 76.7994   3
   5  11  11 34.4147 39.9077   6
  11  -5  11 42.4278 41.3918   6
  11   5  11 45.3103 68.4962   6
 -11   5  11 36.1965 58.0221   3
  11  11   5 54.7026 56.4960   6
  11  -7  11 5254.98 433.615   5
   7 -11  11 5118.67 422.700   5
  11 -11   7 5716.39 399.023   5
  11 -11  -7 6014.93 402.242   5
  11  -7 -11 5994.90 379.270   5
  -7 -11 -11 6024.28 406.654   4
 -11   7  11 6344.72 411.131   3
 -11  11   7 5832.55 371.286   3
 -11 -11   7 5812.30 419.779   3
   7  11  11 6204.37 354.895   6
  11   7  11 6523.55 393.214   6
  11  11   7 5514.87 352.644   6
  -7  11  11 6520.90 446.671   3
 -11  -7  11 6131.72 427.736   3
  -7 -11  11 6188.21 510.118   3
 -11 -11  -7 6796.05 476.291   4
 -11  -7 -11 5942.33 401.531   4
  -9 -11  11 335.525 119.624   3
 -11 -11   9 309.744 112.465   3
 -11  -9  11 218.753 96.3448   3
  -9  11  11 226.770 106.004   3
  11  -9  11 86.7801 76.7805   5
   9 -11  11 226.176 101.217   5
  -9 -11 -11 282.990 95.7555   4
  11 -11   9 121.068 58.9011   5
 -11 -11  -9 406.144 119.880   4
 -11   9  11 258.028 97.1037   3
 -11  -9 -11 252.394 89.4462   4
  11 -11  -9 304.213 99.3290   5
  11  -9 -11 349.099 110.839   5
   9 -11 -11 231.913 81.6928   5
 -11  11   9 331.332 100.684   3
   9  11  11 158.956 61.7924   6
  11   9  11 240.491 82.5892   6
  11  11   9 271.645 85.7768   6
 -11 -11  11 1695.21 260.193   3
  11 -11  11 1124.53 213.689   5
  11  11  11 1766.34 204.174   6
 -11 -11 -11 1462.32 208.999   4
 -12   0   0 37332.3 787.862   3
  12   0   0 36121.3 771.342   5
   0 -12   0 36986.8 774.232   5
   0 -12   0 34980.0 846.438   4
   0   0  12 38638.6 825.358   3
   0   0  12 33595.9 742.810   6
 -12   0   2-78.9358 44.4291   3
 -12   2   0-25.2146 31.5444   3
   0  -2  12-33.9106 38.2619   3
   2 -12   0 41.1040 52.2727   4
   0 -12   2 18.4785 55.4053   4
   0 -12  -2 11.7976 43.2076   4
  -2 -12   0-70.1770 60.0595   4
  12   2   0-63.9442 46.0501   5
  12   0   2-32.3634 44.9979   5
  12   0  -2 27.5864 31.2012   5
  12  -2   0-27.1641 40.6724   5
   0 -12   2-9.32130 29.0820   5
 -12   0  -2 53.1308 32.5956   3
 -12  -2   0-2.87528 32.0799   3
   2 -12   0 85.0837 50.9346   5
  -2 -12   0 7.04903 18.3727   5
   0 -12  -2-4.97670 34.8194   5
  -2   0  12 44.6232 43.0418   3
   0   2  12 8.78147 33.3532   3
  -2   0  12 27.6047 43.6121   6
   0  -2  12 17.9521 39.0524   6
   0   2  12-7.28842 41.2759   6
   2   0  12-30.0097 53.8511   6
 -12   2  -2 1522.81 122.009   3
  12   2   2 1657.20 167.651   5
  12   2  -2 1324.14 110.863   5
  12  -2   2 1646.43 156.134   5
  -2  -2  12 1605.02 166.410   3
 -12   2   2 1486.32 138.262   3
   2 -12   2 1555.27 142.625   5
   2 -12  -2 1538.64 150.416   5
  -2   2  12 1361.23 147.262   3
  12  -2  -2 1408.91 135.700   5
  -2  -2  12 1282.60 115.678   6
   2   2  12 1493.36 129.199   3
  -2   2  12 1407.16 133.256   6
   2  -2  12 1432.86 134.695   6
   2   2  12 1490.41 150.899   6
   2 -12   2 1445.05 150.206   4
   2 -12  -2 1713.33 167.094   4
  -2 -12   2 1217.83 141.397   4
 -12  -2  -2 1787.50 152.530   3
  -2 -12  -2 1381.03 164.538   4
 -12  -2   2 1396.29 141.740   3
  12   0   4 64204.0 1323.34   5
 -12   0   4 62824.5 1198.40   3
   0 -12   4 61497.2 1070.75   5
  12  -4   0 64679.1 1229.23   5
  12   0  -4 61331.0 1048.54   5
   0   4  12 63722.5 1175.56   6
   0 -12  -4 63009.8 1266.50   4
   4 -12   0 60044.9 1196.21   5
 -12   4   0 67087.8 1111.60   3
  -4   0  12 58759.5 1081.97   6
  -4   0  12 60950.9 1253.91   3
   0  -4  12 59181.8 1059.79   6
   4 -12   0 63403.8 1229.77   4
   4   0  12 59916.3 1190.56   6
   0 -12   4 61913.1 1211.55   4
   0   4  12 63588.1 1226.90   3
 -12  -4   0 64449.7 1234.48   3
  -4 -12   0 58665.0 1279.25   4
  12   4   2 924.473 108.398   5
   4 -12   2 833.680 118.522   4
   2 -12   4 973.568 112.743   5
 -12  -4  -2 918.866 121.266   3
   4 -12  -2 1022.15 131.774   4
   2 -12   4 767.454 111.352   4
  12  -2  -4 948.153 110.048   5
   2 -12  -4 902.038 128.966   4
  -4  -2  12 727.222 118.958   3
  -2 -12   4 775.947 113.679   4
  -4   2  12 769.582 119.999   3
  -2 -12  -4 752.575 125.013   4
   2  -4  12 831.546 126.488   5
  -4 -12   2 836.895 129.492   4
   4  -2  12 866.802 130.925   5
  -4 -12  -2 947.434 147.296   4
  12   2   4 875.232 128.274   5
  12  -2   4 935.933 132.453   5
 -12   2   4 960.153 121.692   3
  12  -4   2 1047.86 137.592   5
  12  -4  -2 892.424 117.184   5
 -12  -4   2 904.134 125.777   3
   4 -12   2 890.737 116.804   5
   4 -12  -2 818.569 119.085   5
  -4  -2  12 882.723 102.832   6
  -2  -4  12 867.705 97.6276   6
 -12   4   2 786.316 101.086   3
   2  -4  12 745.518 91.8683   6
 -12  -2  -4 834.204 99.8626   3
  -2  -4  12 834.312 121.847   3
  -2   4  12 952.732 131.441   3
  -4   2  12 838.831 101.584   6
  -2   4  12 951.992 114.352   6
   2   4  12 743.362 110.740   6
   4  -2  12 784.779 106.353   6
   4   2  12 888.194 124.509   6
 -12  -2   4 852.681 122.042   3
  12   4   4 27303.6 680.202   5
  -4  -4  12 27441.5 814.711   3
  12  -4   4 26468.7 749.785   5
   4 -12   4 25778.2 688.994   5
  12  -4  -4 26799.3 688.941   5
   4 -12  -4 25193.5 739.473   5
 -12   4   4 25198.2 666.434   3
  -4  -4  12 24466.7 589.983   6
 -12  -4  -4 28292.0 703.370   3
   4 -12   4 24694.0 682.963   4
  -4   4  12 24895.8 750.627   3
  -4   4  12 24406.0 617.847   6
   4  -4  12 24304.0 624.101   6
   4 -12  -4 26629.1 723.997   4
   4   4  12 26422.1 739.645   6
  -4 -12   4 24690.9 701.666   4
  -4 -12  -4 26070.4 857.815   4
 -12  -4   4 25713.1 723.753   3
   4  -4  12 25654.0 758.442   5
   6   0  12-23.0885 50.0535   6
   6 -12   0 11.2506 45.3584   4
   0 -12   6-37.9647 47.3416   4
 -12   0   6-5.93767 45.6710   3
 -12  -6   0-45.8165 60.7811   3
   0 -12  -6 50.4931 54.1231   4
   6   0  12 63.8900 76.0272   5
  -6 -12   0-56.0019 64.6598   4
  12   0   6-109.547 96.3128   5
  12  -6   0 34.3869 54.7591   5
   6 -12   0 49.1492 67.8082   5
 -12  -6   0-30.1584 77.2527   4
 -12   6   0-35.3358 27.5853   3
  -6   0  12-24.0265 45.1536   6
   0  -6  12-2.83377 27.0104   6
  -6   0  12 15.7097 45.6469   3
   0   6  12-35.8623 45.4910   6
  12   0   6-91.5979 73.3561   6
  12   2   6 1923.38 202.128   5
 -12  -2   6 1524.24 168.022   3
   2 -12   6 1769.25 157.717   5
  12  -6   2 1693.23 182.834   5
  -6  -2  12 1853.90 199.913   3
   6 -12   2 1634.02 169.300   5
  12  -6  -2 1725.95 173.801   5
  12  -2  -6 1730.11 147.318   5
   6 -12  -2 1605.23 179.934   5
 -12   2   6 1707.32 169.328   3
 -12  -6  -2 1810.11 187.013   3
  -6 -12  -2 1852.59 234.647   4
  12  -2   6 1671.04 196.144   5
 -12   6   2 1702.99 150.213   3
  -6   2  12 1296.01 161.551   3
   6  -2  12 1631.56 166.459   6
 -12  -6   2 1592.70 223.324   4
 -12  -6  -2 1738.77 218.599   4
  -6  -2  12 1704.37 142.661   6
  -6   2  12 1625.63 143.592   6
  -2  -6  12 1634.53 128.479   6
   6 -12   2 1623.18 165.211   4
   6 -12  -2 1562.65 165.663   4
   2  -6  12 1596.73 127.291   6
  -2   6  12 1706.08 156.752   6
   2 -12   6 1657.73 160.714   4
   2   6  12 1865.56 183.955   6
   6   2  12 1544.44 167.981   6
  -2 -12   6 1565.21 157.769   4
   6  12   2 1628.09 144.450   6
 -12  -6   2 1502.64 171.390   3
  12  -2   6 1656.96 176.862   6
  12   2   6 1707.35 188.043   6
  -2 -12  -6 1528.69 186.086   4
  -2  -6  12 1721.23 195.437   3
  -6 -12   2 1595.04 187.888   4
  -2   6  12 1812.26 191.101   3
   2 -12  -6 1862.75 182.228   4
   2  -6  12 1599.62 176.341   5
   6  -2  12 1767.65 191.876   5
  -4   6  12 764.481 139.982   3
   6 -12   4 698.872 115.580   4
   4 -12   6 526.735 94.2256   4
   6 -12  -4 592.492 101.417   4
 -12   6   4 717.809 110.573   3
   4 -12  -6 697.512 112.881   4
  -4 -12   6 588.518 101.744   4
  -6 -12   4 622.215 115.295   4
  12   4   6 796.235 116.286   5
  -4 -12  -6 689.039 149.525   4
   4  -6  12 745.904 134.263   5
   6  -4  12 776.278 140.424   5
  -6 -12  -4 498.381 140.889   4
  12  -4   6 533.025 117.540   5
 -12  -6   4 611.849 117.589   3
  12  -6   4 776.622 137.310   5
   4 -12   6 668.152 112.699   5
   6 -12   4 563.402 103.161   5
  12  -6  -4 607.331 107.583   5
  -4  -6  12 866.805 155.762   3
  12  -4  -6 666.688 107.260   5
 -12  -6   4 718.157 146.286   4
 -12  -4   6 586.751 112.104   4
  -6   4  12 578.633 119.877   3
   6 -12  -4 694.816 124.012   5
 -12  -6  -4 800.488 158.835   4
  -4  -6  12 619.000 82.0803   6
 -12  -4   6 719.002 127.031   3
 -12   4   6 513.737 100.861   3
  -6  -4  12 513.843 82.2743   6
  -6   4  12 581.951 93.3351   6
  -4   6  12 584.659 91.4470   6
  -6  -4  12 590.622 124.807   3
   4  -6  12 604.416 80.4905   6
 -12  -6  -4 748.863 118.862   3
   6  -4  12 772.494 113.889   6
  -4 -12   6 635.524 153.570   3
   4   6  12 652.667 116.367   6
   4  12   6 565.989 88.4729   6
   6   4  12 618.394 115.154   6
  -6 -12   4 652.074 145.739   3
   6  12   4 765.893 104.940   6
  12  -4   6 558.370 102.912   6
  12   4   6 490.987 105.170   6
   6 -12   6 201.883 76.1211   4
   6 -12  -6 243.632 73.1147   4
 -12   6   6 366.189 92.2531   3
  -6   6  12 159.657 77.3457   3
  -6 -12   6 203.023 61.1270   4
   6  -6  12 177.800 82.9822   5
  -6 -12  -6 256.012 106.994   4
  12  -6   6 188.853 80.8344   5
   6 -12   6 247.574 82.3671   5
 -12  -6   6 133.851 67.7610   3
 -12  -6   6 272.576 82.8689   4
  12  -6  -6 166.708 68.3400   5
  -6  -6  12 147.910 76.2629   3
 -12  -6  -6 262.665 97.9673   4
   6 -12  -6 163.098 70.5542   5
  -6   6  12 291.203 70.3100   6
   6  -6  12 228.762 50.6319   6
   6   6  12 212.774 76.4286   6
   6  12   6 261.699 70.0723   6
  12  -6   6 242.040 61.7104   6
  -6 -12   6 192.367 95.4431   3
  12   6   6 204.855 72.9339   6
 -12  -8   0 17811.9 796.866   4
  12   0   8 19217.9 722.010   5
   8 -12   0 19082.9 619.984   4
 -12   0   8 18745.0 634.551   3
  12  -8   0 19310.6 649.181   5
   8 -12   0 17955.5 629.932   5
  -8   0  12 17028.5 633.662   3
 -12   8   0 18133.3 497.510   3
   0   8  12 18109.7 580.490   6
   0 -12   8 18244.0 557.182   4
 -12  -8   0 18611.3 662.826   3
   8   0  12 18458.4 620.633   6
   0 -12  -8 20412.3 678.059   4
  12   0   8 18411.8 633.007   6
  -8 -12   0 18621.5 800.042   4
  -8   0  12 17044.5 510.610   6
   8   0  12 20348.2 674.527   5
 -12  -8   2 2548.27 295.851   4
   8  -2  12 2459.11 244.654   5
  12   2   8 2551.86 238.219   5
 -12  -8  -2 2687.13 297.545   4
 -12  -2   8 2440.78 224.719   3
  -8  -2  12 2374.86 237.591   3
  12  -8   2 2618.73 236.048   5
  -2 -12   8 2503.06 192.073   4
   8 -12   2 2216.61 209.882   5
  12  -8  -2 2359.59 218.686   5
   8 -12  -2 2354.50 227.563   5
  12  -2  -8 2321.37 175.757   5
 -12   2   8 2214.25 211.295   3
  12  -2   8 1976.57 234.727   5
  -8   2  12 2090.15 211.444   3
  -8 -12  -2 2160.59 279.809   4
 -12   8   2 2368.65 184.278   3
   8 -12   2 2175.06 204.790   4
  -8   2  12 2241.22 174.693   6
  -8 -12   2 2174.67 232.793   3
   8 -12  -2 2402.19 213.795   4
   2 -12   8 2474.40 195.629   4
  -2   8  12 2358.68 191.225   6
   2  12   8 2267.64 177.204   6
   2   8  12 2294.83 208.611   6
   2 -12  -8 2787.45 225.529   4
   2  -8  12 2336.23 215.500   5
   8  -2  12 2046.36 193.821   6
   8   2  12 2370.52 216.636   6
 -12  -8   2 2322.34 228.619   3
  -2  -8  12 2059.96 137.904   6
  12  -2   8 2196.73 205.591   6
 -12  -8  -2 2103.73 215.083   3
  12   2   8 2363.93 222.439   6
   8  12   2 2545.81 202.479   6
  -2 -12  -8 2343.07 232.173   4
  -8 -12   2 2260.01 251.851   4
  -8  -4  12 31972.1 958.364   3
   8  -4  12 32727.9 987.460   5
   4  -8  12 32640.2 946.536   5
 -12  -8  -4 36430.3 1095.51   4
  12  -4   8 33318.1 1044.50   5
   4 -12   8 34994.5 935.311   5
  12  -8   4 35462.9 952.617   5
   8 -12   4 32835.4 899.594   5
  12  -8  -4 34086.8 905.847   5
  12  -4  -8 33833.1 823.506   5
   8 -12  -4 33983.3 957.630   5
 -12   4   8 33506.7 893.791   3
  -8   4  12 32382.9 934.428   3
 -12   8   4 33988.1 836.362   3
  -4 -12   8 34832.0 830.442   4
  -8  -4 -12 34832.7 900.212   4
  -8   4  12 33043.3 773.653   6
   8 -12  -4 32903.4 864.596   4
   4 -12   8 33212.3 829.599   4
  -4 -12   8 32664.5 1167.52   3
  -8 -12   4 30972.3 974.872   3
   4   8  12 33818.1 897.411   6
   4  12   8 33315.1 822.609   6
   8  -4  12 31493.3 828.874   6
   8   4  12 34028.9 900.354   6
  -4   8  12 34889.9 801.557   6
 -12  -8   4 31820.0 926.017   3
  12  -4   8 34790.2 862.629   6
   8  12   4 36002.4 851.234   6
  -4  -8  12 38246.5 1157.81   3
  12   4   8 33244.9 915.514   6
   4 -12  -8 36874.4 881.618   4
  -4   8  12 34025.5 988.041   3
  -8 -12   4 32774.6 949.622   4
  -8 -12  -4 34995.3 1199.84   4
  -4 -12  -8 33654.2 1032.03   4
 -12  -8   4 33617.1 1066.93   4
  12   4   8 36610.7 881.711   5
 -12  -4   8 32437.5 911.710   3
  -8 -12   6 1320.99 210.093   3
   6 -12   8 1599.51 194.426   5
   8 -12   6 1887.23 206.913   5
   6  12   8 1675.44 173.386   6
   6 -12  -8 1810.07 179.374   4
  12  -8  -6 1666.88 188.924   5
  12  -6  -8 1572.03 176.487   5
 -12  -8   6 1343.60 182.997   3
   8  -6  12 1336.17 200.275   5
   6  -8  12 1479.93 199.403   5
  -6 -12  -8 1657.84 227.523   4
  12  -6   8 1628.00 219.354   5
  -8 -12  -6 1654.88 251.273   4
  12  -8   6 1434.28 195.397   5
 -12   6   8 1673.68 190.187   3
 -12  -8  -6 1775.45 231.971   4
 -12  -6   8 1349.68 185.668   3
 -12   8   6 1539.43 175.617   3
   8 -12  -6 1604.04 197.123   5
  -8  -6  12 1535.16 210.275   3
 -12  -6  -8 1362.77 191.168   4
  -8   6  12 1847.50 222.118   3
   8 -12  -6 1697.00 180.283   4
  -8   6  12 1608.90 154.836   6
  -6   8  12 1654.56 154.512   6
   6   8  12 1956.65 199.840   6
  -6   8  12 1601.73 213.634   3
   8   6  12 1645.45 189.542   6
   8  12   6 1806.25 182.125   6
  -6 -12   8 1657.50 165.470   4
  12   6   8 1775.71 199.870   6
  12   8   6 1513.36 189.810   6
  -6  -8  12 1941.40 258.565   3
  -8 -12   6 1559.30 179.597   4
 -12  -8   6 1402.71 177.787   4
  -8  -6 -12 1895.98 197.852   4
  -6 -12   8 1785.08 262.073   3
 -12  -8  -8 9675.65 536.867   4
   8  -8  12 8951.29 542.949   5
  12  -8   8 10573.5 569.192   5
   8 -12   8 9601.46 516.126   5
  12  -8  -8 9930.61 482.416   5
   8 -12  -8 9872.32 518.918   5
 -12   8   8 10267.4 488.747   3
  -8   8  12 10090.7 404.579   6
  -8   8  12 10196.0 545.426   3
  -8 -12   8 9604.39 574.300   3
   8   8  12 10270.0 471.064   6
   8  12   8 10287.5 453.534   6
 -12  -8   8 9295.41 514.610   3
  -8  -8  12 9349.22 561.483   3
  12   8   8 10568.4 495.946   6
  -8 -12  -8 11332.0 624.065   4
  -8  -8 -12 10302.6 501.250   4
 -10  12   0 64.2902 44.8343   3
 -12   0  10 10.7794 56.1888   3
   0 -12 -10 21.6503 41.7586   4
 -10   0  12-24.0456 59.1070   3
  10   0  12 106.684 84.7984   5
  12   0  10 156.377 87.8982   5
 -10 -12   0-11.2941 73.4039   4
 -12 -10   0 93.4501 81.9114   4
  12 -10   0-11.6535 58.9790   5
  10 -12   0 35.8656 65.0513   5
   0  10  12-19.5125 45.6513   6
  10   0  12-11.4866 46.4730   6
  12   0  10-6.40025 54.3375   6
 -12 -10   0-23.9357 63.5099   3
 -12 -10   2 138.525 78.5837   3
 -10  -2  12 415.747 112.185   3
   2 -12  10 330.234 76.0393   4
  -2 -12 -10 427.257 100.863   4
  12   2  10 641.686 129.940   5
  10  -2  12 349.458 105.102   5
  12  -2  10 278.031 88.5967   5
 -10 -12   2 400.888 128.411   4
 -10 -12  -2 326.245 134.849   4
 -12   2  10 411.300 111.569   3
 -12 -10   2 293.165 114.585   4
  12 -10   2 347.374 100.988   5
 -12 -10  -2 361.494 125.304   4
  10 -12   2 372.232 98.3370   5
  12 -10  -2 371.148 101.871   5
  10 -12  -2 319.918 99.5171   5
 -10   2  12 480.888 113.892   3
 -10  12   2 327.873 79.9190   3
 -12  10   2 386.990 84.0058   3
  -2  10  12 360.237 84.5592   6
   2  12  10 365.158 81.6077   6
   2  10  12 319.508 84.2249   6
  10  -2  12 420.213 97.5553   6
  10   2  12 282.409 88.5629   6
 -10 -12   2 430.939 120.197   3
  12  -2  10 312.746 83.5333   6
  12   2  10 424.505 110.107   6
  10  12   2 376.798 88.4154   6
 -12  -2  10 332.135 99.4966   3
 -12 -10   4 338.921 111.920   3
 -10  12   4 325.436 84.7097   3
  -4 -12 -10 480.161 114.182   4
  10  -4  12 180.295 88.4082   5
   4 -10  12 293.770 92.2367   5
  12  -4  10 141.714 76.3039   5
 -10 -12   4 287.584 97.2744   4
 -10 -12  -4 429.954 138.418   4
 -12 -10   4 227.331 97.2850   4
  12 -10   4 356.699 107.395   5
  10 -12   4 417.300 116.096   5
 -12 -10  -4 346.623 130.066   4
  12 -10  -4 290.417 83.1592   5
  10 -12  -4 487.494 132.361   5
  12  -4 -10 316.565 80.3981   5
 -10  -4 -12 189.864 73.3513   4
 -12   4  10 207.190 80.6125   3
 -12  -4  10 195.648 85.7985   3
 -10  -4  12 267.936 96.1149   3
 -12  10   4 228.466 70.9777   3
  -4  10  12 235.822 61.7037   6
 -10   4  12 181.360 70.1144   3
   4  10  12 299.196 79.9687   6
   4  12  10 191.837 65.4037   6
  10  -4  12 297.829 78.7958   6
  10   4  12 237.749 87.7716   6
  12  -4  10 333.631 84.4290   6
  -4 -12  10 246.710 101.415   3
  12   4  10 392.263 108.903   6
  10  12   4 258.862 79.2315   6
  12  10   4 106.147 60.7425   6
 -10 -12   4 290.816 107.866   3
 -12  -6 -10 1772.81 222.845   4
   6 -12  10 1685.57 234.037   5
  12 -10   6 1689.61 222.509   5
  10 -12   6 1870.22 221.174   5
  -6 -10  12 1870.27 283.166   3
 -12 -10   6 1478.88 210.167   3
  12 -10  -6 2192.33 236.349   5
  10 -12  -6 1744.05 220.844   5
  12  -6 -10 1829.92 198.292   5
  10  -6 -12 1829.20 204.282   5
  10  -6  12 1562.34 228.468   5
   6 -10  12 1621.24 223.027   5
  12  -6  10 1431.82 226.569   5
 -12   6  10 1829.32 213.740   3
 -10   6  12 1966.44 235.161   3
  10  12   6 2227.96 217.567   6
 -12  10   6 1856.53 198.761   3
  -6  10  12 1915.43 172.220   6
  -6 -12  10 2204.56 308.486   3
 -10 -12   6 2039.64 250.504   3
   6  10  12 1662.02 188.164   6
   6  12  10 1759.36 184.649   6
  10   6  12 1842.32 203.729   6
  12   6  10 2382.01 236.880   6
 -10  12   6 1806.96 203.829   3
  12  10   6 1903.41 210.225   6
  -6  10  12 2398.69 270.215   3
 -10 -12   6 1841.66 209.531   4
  -6 -12 -10 2187.68 252.895   4
 -12 -10   6 1793.36 213.398   4
 -12  -6  10 1532.72 207.206   3
 -10  -6  12 1843.91 233.109   3
 -10 -12  -6 2451.87 305.412   4
 -12 -10  -6 1939.39 254.043   4
 -10  -6 -12 1834.26 211.164   4
  -8 -12  10 621.917 170.232   3
 -10 -12   8 1010.36 186.133   3
  -8 -10  12 1008.65 207.919   3
 -12 -10   8 822.439 162.097   3
 -12   8  10 1142.59 177.927   3
  -8  10  12 829.905 162.256   3
  10  -8  12 770.921 163.821   5
 -12  -8  10 795.975 165.555   3
   8 -10  12 745.011 152.090   5
  -8 -12 -10 1110.64 191.829   4
 -10  -8  12 899.632 181.888   3
  12  -8  10 796.508 172.026   5
   8 -12  10 607.103 148.183   5
 -10 -12  -8 1141.16 203.317   4
  12 -10   8 883.480 171.860   5
  10 -12   8 702.188 146.513   5
 -10   8  12 805.640 160.817   3
 -10  -8 -12 861.988 152.716   4
 -12 -10  -8 1170.60 196.639   4
 -12  -8 -10 792.809 150.016   4
  12 -10  -8 1181.86 182.034   5
  12  -8 -10 1038.61 162.760   5
  10 -12  -8 1066.76 178.321   5
 -12  10   8 975.755 157.087   3
   8 -12 -10 617.371 141.740   5
  10  -8 -12 967.652 163.503   5
  -8  12  10 1098.79 184.108   3
 -10  12   8 918.598 156.458   3
   8  10  12 829.757 138.122   6
   8  12  10 831.156 130.119   6
  10   8  12 739.524 133.740   6
  10  12   8 943.289 147.985   6
  12   8  10 1163.06 172.697   6
  12  10   8 928.994 149.312   6
 -10 -12  10 90.1389 89.0081   3
 -10 -10  12 59.0380 58.9334   3
 -12 -10  10 46.0036 57.4785   3
 -10  12  10 97.0169 78.7754   3
 -12  10  10 165.513 95.3954   3
  10 -10  12-118.627 112.870   5
  12 -10  10-150.649 115.742   5
  10 -12  10-79.2814 110.389   5
 -10 -12 -10 134.902 89.9131   4
 -12 -10 -10-37.8372 55.4893   4
  12 -10 -10 62.4162 63.5058   5
  10 -12 -10 225.383 106.496   5
  10 -10 -12-19.9441 65.7517   5
 -10  10  12 127.121 92.6520   3
  10  10  12 76.5326 51.9099   6
  10  12  10-11.6677 49.3196   6
  12  10  10 51.1921 60.6553   6
 -12   0  12 18779.8 734.148   3
  12 -12   0 20263.2 758.160   5
   0  12  12 17913.9 611.520   6
  12   0  12 19340.6 692.265   6
 -12 -12   0 19657.2 933.537   4
  12   0  12 19971.7 729.843   5
  12  -2  12 2935.11 294.807   5
 -12  -2  12 2623.57 263.832   3
  12 -12   2 3039.87 284.905   5
  12 -12  -2 2770.13 276.151   5
 -12   2  12 2882.81 278.189   3
 -12 -12   2 2725.20 280.897   3
   2  12  12 2449.45 220.279   6
  12  -2  12 2531.53 232.886   6
  12   2  12 2743.98 252.585   6
  12  12   2 2862.54 264.152   6
 -12 -12   2 2518.30 318.971   4
 -12 -12  -2 2910.96 346.670   4
  12  -4  12 7877.80 496.089   5
 -12  -4 -12 7275.84 446.368   4
  12 -12   4 7439.96 451.559   5
  12 -12  -4 7869.34 470.400   5
 -12   4  12 7588.11 459.534   3
 -12  12   4 6938.00 386.988   3
 -12 -12   4 7269.09 464.419   3
  12  -4  12 6580.27 369.704   6
   4  12  12 6923.31 386.316   6
  12   4  12 8297.46 451.059   6
  12  12   4 7568.69 422.286   6
 -12 -12   4 7005.27 491.346   4
 -12 -12  -4 8463.18 572.668   4
 -12  -4  12 7009.29 447.463   3
 -12  -6 -12 1731.29 219.256   4
  12  -6  12 1985.65 256.689   5
  12 -12   6 2288.61 261.679   5
  12 -12  -6 2227.33 258.312   5
  12  -6 -12 1936.80 213.349   5
 -12   6  12 2208.53 249.419   3
 -12  12   6 2104.09 225.765   3
   6  12  12 1907.65 201.696   6
  12   6  12 2134.53 231.565   6
  12  12   6 1894.72 208.774   6
  -6  12  12 2334.92 279.693   3
 -12 -12   6 1890.91 247.572   3
 -12 -12  -6 2280.44 286.774   4
 -12  -6  12 2216.81 262.521   3
  12  -8  12 11286.5 659.598   5
   8 -12  12 10075.1 612.473   5
  12 -12   8 12049.2 641.212   5
  12 -12  -8 12276.8 609.984   5
  12  -8 -12 10759.0 549.246   5
   8 -12 -12 11964.6 632.880   5
 -12   8  12 12500.8 611.079   3
 -12  12   8 12247.9 571.820   3
  -8 -12  12 12093.5 760.852   3
 -12 -12   8 10861.4 613.573   3
  -8  12  12 11901.9 646.898   3
   8  12  12 10599.8 489.875   6
  12   8  12 13044.9 571.656   6
  12  12   8 10879.5 521.280   6
 -12  -8  12 11172.7 620.881   3
 -12 -12  -8 12868.7 667.343   4
 -12  -8 -12 10830.0 565.901   4
 -13   1   1 18155.0 529.940   3
  13   1   1 19074.4 572.478   5
  13   1  -1 17544.6 499.299   5
  13  -1   1 17971.9 551.330   5
  13  -1  -1 18194.7 521.400   5
  -1  -1  13 19112.2 595.727   3
   1 -13   1 17784.0 524.318   5
  -1 -13   1 17920.2 485.483   5
   1 -13  -1 18478.2 554.803   5
  -1 -13  -1 17555.0 511.712   5
  -1   1  13 18454.8 569.404   3
  -1  -1  13 16338.7 488.018   6
  -1   1  13 16988.7 509.841   6
   1  -1  13 16691.0 505.001   6
   1   1  13 16579.7 524.125   6
   1 -13   1 16989.1 574.353   4
   1 -13  -1 17761.5 590.610   4
  -1 -13   1 16680.0 574.430   4
  -1 -13  -1 17200.6 591.479   4
 -13  -1  -1 20399.1 564.705   3
 -13  -1   1 18716.8 553.808   3
 -13   1  -1 19577.4 531.432   3
 -13  -1   3 3527.43 235.865   3
  13   3   1 3406.97 228.840   5
  13   1   3 3590.10 272.166   5
 -13   3  -1 4053.27 219.308   3
  13  -1   3 3996.60 269.308   5
 -13   1   3 3628.66 235.929   3
  13  -3   1 3802.14 250.589   5
  13  -3  -1 3921.63 248.523   5
  13  -1  -3 3954.87 221.974   5
 -13   3   1 3880.76 226.708   3
   1 -13   3 3658.82 218.394   5
   3 -13   1 3557.17 237.369   5
  -3  -1  13 3565.14 264.430   3
   1  -3  13 3344.53 206.845   6
   3 -13  -1 3888.31 255.012   5
   1 -13  -3 3635.64 248.540   5
  -3   1  13 3904.83 267.442   3
  -1   3  13 3587.37 245.993   3
  -3  -1  13 3342.07 204.232   6
  -3   1  13 3664.23 215.011   6
  -1  -3  13 3239.67 198.293   6
  -1   3  13 3611.26 231.133   6
   1   3  13 3620.76 227.317   3
   1   3  13 3750.76 244.894   6
   3  -1  13 3415.47 230.138   6
   3 -13   1 3492.68 249.378   4
   3   1  13 3165.81 230.545   6
   3 -13  -1 3705.13 255.503   4
   1 -13   3 3436.39 246.035   4
   1 -13  -3 3694.89 264.699   4
  -1 -13   3 3484.38 249.768   4
 -13  -1  -3 3846.68 221.472   3
  -1 -13  -3 3634.35 269.878   4
 -13  -3  -1 4190.68 260.657   3
  -3 -13   1 3168.44 245.138   4
  -3 -13  -1 3297.83 260.763   4
 -13  -3   1 3600.06 243.963   3
  13   3   3 9466.58 409.030   5
  -3  -3  13 9577.47 455.948   3
  13  -3   3 8873.68 412.335   5
  13  -3  -3 9357.79 382.492   5
   3 -13   3 9166.33 381.010   5
 -13   3   3 8837.44 368.195   3
   3 -13  -3 8785.90 410.507   5
  -3   3  13 8589.99 413.017   3
   3   3  13 8520.11 397.179   6
  -3  -3  13 7797.12 317.884   6
   3 -13  -3 9176.90 414.499   4
  -3   3  13 8131.30 338.572   6
   3  -3  13 8184.22 348.276   6
   3 -13   3 8238.92 385.318   4
 -13  -3  -3 9928.74 397.673   3
  -3 -13   3 8158.12 394.186   4
  -3 -13  -3 8503.79 450.752   4
 -13  -3   3 8544.53 389.742   3
  13   1   5 7561.15 429.623   5
 -13  -1   5 7843.44 380.216   3
  13  -1   5 8050.14 439.146   5
  13  -5   1 8852.44 416.221   5
 -13   1   5 7533.98 365.766   3
  13  -5  -1 8106.69 387.261   5
  13  -1  -5 7842.15 314.915   5
   5 -13   1 7162.30 361.421   5
  -5  -1  13 8264.89 428.982   3
   5 -13  -1 7690.92 386.463   5
 -13   5   1 7930.24 328.336   3
  -5   1  13 7546.46 398.898   3
  -5  -1  13 7326.99 312.930   6
  -5   1  13 7259.73 316.076   6
  -1  -5  13 7014.62 290.374   6
   1  -5  13 6828.28 289.127   6
   5 -13   1 8178.36 388.813   4
   5 -13  -1 8304.28 392.773   4
  -1   5  13 8004.01 359.326   6
   1   5  13 7565.92 369.273   6
   1 -13   5 7426.02 363.829   4
   5  -1  13 7318.53 363.146   6
   5   1  13 7221.64 367.552   6
  -1 -13   5 7605.02 370.734   4
 -13  -5  -1 7953.49 391.336   3
   1 -13  -5 7863.19 403.148   4
  -1   5  13 8581.82 413.252   3
  -1 -13  -5 7912.69 424.099   4
 -13  -5   1 8054.22 392.038   3
   1   5  13 8214.72 367.184   3
  -5 -13   1 7728.97 422.844   4
  -5 -13  -1 7751.26 452.676   4
  13   3   5 13989.7 516.729   5
 -13  -5   3 12478.4 623.246   4
  -5  -3  13 12951.9 565.855   3
  -3  -5  13 11453.3 387.933   6
  13  -3   5 12756.1 543.922   5
  13  -5   3 13177.7 527.399   5
   3 -13   5 12548.3 460.229   5
   5 -13   3 11975.4 474.234   5
  13  -5  -3 12613.0 482.972   5
  13  -3  -5 13226.7 456.185   5
 -13   3   5 12400.3 472.740   3
   5 -13  -3 12452.1 517.845   5
 -13   5   3 12304.8 444.470   3
  -5   3  13 12041.1 517.014   3
  -5  -3  13 11798.7 402.524   6
  -5   3  13 12115.8 424.843   6
  -3   5  13 12242.5 441.529   6
   5 -13   3 12158.7 480.420   4
 -13  -5  -3 13823.4 515.553   3
   3 -13   5 12052.5 471.880   4
   5 -13  -3 12625.7 499.024   4
   3  -5  13 11378.7 398.349   6
  -3   5  13 12219.2 526.439   3
   5  -3  13 12000.7 464.345   6
   3   5  13 13397.0 518.524   6
   3 -13  -5 12801.6 509.414   4
   5   3  13 11692.9 486.761   6
  -3 -13   5 12027.9 486.853   4
  -5 -13   3 11572.5 500.706   4
  -3 -13  -5 12493.1 579.151   4
  -5 -13  -3 12192.7 611.194   4
 -13  -5   3 12297.8 498.335   3
  -3  -5  13 13303.4 573.676   3
 -13  -3   5 12229.2 494.365   3
   3  -5  13 12032.1 495.662   5
   5  -3  13 11913.8 498.892   5
 -13  -5   5 17950.8 715.900   4
  13  -5   5 19347.5 692.607   5
   5 -13   5 18616.8 614.880   5
  13  -5  -5 18929.3 600.395   5
  -5   5  13 18255.3 687.393   3
   5 -13  -5 18064.7 661.758   5
 -13   5   5 18199.6 594.522   3
  -5  -5  13 17677.3 507.171   6
  -5   5  13 18591.9 556.046   6
   5 -13   5 18341.2 607.334   4
   5 -13  -5 19340.4 636.959   4
   5  -5  13 18215.5 546.852   6
   5   5  13 18276.1 631.070   6
  -5 -13   5 18425.3 629.037   4
  13  -5   5 19258.6 624.100   6
  -5 -13  -5 18314.5 791.659   4
 -13  -5   5 18390.2 644.905   3
  -5  -5  13 19835.5 750.140   3
  13   5   5 19732.9 549.793   5
   5  -5  13 18345.4 654.508   5
  13   1   7 6292.39 398.401   5
 -13  -7   1 6192.98 457.406   4
  13  -1   7 5301.46 382.013   5
 -13  -7  -1 5874.36 434.884   4
 -13  -1   7 5921.62 345.850   3
  13  -7   1 6476.81 373.029   5
  -7  -1  13 5462.17 275.782   6
  13  -7  -1 6139.69 353.831   5
 -13   1   7 5498.84 333.371   3
  -7  -1  13 5622.81 365.771   3
   7 -13   1 5486.44 336.124   5
   7 -13  -1 6152.00 363.812   5
  -7   1  13 5618.45 283.371   6
  -7   1  13 5933.67 369.937   3
 -13   7   1 5993.32 284.598   3
   7 -13  -1 5912.44 342.233   4
  -1  -7  13 5380.50 245.509   6
   7 -13   1 6243.14 349.497   4
   1  -7  13 5714.03 247.351   6
   7   1  13 5644.03 333.391   6
  -1   7  13 5998.93 324.416   6
   1 -13   7 6293.68 330.645   4
   1   7  13 6024.40 338.953   6
 -13  -7  -1 6197.04 367.629   3
  -1 -13   7 5777.80 316.881   4
   7  -1  13 5676.79 329.367   6
   1 -13  -7 6587.42 379.390   4
 -13  -7   1 5711.22 355.669   3
  -1 -13  -7 5756.84 372.370   4
  13  -1   7 6121.48 359.269   6
  13   1   7 5609.82 354.803   6
  -7 -13   1 5961.62 412.479   4
  -7 -13  -1 5848.53 440.459   4
   7  -1  13 6157.65 362.515   5
  -7   3  13 577.970 124.732   3
   7 -13   3 676.987 120.529   4
   7 -13  -3 646.997 122.195   4
   3 -13   7 616.010 111.944   4
   3 -13  -7 604.968 115.079   4
  -3 -13   7 702.474 118.836   4
 -13  -7   3 636.859 129.624   3
  -3 -13  -7 546.775 121.769   4
   3  -7  13 700.882 125.257   5
   7  -3  13 748.713 140.363   5
  13   3   7 924.703 141.604   5
  -7 -13   3 652.273 133.466   4
  -7 -13  -3 736.367 176.562   4
  13  -3   7 260.237 92.3440   5
   3 -13   7 658.587 110.509   5
  13  -7   3 708.144 130.114   5
 -13  -7  -3 764.032 128.533   3
   7 -13   3 583.551 112.539   5
  13  -7  -3 621.047 115.006   5
 -13  -7   3 605.625 144.369   4
  13  -3  -7 691.459 102.834   5
 -13   3   7 508.284 107.978   3
  -3   7  13 820.813 154.052   3
   7 -13  -3 683.193 131.780   5
 -13  -7  -3 918.664 175.167   4
 -13  -3   7 675.367 129.791   3
  -7  -3  13 664.558 97.7494   6
  -3  -7  13 570.787 80.4481   6
  -7   3  13 405.428 84.6828   6
  -3   7  13 467.392 85.2069   6
   3   7  13 536.835 112.231   6
   7  -3  13 759.919 119.940   6
   7   3  13 580.379 116.438   6
  13  -3   7 590.525 112.418   6
  -7  -3  13 938.620 159.830   3
  13   3   7 762.039 135.372   6
 -13   7   3 703.794 107.618   3
   5  -7  13 1507.40 191.361   5
   7  -5  13 1543.03 202.821   5
   5 -13   7 1543.83 182.247   5
  13  -7   5 1617.90 209.080   5
   7 -13   5 1712.61 192.581   5
  13  -7  -5 1751.11 187.754   5
  13  -5  -7 1521.59 163.406   5
   7 -13  -5 1618.20 200.317   5
  -5 -13  -7 1290.85 206.025   4
 -13  -7   5 1436.96 188.368   3
  -7   5  13 1250.61 183.738   3
 -13   5   7 1584.85 182.824   3
  -7 -13  -5 1573.41 252.626   4
  13  -5   7 1475.03 203.021   5
 -13   7   5 1469.34 164.227   3
  -5   7  13 1382.91 195.479   3
 -13  -7   5 1338.65 194.428   4
 -13  -5   7 1383.96 186.469   3
 -13  -7  -5 1569.20 220.697   4
   7 -13   5 1478.26 174.902   4
  -7   5  13 1640.03 156.498   6
   5 -13   7 1446.01 167.908   4
   7 -13  -5 1630.63 184.127   4
  -5   7  13 1526.95 157.716   6
   5 -13  -7 1548.06 175.496   4
  -7  -5  13 1391.14 207.071   3
   7  -5  13 1745.88 169.997   6
   5   7  13 1409.69 173.163   6
   7   5  13 1856.60 194.100   6
  -5 -13   7 1677.23 178.462   4
  13  -5   7 1644.88 169.762   6
  -7 -13   5 1596.45 186.329   4
   5 -13  -7 1442.95 191.676   5
  -5  -7  13 2105.10 263.502   3
  -5 -13   7 1641.41 249.862   3
  -7 -13   5 1425.18 209.842   3
  13   5   7 1484.22 183.826   6
  13   7   5 1504.39 193.190   6
   7  -7  13 2410.92 255.672   5
 -13  -7  -7 2305.60 264.314   4
  13  -7   7 2676.48 284.959   5
   7 -13   7 2523.24 249.563   5
  13  -7  -7 2397.47 223.649   5
   7 -13  -7 2444.01 256.686   5
 -13   7   7 2326.86 221.988   3
  -7   7  13 2386.63 194.958   6
   7 -13  -7 2791.19 237.637   4
  -7   7  13 2326.92 258.902   3
  -7 -13   7 2701.57 308.431   3
   7   7  13 2376.16 227.255   6
  13   7   7 2550.15 248.635   6
  -7 -13   7 2393.69 220.231   4
 -13  -7   7 2411.70 248.049   3
  -7  -7  13 2330.44 278.772   3
  -7 -13  -7 2769.77 319.290   4
  13   1   9 14299.1 607.573   5
  13  -1   9 13999.4 638.201   5
 -13  -1   9 13202.9 565.320   3
  -9  -1  13 12849.6 587.474   3
  13  -9   1 15112.5 612.272   5
 -13   1   9 14570.3 586.930   3
  13  -9  -1 14744.2 594.360   5
   9 -13   1 13831.2 577.117   5
   9 -13  -1 13540.9 585.841   5
  -9   1  13 13372.2 592.282   3
 -13  -9  -1 13699.5 586.226   3
   1 -13   9 13506.8 491.080   4
  -1   9  13 14086.5 525.281   6
  -1 -13   9 14145.3 496.986   4
 -13  -9   1 13324.7 589.984   3
   1   9  13 13219.4 529.247   6
   9  -1  13 13309.6 535.892   6
   1 -13  -9 15411.7 597.534   4
   9   1  13 13928.4 558.673   6
  -1 -13  -9 15496.9 638.462   4
  13  -1   9 13567.0 549.621   6
  13   1   9 13767.6 565.501   6
  -9 -13   1 14051.5 719.472   4
  -9 -13  -1 13862.0 750.865   4
 -13  -9   1 14080.3 740.810   4
   9  -1  13 14531.3 593.984   5
 -13  -9  -1 14501.9 733.464   4
   9  -3  13 4038.43 326.103   5
 -13  -9  -3 3824.96 357.760   4
 -13  -3   9 3542.62 292.956   3
  -9  -3  13 3653.11 312.491   3
  13  -3   9 3394.24 330.007   5
  13  -9   3 4244.19 325.735   5
   9 -13   3 3690.25 292.901   5
  13  -9  -3 4267.11 312.009   5
   9 -13  -3 3635.35 307.208   5
 -13   3   9 3727.96 295.966   3
  -9   3  13 3786.67 313.632   3
 -13   9   3 3777.43 254.368   3
  -9   3  13 3848.30 247.756   6
  -9 -13   3 3197.96 300.530   3
   3 -13   9 3966.09 265.468   4
  -3   9  13 3727.92 252.501   6
   3 -13  -9 4241.27 292.098   4
   3   9  13 3603.74 276.641   6
 -13  -9   3 3931.93 320.689   3
   9  -3  13 3853.97 274.136   6
   9   3  13 3763.50 286.264   6
  13  -3   9 3725.38 274.082   6
  13   3   9 3673.38 291.059   6
  -3 -13  -9 4034.84 333.752   4
  -9 -13   3 3608.76 328.802   4
  -9 -13  -3 4656.23 439.017   4
 -13  -9   3 3747.79 370.650   4
  13   3   9 4216.56 296.973   5
   3  -9  13 3862.65 286.105   5
 -13  -9  -5 7431.77 495.753   4
   5  -9  13 6779.63 419.603   5
   9  -5  13 7488.34 457.917   5
  13  -5   9 6911.42 490.368   5
   5 -13   9 7112.12 446.617   5
 -13  -5  -9 7394.65 455.881   4
  13  -9   5 8124.76 472.132   5
   9 -13   5 7465.79 427.072   5
  13  -9  -5 7610.29 425.563   5
  13  -5  -9 7339.16 378.939   5
   9 -13  -5 7466.77 455.825   5
 -13   5   9 7697.26 426.590   3
  -9   5  13 7137.54 448.579   3
 -13   9   5 7245.29 383.393   3
  -9   5  13 7209.31 346.857   6
  -5 -13   9 7736.94 576.205   3
  -5   9  13 7152.07 351.573   6
  -9 -13   5 6994.57 464.333   3
   5   9  13 7126.33 398.159   6
   9  -5  13 6963.82 358.069   6
   9   5  13 7733.97 421.600   6
 -13  -9   5 7605.23 454.820   3
  -5   9  13 7859.87 485.670   3
  13   5   9 7876.65 434.994   6
  13   9   5 7818.06 441.383   6
  -5 -13  -9 7603.09 487.105   4
  -9 -13   5 6787.83 421.646   4
  -9 -13  -5 8358.96 584.423   4
 -13  -5   9 7383.01 441.263   3
 -13  -9   5 6625.29 449.973   4
  -9  -5  13 6783.16 453.814   3
 -13  -7  -9 4447.11 362.159   4
   9  -7  13 4059.58 351.321   5
   7  -9  13 4323.52 357.159   5
  13  -7   9 4297.01 388.293   5
   7 -13   9 4774.65 384.627   5
  13  -9   7 4730.80 381.625   5
   9 -13   7 4908.80 364.923   5
  13  -9  -7 4731.48 343.717   5
  13  -7  -9 4688.80 332.010   5
   9 -13  -7 5112.41 382.157   5
   7 -13  -9 4600.85 363.588   5
 -13   7   9 4931.45 347.458   3
 -13   9   7 4628.39 321.777   3
  -9   7  13 4254.29 357.325   3
  -7   9  13 4993.31 289.070   6
  -7 -13   9 5503.50 473.495   3
  -9 -13   7 4045.87 367.897   3
  -7   9  13 5436.03 412.164   3
   7   9  13 4626.83 318.439   6
   7  13   9 4422.90 290.235   6
   9   7  13 4984.08 335.544   6
   9  13   7 5174.24 323.484   6
 -13  -9   7 4302.79 354.645   3
  -7  -9  13 5284.83 464.792   3
  13   7   9 5257.04 358.116   6
  13   9   7 5048.24 345.790   6
  -9  13   7 4672.19 340.002   3
 -13  -7   9 4214.78 345.972   3
  -7 -13  -9 4915.87 402.242   4
  -9  -7  13 4840.79 410.278   3
  -9 -13  -7 4941.68 427.268   4
 -13  -9  -7 4735.61 388.377   4
   9  -9  13 10575.1 609.613   5
  13  -9   9 12131.4 672.955   5
   9 -13   9 11600.1 628.049   5
  13  -9  -9 12051.2 576.110   5
   9 -13  -9 12257.6 612.318   5
 -13   9   9 11693.9 555.411   3
  -9   9  13 11592.5 616.163   3
  -9 -13   9 11811.6 676.078   3
   9   9  13 12295.9 533.815   6
   9  13   9 11272.1 495.365   6
  13   9   9 13164.7 579.609   6
 -13  -9   9 11694.1 610.585   3
  -9  -9  13 12045.3 703.912   3
  -9  13   9 13247.8 639.994   3
  -9 -13  -9 12701.4 658.528   4
 -13  -9  -9 12042.8 626.862   4
 -11  -1  13 204.044 94.3644   3
 -13   1  11 225.151 87.6865   3
 -11   1  13 120.277 68.5033   3
  13   1  11 362.819 112.193   5
  11  -1  13 439.495 129.569   5
  13  -1  11 239.729 93.1906   5
 -11 -13   1 315.157 124.762   4
 -11 -13  -1 75.6818 74.8931   4
 -13 -11   1 92.0324 92.0137   4
 -13 -11  -1 95.2898 87.1125   4
  13 -11   1 192.089 83.7514   5
  11 -13   1 335.737 108.270   5
  13 -11  -1 188.541 80.1397   5
  11 -13  -1 104.379 65.8821   5
  -1  11  13 218.663 69.3555   6
   1  11  13 114.962 65.4022   6
  11  -1  13 183.161 78.6835   6
  11   1  13 121.076 68.8078   6
  13  -1  11 129.931 69.0300   6
  13   1  11 258.329 84.4811   6
 -13 -11   1 118.626 81.6560   3
 -13  -1  11 175.853 87.2353   3
  11  -3  13 1885.17 230.001   5
 -13 -11   3 1613.10 221.497   3
  13  -3  11 1735.24 235.309   5
  13 -11   3 1940.89 228.921   5
  11 -13   3 1786.81 220.267   5
  13 -11  -3 1788.88 215.627   5
  11 -13  -3 1804.26 227.850   5
 -13   3  11 1761.68 218.807   3
 -11   3  13 1502.79 212.405   3
 -11 -13   3 1713.21 247.148   4
 -11 -13  -3 1844.17 282.826   4
 -13 -11   3 1522.70 241.564   4
 -13 -11  -3 1807.51 262.890   4
 -13  11   3 1504.99 170.604   3
  -3  11  13 1793.00 181.944   6
   3  11  13 1492.20 180.921   6
  11  -3  13 1673.96 184.404   6
 -11  13   3 1646.33 185.467   3
  11   3  13 1719.34 202.372   6
 -13  -3  11 1449.93 200.200   3
  13  -3  11 1641.66 189.686   6
  13   3  11 1854.15 216.740   6
 -11  -3  13 1457.87 207.540   3
  13  11   3 1540.16 198.328   6
 -11 -13   3 1625.82 217.458   3
  11  -5  13 2031.29 246.147   5
 -13  -5 -11 1752.50 222.562   4
  13 -11   5 2112.29 245.631   5
  11 -13   5 2145.53 243.157   5
  13 -11  -5 2475.97 256.542   5
  11 -13  -5 2477.78 269.476   5
  11  -5 -13 2209.35 223.345   5
 -13   5  11 1952.19 229.994   3
  13  -5  11 1704.86 243.318   5
 -11   5  13 2194.50 256.055   3
 -13  11   5 1954.35 203.606   3
 -11 -13   5 1864.91 241.072   3
 -13 -11   5 2271.89 258.449   3
   5  11  13 2145.05 219.112   6
 -11  13   5 2087.66 221.202   3
  11   5  13 2255.15 234.022   6
  13   5  11 2265.36 240.312   6
  11  13   5 2145.44 219.107   6
  13  11   5 1797.72 210.059   6
  -5  11  13 2769.47 296.780   3
 -11 -13   5 1491.33 210.355   4
 -13 -11   5 1973.96 251.255   4
 -11 -13  -5 2574.29 322.327   4
 -13  -5  11 2141.25 249.602   3
 -11  -5  13 2261.23 268.138   3
 -13 -11  -5 2140.33 284.194   4
 -13 -11   7 105.210 88.8274   3
  -7 -13 -11-53.5331 68.5135   4
  11  -7  13 39.9858 61.5459   5
   7 -11  13 26.7028 51.1543   5
 -13  11   7 90.6852 62.7485   3
  13  -7  11-92.0910 97.8416   5
   7 -13  11-31.0285 80.1541   5
 -11  13   7-5.74799 61.1807   3
 -11 -13  -7 45.7785 89.4060   4
  13 -11   7 69.6373 84.8914   5
 -13  -7  11 45.4758 76.4476   3
  11 -13   7 42.7757 69.9205   5
 -11  -7  13 48.4299 57.3911   3
 -13 -11  -7-6.81055 57.1172   4
 -13  -7 -11 42.7084 83.6203   4
  13 -11  -7 51.1913 65.7771   5
  11 -13  -7 84.3109 76.5756   5
  13  -7 -11 38.5759 36.7525   5
  11  -7 -13 70.3341 68.9229   5
   7 -13 -11 19.2726 63.7088   5
  -7  11  13-46.4323 73.8213   3
 -13   7  11 178.059 89.5136   3
  -7  13  11-9.88368 67.3239   3
   7  11  13 40.1477 40.2465   6
  11   7  13 32.0938 52.3618   6
  13   7  11 32.1470 51.6728   6
  11  13   7 26.1453 40.6297   6
  13  11   7 14.4460 48.1474   6
  -7 -13  11 56.3182 80.5174   3
 -11 -13   7 22.0658 57.3942   3
 -11   7  13 43.4055 55.1830   3
  -9 -11  13 123.553 82.3336   3
   9 -13  11 164.669 57.8600   5
 -13  -1  13 4329.61 358.589   3
 -13   1  13 4121.64 354.838   3
  13 -13   1 4406.29 362.557   5
  13 -13  -1 4781.15 378.447   5
  13  -1  13 4140.62 310.730   6
  13   1  13 4637.84 334.852   6
 -13 -13   1 4442.91 438.950   4
 -13 -13  -1 5146.21 469.008   4
  13  -1  13 4661.63 349.427   5
  13  -3  13 6263.66 424.406   5
  13 -13   3 5758.20 414.534   5
  13 -13  -3 6789.30 448.647   5
 -13   3  13 6315.74 436.161   3
 -13 -13   3 5848.46 423.773   3
  13  -3  13 5530.15 345.264   6
  13   3  13 6661.97 406.458   6
 -13 -13   3 5457.45 463.194   4
 -13 -13  -3 6196.10 498.947   4
 -13  -3  13 5496.41 409.263   3
 -13  13   5 7938.30 431.656   3
   0 -14   0 21.8646 58.5980   4
  14   0   0 60.5815 45.9292   5
   0 -14   0 60.8321 36.0830   5
 -14   0   0-1.12472 36.5619   3
   0   0  14 35.1858 51.5364   6
   2 -14   0 449.474 106.478   4
   0 -14   2 267.700 85.3546   4
   0 -14  -2 326.906 98.0850   4
  -2 -14   0 117.813 62.3051   4
  14   0   2 340.269 80.1617   5
  14   0  -2 325.432 63.7731   5
  14  -2   0 393.169 86.7898   5
 -14  -2   0 354.336 80.8119   3
   2 -14   0 406.304 87.8391   5
  -2   0  14 312.340 89.2206   3
   0 -14  -2 372.235 82.3107   5
 -14   0   2 362.237 80.6947   3
 -14   2   0 507.555 92.7822   3
  -2   0  14 185.271 53.4242   6
   0  -2  14 336.894 76.6615   6
   0   2  14 309.200 83.0289   6
   2   0  14 289.215 76.7030   6
  14   2   2 4019.16 275.028   5
  14  -2   2 4288.68 280.992   5
 -14   2   2 3884.65 245.726   3
  14  -2  -2 4213.49 255.458   5
   2 -14   2 3813.19 243.319   5
   2 -14  -2 3733.27 262.924   5
  -2   2  14 3679.06 261.208   3
  -2  -2  14 3475.66 218.256   6
  -2   2  14 4028.76 244.852   6
   2  -2  14 3558.07 234.253   6
   2   2  14 3654.16 255.121   6
   2 -14   2 3653.06 263.931   4
   2 -14  -2 3844.54 278.716   4
 -14  -2  -2 4524.09 268.297   3
  -2 -14   2 3451.76 263.602   4
  -2 -14  -2 3758.43 291.786   4
 -14  -2   2 3833.49 257.996   3
 -14   4   0-21.2282 36.0985   3
   4 -14   0-39.8530 59.1724   4
   0 -14   4 26.6115 64.5887   4
   0 -14  -4 34.7687 57.5345   4
  -4 -14   0-122.050 87.8343   4
 -14  -4   0-44.9369 52.6549   3
  14   0   4-21.4848 65.5835   5
  14  -4   0-9.81964 51.5111   5
  -4   0  14-52.2004 43.0362   3
   4 -14   0 60.9499 53.7395   5
  -4   0  14-11.0292 46.9702   6
   0  -4  14-47.5655 48.1729   6
   0   4  14 27.8772 56.4777   6
   4   0  14 56.9081 55.3549   6
 -14   0   4-12.4289 50.8111   3
   0   4  14-64.7912 47.8552   3
  14   2   4 1769.34 188.961   5
  14  -2   4 1970.13 212.665   5
  -4  -2  14 1822.06 208.233   3
  14  -4   2 2341.93 219.953   5
   2 -14   4 2072.74 177.356   5
 -14   2   4 1606.75 170.143   3
  14  -4  -2 2194.60 198.437   5
  14  -2  -4 2131.61 174.732   5
   4 -14   2 1856.68 181.848   5
 -14   4   2 2124.99 179.427   3
   4 -14  -2 1992.01 203.268   5
  -2   4  14 2037.64 201.175   3
   2 -14  -4 1797.24 193.238   5
  -4 -14  -2 1770.99 220.953   4
  -4   2  14 2283.31 224.575   3
   4 -14   2 1799.90 189.613   4
  -4  -2  14 1634.41 151.208   6
  -2  -4  14 1584.73 146.341   6
  -4   2  14 2040.26 174.067   6
  -2   4  14 1871.45 175.231   6
   2  -4  14 2011.89 170.825   6
   4 -14  -2 2100.57 205.304   4
   2   4  14 1964.39 197.199   6
   4  -2  14 1652.63 170.761   6
   2 -14   4 1698.37 182.150   4
   4   2  14 1736.13 184.389   6
 -14  -4  -2 2261.06 207.389   3
   2 -14  -4 2103.78 214.541   4
  -2 -14   4 1941.73 199.036   4
  -2 -14  -4 1837.69 215.260   4
  -4 -14   2 1532.84 184.783   4
 -14  -4   2 2176.38 208.556   3
 -14  -2   4 1807.52 183.572   3
   4 -14   4-32.8901 45.8432   4
   4 -14  -4-28.2988 57.6330   4
  -4 -14   4 6.71985 59.0892   4
  -4 -14  -4-52.1961 98.0764   4
 -14   4   4-3.46476 39.9381   3
  14  -4   4 138.919 78.3014   5
  -4   4  14-39.0514 54.2975   3
   4 -14   4 5.82558 33.3462   5
  14  -4  -4 116.440 54.5897   5
 -14  -4   4-1.93392 47.0767   3
   4 -14  -4-32.0602 63.1281   5
 -14  -4   4 84.4051 70.5349   4
  -4  -4  14 4.97010 45.5919   3
  -4  -4  14 59.9003 41.5155   6
  -4   4  14 28.9375 47.5775   6
   4  -4  14 47.6813 40.6558   6
   4   4  14-36.2462 73.2852   6
  14   0   6 4059.75 331.837   5
 -14  -6   0 4033.85 359.182   4
 -14   0   6 4348.77 293.574   3
  14  -6   0 4899.94 324.632   5
   6 -14   0 4480.22 307.756   5
  -6   0  14 4273.96 324.596   3
  -6   0  14 4056.33 245.289   6
   0  -6  14 4372.62 232.255   6
   6 -14   0 4651.36 307.950   4
   0   6  14 4482.31 294.408   6
   0 -14   6 4486.25 296.847   4
   6   0  14 3917.00 281.311   6
 -14  -6   0 4288.63 304.908   3
   0 -14  -6 4532.58 335.415   4
   0   6  14 4606.51 303.784   3
  14   0   6 4415.03 317.707   6
  -6 -14   0 4691.64 375.306   4
 -14  -2   6 2356.08 222.346   3
  14   2   6 2630.40 241.394   5
 -14  -6   2 2278.42 279.349   4
 -14  -6  -2 2149.97 256.024   4
  -6  -2  14 2301.84 247.806   3
  14  -6   2 2451.97 237.686   5
  14  -6  -2 2118.27 209.162   5
 -14   2   6 2249.87 214.839   3
   6 -14   2 2127.41 206.511   5
   6 -14  -2 2099.88 218.234   5
 -14   6   2 2201.43 182.030   3
  -6   2  14 2289.53 235.332   3
  14  -2   6 1614.75 212.980   5
  -6  -2  14 2173.13 179.922   6
  -6   2  14 2453.29 191.843   6
  -2  -6  14 2006.76 159.536   6
   6 -14   2 2297.02 218.389   4
   2  -6  14 2009.03 159.756   6
   6 -14  -2 2586.63 230.106   4
  -2   6  14 2301.14 201.587   6
 -14  -6  -2 2561.85 234.782   3
   2 -14   6 2341.46 212.403   4
   2   6  14 2326.22 222.038   6
   6  -2  14 1979.30 197.125   6
   6   2  14 2456.45 226.893   6
  -2   6  14 2319.63 230.850   3
   2 -14  -6 2417.91 235.647   4
  -2 -14   6 2197.36 206.591   4
 -14  -6   2 1976.04 207.794   3
  -2 -14  -6 2243.18 252.132   4
  14  -2   6 2173.03 217.645   6
  14   2   6 2343.24 237.229   6
  -6 -14   2 2417.89 249.452   4
  -6 -14  -2 2587.68 295.368   4
   6 -14   4 83.9893 68.4644   4
   4 -14   6 35.8234 40.6828   4
   6 -14  -4 99.8073 66.5643   4
   4 -14  -6 40.3548 51.7217   4
  -6   4  14 87.9291 67.7042   3
  -4 -14   6 24.2458 36.7069   4
  -6 -14   4 56.0219 52.1612   4
  -4 -14  -6-147.722 111.611   4
   4  -6  14 199.651 77.3265   5
  14   4   6 183.018 65.0181   5
   6  -4  14 258.310 93.7272   5
  -6 -14  -4 48.5403 70.0030   4
 -14  -6   4 114.186 65.3343   3
  14  -4   6 50.1231 78.5074   5
  14  -6   4 168.706 90.2072   5
   4 -14   6 201.494 73.7173   5
 -14   4   6 190.293 74.8894   3
   6 -14   4 247.404 84.4199   5
  14  -6  -4 28.2979 47.8782   5
  14  -4  -6 137.556 55.2776   5
 -14  -6   4 142.857 80.9728   4
 -14  -4   6 78.1489 50.5446   4
   6 -14  -4 62.8371 57.0193   5
   4 -14  -6-7.51790 69.5371   5
 -14  -6  -4 86.6211 79.3733   4
 -14  -4   6 73.8162 66.0936   3
 -14   6   4 201.330 70.8016   3
  -6  -4  14 114.793 77.9610   3
  -6  -4  14 45.0505 40.4063   6
  -4  -6  14 139.499 50.8026   6
  -6   4  14 138.913 62.5373   6
  -4   6  14 13.7875 46.2250   6
   4  -6  14 83.9181 42.5617   6
 -14  -6  -4 95.2947 55.6489   3
   6  -4  14 52.7429 36.3805   6
   4   6  14-11.5092 71.2245   6
   6   4  14 36.2240 50.1463   6
  -4   6  14 154.143 82.1920   3
  14  -4   6 42.6625 37.3639   6
  14   4   6-118.679 91.9556   6
   6 -14   6 1246.76 171.196   5
  -6 -14   6 1140.33 157.862   4
  -6 -14  -6 1225.82 207.107   4
 -14   6   6 1316.66 165.226   3
  14  -6   6 1449.07 204.017   5
 -14  -6   6 1235.74 182.120   3
  14  -6  -6 1106.99 148.648   5
   6 -14  -6 1277.40 182.706   5
 -14  -6  -6 1357.86 206.905   4
  -6   6  14 1207.81 187.844   3
   6 -14   6 1274.73 165.780   4
  -6   6  14 1209.77 146.206   6
   6 -14  -6 1378.38 176.440   4
  -6  -6  14 1650.39 238.746   3
   6   6  14 1301.92 174.970   6
  14   6   6 1435.68 192.705   6
   6  -6  14 1305.33 176.549   5
 -14  -8   0-56.0982 69.4723   3
 -14   0   8 5.26052 65.7830   3
   8 -14   0 67.1595 66.7760   4
   0 -14   8-56.8731 48.9586   4
   0 -14  -8 52.2173 68.7928   4
  -8   0  14 24.0930 51.3140   3
  14   0   8-32.4937 65.0533   5
  -8 -14   0-31.5620 76.8495   4
  14  -8   0-38.6790 68.0698   5
   8 -14   0 88.1856 70.4957   5
 -14  -8   0-33.2577 85.1723   4
  -8   0  14 60.2743 53.2777   6
   0   8  14-40.8215 57.3851   6
   8   0  14 5.08550 45.0272   6
  14   0   8 50.9934 64.2204   6
  -8  -2  14 304.986 99.1875   3
   8 -14   2 217.031 83.1687   4
   8 -14  -2 186.092 85.5639   4
   2 -14   8 185.466 66.5083   4
 -14  -8   2 121.055 81.2302   3
  -2 -14   8 209.991 71.6866   4
   2 -14  -8 147.568 59.8587   4
 -14   2   8 197.001 83.6880   3
  -2 -14  -8 164.864 85.1588   4
   8  -2  14 379.407 110.638   5
  14   2   8 273.986 91.9071   5
  -8 -14   2 180.618 90.8595   4
  -8 -14  -2 201.485 98.4219   4
  14  -2   8-1.65961 82.9128   5
  14  -8   2 453.144 119.785   5
   8 -14   2 253.183 82.8907   5
  14  -8  -2 126.627 62.9492   5
 -14  -8   2 85.9045 74.6744   4
   8 -14  -2 357.148 112.314   5
 -14  -8  -2 77.3139 90.1837   4
  -8   2  14 131.231 61.2773   3
 -14   8   2 198.692 64.3465   3
 -14  -2   8 236.523 92.7231   3
  -8  -2  14 300.926 75.9811   6
  -8   2  14 197.733 71.3701   6
  -2   8  14 144.408 69.7528   6
   2   8  14 250.506 88.9502   6
   8  -2  14 232.357 84.0568   6
   8   2  14 220.669 76.7440   6
 -14  -8  -2 284.409 90.3706   3
  14  -2   8 186.309 70.7340   6
  14   2   8 166.013 77.2099   6
  -2   8  14 280.721 100.807   3
   8 -14  -4 155.424 76.8940   4
   4 -14   8 124.951 57.6964   4
   4 -14  -8 114.210 58.7527   4
  -4 -14   8 76.7237 53.0034   4
 -14  -8   4 80.9820 63.8417   3
  -4 -14  -8 46.6620 58.2152   4
  -8 -14   4 210.230 100.375   4
   4  -8  14 236.545 77.1202   5
   8  -4  14 174.091 81.2074   5
  -8 -14  -4-14.3835 100.589   4
  14  -4   8-119.574 118.122   5
  14  -8   4 168.952 91.6080   5
   8 -14   4 126.222 77.7148   5
 -14   4   8 103.200 75.5228   3
 -14  -8   4 8.36616 55.8114   4
  14  -8  -4 79.3730 57.6937   5
 -14  -8  -4 229.381 113.472   4
   8 -14  -4 108.751 78.2228   5
 -14  -4   8 70.9663 65.9971   3
  -8  -4  14-27.9756 65.6245   3
  -4   8  14 40.8897 66.5634   3
  -8   4  14 213.697 75.6648   6
  -4   8  14 54.1158 45.5642   6
 -14   8   4 88.0839 48.0969   3
   4   8  14 45.1133 54.4985   6
   8  -4  14 21.0355 40.3929   6
   8   4  14 57.2850 60.9623   6
  -8   4  14 87.4627 60.3420   3
  14  -4   8 105.029 52.3009   6
  14   4   8 36.2380 59.6823   6
   6  -8  14 2621.68 257.256   5
   8  -6  14 2730.70 268.319   5
 -14  -8  -6 2308.81 273.221   4
 -14  -6  -8 2398.64 268.130   4
  14  -6   8 2430.29 290.678   5
   6 -14   8 2452.66 259.402   5
  14  -8   6 2829.47 292.590   5
   8 -14   6 2495.16 252.399   5
  14  -8  -6 2294.95 233.507   5
  14  -6  -8 2459.54 226.552   5
   8 -14  -6 3006.22 295.495   5
   6 -14  -8 2741.20 284.730   5
 -14   6   8 2757.36 253.700   3
 -14   8   6 2674.44 238.446   3
  -8   6  14 2666.16 281.898   3
   8 -14  -6 2811.46 255.759   4
  -8   6  14 2676.42 215.028   6
  -8 -14   6 2375.59 283.402   3
  -6   8  14 2845.45 227.638   6
   6 -14  -8 2634.18 239.903   4
  -6   8  14 2658.68 288.912   3
   6   8  14 2602.67 239.415   6
   8   6  14 2850.21 254.108   6
 -14  -8   6 2511.47 266.467   3
  14   6   8 2554.61 250.893   6
  14   8   6 2623.63 258.091   6
  -8 -14   6 2556.28 250.722   4
  -6 -14  -8 2514.99 299.734   4
  -8 -14  -6 2866.45 335.906   4
 -14  -6   8 2659.40 267.219   3
  -8  -6  14 2426.55 291.238   3
 -14  -8   8 237.050 95.9649   3
  -8  -8  14 209.163 107.742   3
   8  -8  14 355.687 115.069   5
  -8 -14  -8 378.284 128.929   4
  14  -8   8 261.920 107.220   5
   8 -14   8 329.913 103.525   5
 -14  -8  -8 319.660 117.331   4
  14  -8  -8 315.368 97.6835   5
  -8   8  14 284.744 99.5512   3
   8 -14  -8 228.203 94.0914   5
  -8   8  14 314.308 82.2450   6
 -14   8   8 265.013 90.9490   3
  -8 -14   8 312.039 123.468   3
   8   8  14 436.675 99.6455   6
  14   8   8 369.012 113.943   6
 -14   0  10 743.100 149.396   3
 -10   0  14 626.816 138.603   3
  14   0  10 1029.83 172.279   5
 -10 -14   0 535.893 158.273   4
 -14 -10   0 583.608 164.182   4
  14 -10   0 949.237 162.864   5
  10 -14   0 665.019 138.086   5
   0  10  14 736.111 132.067   6
  10   0  14 713.504 129.838   6
  14   0  10 817.385 147.822   6
 -14 -10   0 653.836 140.777   3
 -14 -10   2 791.227 154.265   3
 -14   2  10 699.444 137.561   3
  -2 -14 -10 643.421 133.205   4
  14   2  10 868.789 148.980   5
  10  -2  14 881.607 163.978   5
  14  -2  10 570.911 137.967   5
 -10 -14   2 787.056 185.180   4
 -10 -14  -2 772.341 189.757   4
 -10   2  14 639.884 139.905   3
 -14 -10   2 672.822 164.253   4
  14 -10   2 615.321 139.624   5
  10 -14   2 769.285 147.788   5
 -14 -10  -2 716.276 175.609   4
  14 -10  -2 746.560 134.982   5
  10 -14  -2 637.685 135.780   5
 -14  -2  10 794.041 157.223   3
  -2  10  14 658.578 116.494   6
 -10  14   2 631.780 115.475   3
   2  10  14 732.969 129.021   6
  10  -2  14 630.157 119.271   6
  10   2  14 684.057 132.543   6
  14  -2  10 690.655 129.443   6
 -10  -2  14 734.479 152.647   3
  14   2  10 693.435 136.741   6
  14  -4  10 4337.94 385.387   5
 -14  -4 -10 4289.54 358.544   4
  14 -10   4 4988.16 376.442   5
  10 -14   4 4469.37 345.336   5
  14 -10  -4 4733.18 349.707   5
  -4  10  14 4362.16 291.675   6
  10 -14  -4 4568.04 368.106   5
 -14   4  10 4507.14 341.902   3
 -10   4  14 4923.41 383.066   3
 -14  10   4 3841.19 277.258   3
 -10 -14   4 4214.36 357.053   3
   4  10  14 4549.04 319.894   6
 -14 -10   4 4779.86 371.379   3
  10  -4  14 4065.49 289.279   6
  10   4  14 4587.78 324.830   6
  14  -4  10 4318.72 300.373   6
  14   4  10 4803.29 349.240   6
  -4  10  14 4907.06 391.163   3
  -4 -14 -10 4242.31 358.527   4
  14  10   4 4709.70 349.883   6
 -10  14   4 4338.44 312.115   3
 -10 -14   4 3957.24 357.211   4
 -10 -14  -4 5630.63 481.423   4
 -14 -10   4 3977.34 381.717   4
 -14  -4  10 4215.03 339.159   3
 -10  -4  14 4501.06 375.783   3
 -14 -10  -4 5027.99 422.231   4
  10  -4  14 4890.50 366.137   5
 -14  10   6 402.203 96.1690   3
 -14 -10   6 494.098 131.084   3
 -10 -14   6 190.176 74.8397   4
  -6 -14 -10 501.948 136.523   4
   6 -10  14 465.023 115.811   5
  10  -6  14 570.104 145.068   5
  14  -6  10 222.375 72.7483   5
  -6  10  14 499.004 133.308   3
 -10 -14  -6 553.205 159.698   4
  14 -10   6 466.661 133.552   5
  10 -14   6 253.283 92.3605   5
 -14  -6  10 329.867 110.495   3
 -10  14   6 299.080 82.3763   3
 -14 -10  -6 385.832 116.581   4
 -10  -6  14 322.083 118.573   3
  14 -10  -6 217.621 83.6152   5
  10 -14  -6 365.685 120.172   5
 -14  -6 -10 338.842 99.2936   4
   6 -14 -10 219.884 86.0483   5
  10  -6 -14 361.977 107.069   5
 -14   6  10 375.637 102.672   3
  -6  10  14 341.207 84.4849   6
   6  10  14 445.174 109.858   6
 -10 -14   6 248.033 101.227   3
  10   6  14 376.545 107.829   6
 -10   6  14 218.811 99.7126   3
  14   6  10 383.989 114.292   6
  14  10   6 287.076 96.8883   6
 -14  10   8 306.012 102.032   3
 -10   8  14 326.525 103.624   3
  -8 -14 -10 313.999 102.215   4
 -10  -8  14 369.039 127.166   3
   8 -10  14 373.045 109.734   5
  10  -8  14 394.030 120.974   5
 -10 -14  -8 450.097 137.914   4
  10 -14   8 262.678 108.093   5
 -14 -10  -8 683.052 165.845   4
 -14  -8 -10 115.580 49.2040   4
  14 -10  -8 308.968 106.302   5
  14  -8 -10 541.747 122.102   5
  10  -8 -14 250.783 92.8119   5
  -8  10  14 301.757 117.113   3
 -14   8  10 234.827 91.5720   3
 -10  14   8 363.269 110.850   3
   8  10  14 454.655 103.253   6
  -8 -14  10 267.971 119.291   3
 -10 -14   8 491.182 148.312   3
  14  10   8 492.693 116.040   6
 -12   0  14 107.183 76.2759   3
  14   0  12 171.607 93.8853   5
 -12 -14   0-89.4512 74.6267   4
 -14 -12   0 43.7293 84.7114   4
  14 -12   0-40.5561 67.9649   5
  12 -14   0 28.5546 67.7484   5
  12   0  14-32.0153 55.8319   6
  14   0  12 25.0788 48.2596   6
 -14   0  12 23.8082 64.6454   3
 -14   2  12 757.221 151.474   3
 -12   2  14 684.626 154.409   3
  12  -2  14 901.439 161.588   5
  14  -2  12 1129.69 184.896   5
 -12 -14   2 813.288 192.874   4
 -12 -14  -2 799.361 191.549   4
 -14 -12   2 494.652 145.663   4
 -14 -12  -2 784.951 186.544   4
  14 -12   2 798.567 157.619   5
  12 -14   2 763.734 156.910   5
  14 -12  -2 949.067 167.763   5
  12 -14  -2 729.557 157.234   5
 -14  -2  12 591.003 135.447   3
 -12  -2  14 595.451 136.418   3
   2  12  14 614.812 123.211   6
  12  -2  14 755.607 129.588   6
 -14 -12   2 745.117 155.978   3
  12   2  14 788.312 143.211   6
  14  -2  12 684.912 125.988   6
  14   2  12 749.743 139.191   6
  14  12   2 703.737 137.480   6
 -12  14   4 101.993 56.0991   3
  -4  12  14 209.124 107.083   3
  12  -4  14 134.508 85.5912   5
 -12 -14   4 181.889 99.3701   4
  14  -4  12 165.493 98.5545   5
 -14   4  12 136.260 78.9424   3
 -14 -12   4 75.2914 59.0377   4
 -12 -14  -4 301.942 135.457   4
 -14 -12  -4 254.859 115.472   4
  14 -12   4 162.569 98.5085   5
  12 -14   4 131.083 90.0908   5
 -12   4  14 240.657 97.0729   3
  14 -12  -4-31.7764 70.6499   5
  12 -14  -4 115.215 78.5474   5
 -14  -4 -12 87.2736 61.1622   4
 -14  -4  12 162.543 85.5034   3
 -12  -4  14 132.849 74.8421   3
 -12 -14   4 163.721 80.3532   3
   4  12  14 123.619 58.7488   6
  12   4  14 138.107 76.9750   6
  14   4  12 63.0749 57.1827   6
  14  12   4 119.317 67.2296   6
 -14 -12   4 95.0635 67.6248   3
  15  -1   1 2996.45 233.961   5
  15  -1  -1 2641.01 204.477   5
   1 -15  -1 2516.51 212.761   5
  -1  -1  15 2443.61 197.394   6
  -1   1  15 2558.17 208.638   6
   1  -1  15 2562.49 210.226   6
   1   1  15 2248.82 204.962   6
   1 -15   1 2734.18 242.001   4
   1 -15  -1 2671.88 242.263   4
  -1 -15   1 2660.60 240.893   4
  -1 -15  -1 2623.40 247.328   4
 -15  -1  -1 3011.03 225.329   3
 -15  -1   1 2871.54 225.792   3
 -15   1   1 2827.71 213.479   3
   3 -15   1 320.011 80.5146   4
   3 -15  -1 312.048 87.7956   4
   1 -15   3 476.049 109.371   4
   1 -15  -3 457.439 115.375   4
  -1 -15   3 389.137 104.693   4
  -1 -15  -3 585.164 130.562   4
  -3 -15   1 450.797 107.687   4
  -3 -15  -1 446.041 110.205   4
 -15  -3  -1 561.505 103.329   3
  15   1   3 393.037 93.3038   5
  15  -1   3 570.850 111.778   5
 -15  -3   1 398.864 87.3137   3
  15  -3   1 341.479 90.7459   5
  15  -3  -1 640.872 114.758   5
   3 -15   1 485.514 93.9707   5
   3 -15  -1 436.028 104.324   5
   1 -15  -3 312.168 83.4238   5
  -1 -15  -3 399.232 82.9870   5
  -3   1  15 366.927 87.2467   3
 -15  -1   3 444.922 100.806   3
  -3  -1  15 224.539 67.4706   6
  -3   1  15 420.730 92.1661   6
  -1  -3  15 453.511 80.9556   6
   1  -3  15 496.563 94.0730   6
  -1   3  15 539.693 111.507   6
   1   3  15 377.264 94.9670   6
   3  -1  15 408.161 95.0976   6
   3   1  15 432.821 101.059   6
 -15   1   3 417.974 91.6729   3
 -15   3   1 633.893 101.189   3
  15  -3   3 5408.50 355.013   5
 -15   3   3 5256.47 304.711   3
  15  -3  -3 6114.58 327.351   5
   3 -15   3 4810.77 295.400   5
   3 -15  -3 5245.00 345.431   5
  -3   3  15 4786.19 321.721   3
  -3  -3  15 4343.22 258.293   6
  -3   3  15 5041.47 292.325   6
   3  -3  15 4583.27 285.551   6
   3 -15   3 4789.66 322.065   4
   3   3  15 5307.57 336.169   6
   3 -15  -3 4838.44 330.923   4
  -3 -15   3 4502.65 323.211   4
  -3 -15  -3 4987.39 378.953   4
 -15  -3   3 4722.73 310.968   3
 -15   1   5 0.42235 46.1021   3
   5 -15   1 78.4297 62.8904   4
 -15  -5  -1 22.6237 44.2217   3
   5 -15  -1 60.7082 75.6236   4
  -5  -1  15 40.5136 44.1334   3
   1 -15   5-65.3214 71.5031   4
  -1 -15   5 92.1416 78.1796   4
   1 -15  -5 62.8643 64.0769   4
  -1 -15  -5 9.62064 54.3074   4
 -15  -5   1-68.1840 57.2801   3
  -5 -15   1-152.164 104.749   4
  -5 -15  -1-25.4951 82.5092   4
  15   1   5-23.3249 57.1294   5
  15  -1   5-104.757 93.7831   5
  15  -5   1 118.956 80.2072   5
  15  -5  -1 30.2141 50.1990   5
   5 -15   1 58.3316 57.7641   5
   5 -15  -1 112.144 77.0134   5
  -5   1  15 56.9127 50.7808   3
   1 -15  -5-58.5690 71.4126   5
 -15  -5   1-19.5841 57.7832   4
 -15  -1   5 107.010 73.9397   3
  -1   5  15 91.2318 59.0628   3
  -5  -1  15 76.0797 56.9677   6
  -5   1  15-44.9949 49.3157   6
  -1  -5  15 8.45397 34.5510   6
   1  -5  15-20.7452 45.7790   6
  -1   5  15 60.6188 61.0287   6
   1   5  15 40.8830 53.3125   6
   5  -1  15 59.2652 48.2757   6
   5   1  15-35.1574 71.5471   6
  15   3   5 1628.86 174.358   5
  -5  -3  15 1468.74 202.820   3
  15  -5   3 1765.29 213.995   5
 -15   3   5 1606.84 180.166   3
  15  -5  -3 1735.28 185.317   5
   5 -15   3 1563.58 180.528   5
  15  -3  -5 1508.20 159.039   5
 -15   5   3 1446.87 160.072   3
   5 -15  -3 1662.02 206.867   5
  -3 -15  -5 1380.40 213.932   4
  -5 -15  -3 1452.47 222.275   4
  -5   3  15 1537.55 196.807   3
  15  -3   5 1551.03 205.654   5
  -3   5  15 1633.39 197.232   3
 -15  -5   3 1490.39 222.721   4
   3 -15  -5 1262.74 179.339   5
  -5  -3  15 1454.18 151.136   6
  -3  -5  15 1406.43 140.978   6
  -5   3  15 1516.43 166.987   6
  -3   5  15 1632.07 177.104   6
   5 -15   3 1711.38 197.569   4
   3  -5  15 1436.29 149.964   6
   3 -15   5 1591.32 185.391   4
   5 -15  -3 1527.06 194.882   4
   5  -3  15 1379.11 164.397   6
   3   5  15 1484.63 185.412   6
   3 -15  -5 1508.87 192.816   4
   5   3  15 1521.33 185.094   6
  -3 -15   5 1394.96 179.240   4
  -5 -15   3 1626.03 207.172   4
  15  -3   5 1569.52 190.072   6
 -15  -5   3 1508.83 186.541   3
 -15  -3   5 1516.16 187.653   3
   5 -15   5 564.740 116.277   4
   5 -15  -5 664.353 132.063   4
  -5 -15   5 485.910 117.276   4
  -5   5  15 440.998 114.604   3
  -5 -15  -5 163.233 82.9786   4
 -15   5   5 431.859 103.927   3
  15  -5   5 405.510 109.675   5
 -15  -5   5 386.944 104.131   3
   5 -15   5 446.435 102.390   5
  15  -5  -5 670.034 117.642   5
 -15  -5   5 391.796 113.928   4
   5 -15  -5 466.103 119.971   5
  -5  -5  15 393.509 83.7791   6
  -5   5  15 474.592 96.0498   6
   5  -5  15 488.798 97.1578   6
   5   5  15 410.488 107.986   6
  15  -5   5 316.170 83.0307   6
  15   1   7 3176.08 281.295   5
 -15  -1   7 3382.50 280.622   3
 -15  -7   1 3391.83 346.103   4
  15  -1   7 2935.72 289.825   5
 -15  -7  -1 3352.97 337.726   4
 -15   1   7 3291.62 272.604   3
  15  -7   1 3716.26 302.573   5
  -7  -1  15 3230.37 307.413   3
  15  -7  -1 3497.95 288.522   5
   7 -15   1 3135.84 273.528   5
   7 -15  -1 3394.39 294.599   5
  -7   1  15 3332.11 306.020   3
  -7  -1  15 2971.22 221.820   6
  -7   1  15 2996.76 228.333   6
  -1  -7  15 2766.89 190.678   6
   7 -15   1 3446.51 285.658   4
   7 -15  -1 3665.85 299.700   4
  -1   7  15 3196.11 263.838   6
 -15  -7  -1 3478.16 291.822   3
   1 -15   7 3215.15 257.776   4
   1   7  15 3475.05 282.251   6
  -1 -15   7 2904.56 249.227   4
   7  -1  15 3025.04 253.382   6
   7   1  15 3115.13 259.601   6
 -15  -7   1 2886.09 268.406   3
  -1   7  15 3353.03 279.050   3
   1 -15  -7 3363.17 297.005   4
  -1 -15  -7 3147.79 307.305   4
  15  -1   7 3394.99 279.908   6
  15   1   7 3193.33 281.488   6
  -7 -15   1 3872.62 362.195   4
  -7 -15  -1 3209.29 349.563   4
   7 -15   3 1370.94 181.493   4
   7 -15  -3 1317.45 178.429   4
   3 -15  -7 1342.55 187.196   4
  -3   7  15 1155.96 174.191   3
 -15   3   7 1213.43 173.782   3
   7 -15  -3 1430.50 204.190   5
 -15  -7   3 991.673 163.386   3
  -3 -15  -7 1358.64 214.370   4
 -15   7   3 1232.70 150.092   3
  -7 -15   3 1058.22 171.526   4
  -7 -15  -3 1143.71 217.765   4
  15  -3   7 1123.38 186.739   5
  15  -7   3 1200.59 183.067   5
   7 -15   3 1145.29 168.769   5
  15  -7  -3 1180.82 164.052   5
 -15  -7   3 1520.75 234.168   4
 -15  -7  -3 1454.99 224.589   4
   3 -15  -7 1259.77 195.324   5
  -7  -3  15 1194.63 141.673   6
  -3  -7  15 1295.84 132.139   6
 -15  -7  -3 1280.56 168.598   3
  -7   3  15 1299.46 152.700   6
   3 -15   7 1238.82 164.180   4
 -15  -3   7 1030.82 160.530   3
  -7   3  15 1159.28 183.038   3
  -3 -15   7 1286.75 170.333   4
  -3   7  15 1152.72 152.227   6
  -7  -3  15 1136.77 187.076   3
   3   7  15 1136.38 163.501   6
   7  -3  15 1107.52 154.699   6
   7   3  15 1350.61 178.578   6
  15  -3   7 1231.23 164.235   6
  15   3   7 1166.81 177.644   6
  15   3   7 1145.53 159.315   5
   7 -15   5 187.646 89.6161   4
  -7   5  15 38.4179 53.5889   3
   5 -15   7 91.7498 70.4729   4
   7 -15  -5 134.811 76.7863   4
   5 -15  -7 124.748 87.2980   4
  -5 -15   7 16.9722 42.6992   4
  -7 -15   5 37.3826 48.7055   4
  -5 -15  -7 41.8860 60.2581   4
 -15  -7   5 38.5359 61.8046   3
   5  -7  15 78.7278 60.6109   5
   7  -5  15 201.964 85.5129   5
  -7 -15  -5-22.9975 92.7511   4
  15  -5   7-76.1403 111.693   5
  15  -7   5 29.3121 67.1418   5
 -15   5   7-65.1384 68.9029   3
   7 -15   5 63.1774 58.5236   5
 -15  -7   5-37.5662 63.1083   4
 -15  -5   7-61.6395 69.7136   3
  15  -7  -5 64.2448 57.2812   5
  15  -5  -7 71.7879 48.4404   5
   7 -15  -5 224.888 103.941   5
 -15  -7  -5 192.112 118.899   4
   5 -15  -7-24.4743 78.6159   5
 -15  -5  -7 54.9192 71.5188   4
  -7  -5  15 35.2345 45.8042   3
 -15   7   5 35.0367 40.0071   3
  -5   7  15 31.4340 51.2307   3
  -7   5  15 41.3000 51.2403   6
  -5   7  15 62.1804 56.9145   6
   5   7  15 82.5807 73.9136   6
   7   5  15 116.666 77.4141   6
  15   5   7 3.02473 56.3007   6
  15   7   5-51.6898 76.6606   6
 -15  -7  -7 4500.32 381.750   4
  15  -7   7 5129.38 426.365   5
   7 -15   7 4257.81 341.905   5
  15  -7  -7 4121.53 306.976   5
   7 -15  -7 4285.48 362.667   5
 -15   7   7 4055.48 308.028   3
  -7   7  15 4499.80 382.042   3
   7 -15  -7 4559.96 339.503   4
   7   7  15 5148.69 342.941   6
  -7 -15   7 3984.88 308.756   4
  15   7   7 4689.83 350.783   6
 -15  -7   7 4494.56 358.547   3
  -7 -15  -7 4378.50 411.975   4
  -7   7  15 4422.53 290.119   6
   7  -7  15 4124.45 319.356   5
 -15  -9   1 293.715 98.8407   3
 -15   1   9 195.958 82.5877   3
  -9  -1  15 93.6245 65.1680   3
   1 -15   9 203.287 69.2226   4
   1 -15  -9 196.209 71.4934   4
  -1 -15  -9 339.149 109.641   4
  -9   1  15 152.199 68.5387   3
  -9 -15   1 295.504 125.970   4
  15   1   9 324.895 99.6130   5
  -9 -15  -1 249.712 96.2789   4
  15  -1   9 321.295 108.230   5
  15  -9   1 278.269 100.483   5
  15  -9  -1 348.202 99.4599   5
   9 -15   1 367.633 102.869   5
 -15  -9   1 50.9583 83.5060   4
 -15  -9  -1 265.534 112.029   4
   9 -15  -1 148.663 77.1660   5
  -1   9  15 326.649 101.456   3
  -1   9  15 213.227 80.4178   6
   1   9  15 225.433 89.4421   6
 -15  -1   9 164.178 85.9800   3
   9  -1  15 225.673 74.7424   6
   9   1  15 153.339 69.7518   6
 -15  -9  -1 128.631 72.7547   3
  15  -1   9 233.382 82.6270   6
  15   1   9 124.254 68.3637   6
   3 -15   9 208.107 72.3733   4
 -15  -9   3 158.855 83.9781   3
 -15   3   9 172.740 79.8605   3
  -3 -15  -9 123.380 88.6508   4
  15   3   9 293.478 88.7942   5
   9  -3  15 330.724 109.025   5
  -9 -15   3 180.924 101.156   4
  -9 -15  -3 273.524 127.246   4
  15  -3   9 108.094 65.8521   5
  15  -9   3 220.474 100.835   5
   9 -15   3 93.5696 58.6047   5
 -15  -9   3 55.3125 65.6087   4
  15  -9  -3 215.856 87.2832   5
 -15  -9  -3 83.1275 64.2084   4
   9 -15  -3 356.159 117.786   5
  -9   3  15 270.681 99.6203   3
 -15  -3   9 156.249 74.8359   3
  -3   9  15 171.307 79.3657   3
  -9  -3  15 388.414 125.974   3
  -9   3  15 258.924 82.0494   6
  -3   9  15 158.694 66.5434   6
   3   9  15 188.332 80.1205   6
   9  -3  15 118.225 54.4829   6
   9   3  15 152.944 80.2444   6
  15  -3   9 80.5750 60.6457   6
  15   3   9 299.298 100.100   6
  -5   9  15 460.556 133.198   3
 -15  -9   5 391.615 115.748   3
  -5 -15  -9 301.136 112.717   4
  -9 -15   5 300.674 99.0064   4
   9  -5  15 480.985 123.166   5
  -9 -15  -5 327.871 120.917   4
  15  -5   9 216.691 107.029   5
 -15   5   9 282.389 97.0481   3
  15  -9   5 328.849 113.116   5
   9 -15   5 404.068 114.360   5
  15  -9  -5 305.159 95.4958   5
 -15  -9  -5 260.423 99.7520   4
 -15  -5   9 307.099 107.133   3
   9 -15  -5 496.830 135.718   5
  -9  -5  15 283.236 101.842   3
 -15  -5  -9 336.097 121.511   4
   5 -15  -9 202.168 86.1185   5
 -15   9   5 262.187 79.4582   3
  -9   5  15 277.196 102.624   3
  -9   5  15 480.359 102.166   6
  -5   9  15 369.040 97.7495   6
   5   9  15 367.821 100.904   6
   9   5  15 292.034 85.3562   6
  15   5   9 470.086 117.914   6
  15   9   5 196.363 77.2917   6
  -9   7  15 57.1308 53.7666   3
 -15  -9   7 244.880 106.575   3
  -7 -15  -9 221.979 98.1253   4
   7  -9  15 201.164 73.5242   5
   9  -7  15 248.144 87.0374   5
  -9 -15  -7 288.224 116.074   4
  -9  15   7 288.420 90.9860   3
 -15  -7   9 248.855 106.849   3
  15  -7   9 200.127 74.4654   5
  -9  -7  15 281.823 114.909   3
  15  -9   7 328.830 98.6939   5
   9 -15   7 62.1634 69.3472   5
 -15  -9  -7 453.969 139.138   4
  15  -9  -7 186.912 79.6541   5
  15  -7  -9 240.294 84.3186   5
 -15  -7  -9 283.519 110.778   4
   9 -15  -7 297.155 112.269   5
   7 -15  -9 231.787 107.718   5
 -15   7   9 355.527 105.230   3
  -7   9  15 393.956 121.633   3
 -15   9   7 212.338 70.1127   3
  -7   9  15 319.102 83.8294   6
   7   9  15 346.969 99.7314   6
   9   7  15 385.195 99.4980   6
  15   7   9 341.861 102.729   6
  15   9   7 220.489 88.8577   6
 -15   1  11 527.768 130.262   3
 -11   1  15 542.332 140.293   3
  15   1  11 607.160 128.175   5
  15  -1  11 646.859 136.524   5
 -11 -15   1 336.187 128.122   4
 -11 -15  -1 403.792 132.183   4
  -1  11  15 590.838 135.076   3
 -15 -11   1 546.153 155.814   4
 -15 -11  -1 595.460 173.283   4
  15 -11   1 524.579 140.356   5
  15 -11  -1 494.991 124.186   5
  11 -15   1 526.262 128.850   5
  11 -15  -1 442.356 124.995   5
 -15  -1  11 655.799 147.241   3
  -1  11  15 255.371 79.5232   6
   1  11  15 364.651 97.7301   6
  11  -1  15 318.086 89.8673   6
  11   1  15 397.353 103.905   6
 -15 -11   1 359.867 102.224   3
  15  -1  11 320.540 92.5977   6
  15   1  11 547.810 130.779   6
 -11  -1  15 321.132 105.457   3
  15  -3  11 3469.07 330.719   5
  15 -11   3 3464.40 322.854   5
  11 -15   3 3216.12 306.943   5
 -15   3  11 3454.38 310.780   3
  15 -11  -3 3351.50 306.317   5
  11 -15  -3 3157.88 309.167   5
 -11   3  15 3347.06 333.023   3
  -3  11  15 2932.14 254.153   6
 -15 -11   3 2897.13 293.434   3
   3  11  15 2863.53 258.941   6
  11  -3  15 2730.66 242.747   6
  11   3  15 3406.65 284.662   6
  15  -3  11 2759.44 248.617   6
  15   3  11 3468.85 297.725   6
  -3  11  15 3453.24 330.052   3
  15  11   3 2812.30 277.288   6
 -11 -15   3 2980.86 339.124   4
 -11 -15  -3 3497.09 384.606   4
 -15 -11   3 2845.64 337.128   4
 -15 -11  -3 3070.18 341.619   4
 -15  -3  11 3336.31 308.883   3
  11  -3  15 3191.20 290.125   5
 -11  -3  15 2924.39 311.423   3
   0   0  16 21880.4 687.558   6
   0 -16   0 22375.8 765.813   4
   2 -16   0-102.672 82.5904   4
   0 -16   2 107.335 75.6593   4
   0 -16  -2 97.9138 83.2674   4
  -2 -16   0 80.0324 70.1236   4
 -16  -2   0 42.9570 40.5808   3
  16   0   2-86.6261 80.0876   5
  16  -2   0 36.9722 52.5921   5
   2 -16   0 34.0408 35.7483   5
 -16   0   2-38.0607 39.9278   3
  -2   0  16-40.8974 58.1092   6
   0  -2  16-10.2868 60.0086   6
   0   2  16-1.69043 46.9135   6
   2   0  16-41.4917 56.3145   6
   2 -16   2 575.253 123.326   4
   2 -16  -2 487.757 102.085   4
  -2 -16   2 744.824 147.807   4
  -2 -16  -2 744.692 151.591   4
  16  -2   2 673.751 131.149   5
 -16  -2   2 572.773 110.899   3
   2 -16  -2 607.494 115.495   5
 -16   2   2 692.863 118.149   3
  -2  -2  16 490.600 95.9713   6
  -2   2  16 722.252 119.956   6
   2  -2  16 657.779 122.867   6
   2   2  16 540.451 112.640   6
 -16   0   4 9036.10 436.728   3
  16   0   4 8259.97 471.429   5
  16  -4   0 9456.95 463.397   5
   4 -16   0 8597.76 442.746   5
   0 -16  -4 8733.57 464.384   5
  -4   0  16 8847.97 401.732   6
   0  -4  16 8104.69 375.563   6
   0   4  16 8904.97 452.515   6
   4 -16   0 9317.04 479.115   4
   4   0  16 7981.52 422.398   6
   0 -16   4 8895.74 460.319   4
   0 -16  -4 9823.59 534.361   4
 -16  -4   0 9314.74 463.697   3
  -4 -16   0 8667.14 514.722   4
   4 -16   2 682.012 138.432   4
   4 -16  -2 611.960 131.132   4
   2 -16   4 458.097 106.165   4
   2 -16  -4 508.056 113.919   4
  -2 -16   4 529.658 119.174   4
  -2 -16  -4 347.696 123.261   4
  -4 -16   2 410.974 113.230   4
  -4 -16  -2 727.746 168.227   4
 -16  -4   2 626.517 123.864   3
  16  -2   4 501.974 120.815   5
  16  -4   2 670.661 135.871   5
  16  -4  -2 700.770 123.287   5
   4 -16   2 588.906 110.809   5
   4 -16  -2 734.227 142.462   5
   2 -16  -4 756.484 142.839   5
 -16  -2   4 506.666 108.907   3
  -4   2  16 623.583 124.496   3
  -4  -2  16 596.023 103.169   6
  -2  -4  16 516.439 93.5416   6
  -4   2  16 657.054 117.254   6
  -2   4  16 621.079 113.815   6
   2  -4  16 511.408 97.5158   6
   2   4  16 502.992 112.506   6
   4  -2  16 456.563 101.342   6
   4   2  16 391.436 98.2209   6
 -16   2   4 738.021 131.167   3
 -16   4   2 632.776 107.590   3
 -16  -4   4 15568.7 736.661   4
  16  -4   4 18874.6 756.147   5
 -16   4   4 17972.5 626.606   3
  16  -4  -4 17737.2 620.222   5
   4 -16  -4 17694.4 711.096   5
  -4   4  16 17447.2 682.548   3
  -4  -4  16 15974.7 536.794   6
  -4   4  16 18569.9 631.485   6
   4 -16   4 17561.4 665.222   4
   4  -4  16 17014.9 599.003   6
   4 -16  -4 18108.6 697.670   4
   4   4  16 17407.7 663.117   6
  -4 -16   4 16183.9 664.632   4
  -4 -16  -4 17509.4 823.467   4
 -16  -4   4 17533.7 657.654   3
   6 -16   0 103.696 59.9014   4
 -16  -6   0-52.7900 60.1708   3
   0 -16   6 0.98548 46.2559   4
  -6   0  16-91.3083 72.7872   3
   0 -16  -6 24.0821 63.0232   4
  -6 -16   0 38.1819 61.6920   4
  16   0   6 82.4720 57.9029   5
  16  -6   0 87.4186 77.9397   5
   6 -16   0-2.08242 51.7858   5
 -16  -6   0 60.5040 77.6566   4
   0 -16  -6-53.0277 83.5700   5
 -16   0   6-108.019 69.0355   3
  -6   0  16 17.5797 43.4970   6
   0  -6  16-5.48428 28.1371   6
   0   6  16 69.9423 64.4058   6
   6   0  16-24.1009 53.7622   6
  16   0   6-94.7320 80.2227   6
 -16   2   6 272.050 95.3087   3
   6 -16   2 406.077 110.831   4
   6 -16  -2 486.001 122.010   4
   2 -16   6 313.093 88.8345   4
   2 -16  -6 355.968 115.411   4
  -2 -16   6 380.478 100.205   4
 -16  -6   2 416.430 112.965   3
  -2 -16  -6 379.642 123.751   4
  -6 -16   2 245.726 98.7441   4
  -6 -16  -2 232.313 85.3135   4
  16   2   6 378.517 95.6912   5
  16  -2   6 231.607 80.3859   5
  16  -6   2 371.489 111.436   5
  16  -6  -2 321.149 91.2306   5
   6 -16   2 355.368 95.6625   5
   6 -16  -2 532.980 124.675   5
  -6   2  16 342.700 107.063   3
 -16  -6   2 541.636 146.041   4
 -16  -6  -2 379.564 136.375   4
   2 -16  -6 399.103 118.401   5
  -2   6  16 414.024 102.472   3
 -16  -2   6 244.134 93.5767   3
  -6  -2  16 349.039 87.4386   6
  -2  -6  16 271.315 69.7550   6
  -6   2  16 432.814 100.506   6
   2  -6  16 279.802 66.2839   6
  -2   6  16 345.998 97.1989   6
   2   6  16 339.882 101.548   6
   6  -2  16 355.213 91.5902   6
   6   2  16 444.564 108.999   6
  -6  -2  16 418.088 119.791   3
  16  -2   6 227.061 84.6911   6
  16   2   6 362.564 103.450   6
   6 -16   4 411.488 107.776   4
   4 -16   6 379.667 101.675   4
   6 -16  -4 523.076 124.361   4
   4 -16  -6 503.246 120.801   4
 -16   4   6 356.062 93.5585   3
  -4 -16   6 489.756 112.800   4
  -6 -16   4 385.534 101.342   4
  -4 -16  -6 206.633 88.1815   4
 -16   6   4 488.413 103.623   3
  -6 -16  -4 331.756 109.949   4
 -16  -6   4 413.442 110.238   3
  -4   6  16 372.110 110.532   3
  16  -4   6 409.253 119.935   5
  16  -6   4 578.701 144.296   5
   6 -16   4 387.409 97.0536   5
  16  -6  -4 480.862 109.566   5
 -16  -4   6 523.794 116.705   3
 -16  -6   4 254.821 100.019   4
   6 -16  -4 427.753 115.151   5
   4 -16  -6 426.587 122.658   5
 -16  -6  -4 642.262 164.014   4
  -6  -4  16 456.325 92.3002   6
  -4  -6  16 363.574 79.4006   6
  -6   4  16 447.534 120.442   3
  -6   4  16 497.737 106.997   6
  -4   6  16 420.600 105.561   6
   6  -4  16 204.568 62.0570   6
   4   6  16 436.451 114.115   6
   6   4  16 501.566 120.919   6
  16  -4   6 442.318 108.003   6
  16   4   6 323.720 100.484   6
   6 -16   6 909.122 155.775   4
   6 -16  -6 925.768 163.138   4
  -6   6  16 733.848 151.553   3
  -6 -16   6 767.074 150.815   4
  -6 -16  -6 662.716 160.775   4
 -16   6   6 875.945 143.176   3
 -16  -6   6 812.175 156.730   3
  16  -6   6 915.540 181.918   5
  16  -6  -6 804.163 133.376   5
   6 -16  -6 895.417 171.089   5
 -16  -6  -6 799.453 169.368   4
  -6   6  16 945.574 145.555   6
   6   6  16 934.091 157.040   6
  16   6   6 727.435 145.150   6
 -16  -8   0 13898.5 720.218   4
  16   0   8 13658.0 623.366   5
 -16   0   8 14566.1 626.478   3
  16  -8   0 14766.9 634.586   5
  -8   0  16 12952.7 661.254   3
   8 -16   0 13873.2 628.377   5
  -8   0  16 13377.9 511.151   6
   8 -16   0 15521.6 652.013   4
   0   8  16 14327.1 606.140   6
 -16  -8   0 13626.9 621.932   3
   0 -16   8 12977.4 557.590   4
   8   0  16 14634.8 594.454   6
   0 -16  -8 14414.0 690.499   4
  16   0   8 13555.9 594.095   6
  -8 -16   0 14624.2 779.150   4
 -16   2   8 1798.27 214.732   3
  16  -8   2 1668.41 222.869   5
  16  -8  -2 1610.17 201.411   5
   8 -16   2 1477.65 201.129   5
  -2 -16  -8 1595.99 238.293   4
  -8   2  16 1624.68 228.583   3
  -8 -16   2 1300.47 215.880   4
  -8 -16  -2 1799.62 286.202   4
  16  -2   8 1447.71 216.710   5
 -16  -8   2 1448.51 235.559   4
   8 -16  -2 1465.67 206.866   5
 -16  -8  -2 1674.93 245.404   4
   2 -16  -8 1802.16 254.651   5
   8 -16   2 2046.52 232.882   4
  -8   2  16 1614.18 176.048   6
 -16  -8  -2 1701.05 206.329   3
   8 -16  -2 2039.56 234.021   4
   2 -16   8 1377.01 180.018   4
  -2   8  16 1643.17 197.364   6
  -2   8  16 1697.12 210.989   3
  -2 -16   8 1475.21 180.593   4
   2 -16  -8 1602.41 217.773   4
   8  -2  16 1764.24 200.961   6
 -16  -8   2 1646.71 215.501   3
   8   2  16 1820.95 208.142   6
  16  -2   8 1594.48 199.172   6
  16   2   8 1986.46 225.461   6
   2   8  16 1488.91 191.638   6
  -8  -2  16 1360.15 208.903   3
 -16  -2   8 1633.82 209.073   3
  16   2   8 1758.17 197.984   5
 -16  -8  -4 5521.65 435.147   4
  16  -4   8 4760.22 424.478   5
  16  -8   4 5869.20 430.576   5
   8 -16   4 4956.97 366.660   5
 -16   4   8 5168.95 362.108   3
  16  -8  -4 5257.12 363.565   5
   8 -16  -4 5266.03 400.358   5
   4 -16  -8 5755.14 454.019   5
  -8   4  16 4691.56 393.918   3
  -8   4  16 5410.32 325.431   6
   8 -16  -4 5798.06 398.507   4
   4 -16   8 5047.77 348.743   4
  -4   8  16 5322.44 400.359   3
  -4   8  16 5267.07 343.087   6
   4 -16  -8 4981.27 369.905   4
   4   8  16 5685.98 373.239   6
   8  -4  16 4262.12 300.831   6
   8   4  16 5580.78 362.971   6
 -16  -8   4 4770.73 366.985   3
  16   4   8 5314.87 374.308   6
  -4 -16  -8 5788.75 468.278   4
  -8 -16   4 4753.25 389.999   4
  16   8   4 5311.03 391.231   6
  -8 -16  -4 5880.63 506.009   4
 -16  -4   8 5350.03 380.514   3
  -8  -4  16 5328.14 432.505   3
 -16  -8   4 4202.89 393.195   4
 -16  -8   6 1308.71 201.548   3
  -8 -16   6 1175.38 178.821   4
  -6 -16  -8 1482.12 241.722   4
   8  -6  16 1141.17 172.227   5
  -8 -16  -6 1387.26 238.025   4
 -16   6   8 1139.50 174.166   3
  16  -6   8 1087.23 204.339   5
 -16  -6   8 1442.02 205.531   3
  -6   8  16 1099.32 187.989   3
  16  -8   6 1329.32 224.754   5
   8 -16   6 1139.43 180.810   5
  16  -8  -6 1166.65 172.024   5
 -16  -8  -6 1237.74 209.500   4
 -16   8   6 1153.59 163.191   3
   8 -16  -6 1497.61 218.186   5
 -16  -6  -8 1212.76 202.423   4
   6 -16  -8 1216.96 203.334   5
  -8   6  16 1324.97 165.072   6
   6   8  16 1339.23 179.925   6
  -6   8  16 1103.95 153.430   6
   8   6  16 1304.65 174.869   6
  -8   6  16 1310.48 210.748   3
  16   6   8 1232.37 180.419   6
  16   8   6 1330.86 191.916   6
 -10   0  16-20.3044 58.1836   3
 -10 -16   0-43.1554 81.5565   4
  16   0  10 111.746 80.1184   5
  16 -10   0 54.6546 75.7256   5
 -16 -10   0 50.7874 71.8210   4
  10 -16   0 14.9405 64.4251   5
   0  10  16-67.4062 55.4987   6
 -16   0  10 75.8483 75.0082   3
  10   0  16 26.7872 42.5066   6
 -16 -10   0 47.5708 58.6315   3
  16   0  10 14.7469 42.2317   6
 -10   2  16 411.380 124.880   3
  16   2  10 585.245 117.322   5
 -10 -16   2 590.246 161.709   4
  16  -2  10 495.043 132.003   5
 -16 -10   2 355.750 122.432   4
  10 -16   2 519.648 131.017   5
  16 -10  -2 554.972 132.827   5
 -16 -10  -2 565.797 152.395   4
  10 -16  -2 487.008 125.391   5
  -2  10  16 590.126 137.884   3
 -10  -2  16 394.524 120.530   3
  -2  10  16 575.036 119.721   6
   2  10  16 457.366 106.590   6
  10  -2  16 520.805 114.752   6
  10   2  16 356.414 100.460   6
  16  -2  10 387.672 97.3455   6
  16   2  10 619.450 133.123   6
 -16 -10   2 537.255 131.517   3
  -1  -1  17 3419.44 262.217   6
  -1   1  17 3304.14 262.240   6
   1  -1  17 3788.72 281.806   6
   1   1  17 3718.41 287.825   6
   1 -17   1 3839.49 314.345   4
   1 -17  -1 3738.70 320.842   4
  -1 -17   1 3913.44 324.736   4
  -1 -17  -1 4028.25 345.671   4
 -17  -1   1 3963.00 290.829   3
  17  -1   3 6083.66 414.567   5
  17  -3   1 6977.38 420.579   5
  17  -3  -1 6872.18 390.828   5
   3 -17  -1 6545.03 395.051   5
  -3  -1  17 6455.39 353.741   6
  -3   1  17 6116.38 355.817   6
  -1  -3  17 6075.68 341.761   6
   1  -3  17 6125.69 349.262   6
  -1   3  17 6408.19 379.329   6
   1   3  17 6913.59 405.815   6
   3  -1  17 6555.55 385.129   6
   3   1  17 6327.00 386.126   6
   3 -17   1 7100.66 426.430   4
   3 -17  -1 6914.10 424.327   4
   1 -17   3 7058.85 423.596   4
   1 -17  -3 7359.52 459.489   4
  -1 -17   3 6748.33 420.994   4
  -1 -17  -3 6852.11 465.313   4
  -3 -17   1 6902.23 454.367   4
  -3 -17  -1 6577.88 469.511   4
 -17  -3   1 5891.22 372.719   3
 -17  -1   3 6747.18 389.133   3
 -17   1   3 5951.40 354.280   3
 -17   3   3 1883.32 193.554   3
  17  -3   3 1869.10 227.716   5
   3 -17  -3 1984.04 231.387   5
  -3  -3  17 1934.34 188.370   6
  -3   3  17 1941.38 207.364   6
   3  -3  17 1949.68 201.429   6
   3 -17   3 1781.52 210.956   4
   3   3  17 1848.25 208.402   6
   3 -17  -3 1696.86 215.761   4
  -3 -17   3 1988.60 237.413   4
  -3 -17  -3 2190.46 286.999   4
 -17  -3   3 1710.30 201.691   3
 -17   1   5 8387.13 442.189   3
  17  -1   5 7390.66 475.717   5
 -17  -5   1 7697.96 515.082   4
 -17  -5  -1 8465.13 531.556   4
  17  -5   1 9390.12 505.312   5
  17  -5  -1 8718.44 460.527   5
   5 -17   1 8403.04 457.115   5
   5 -17  -1 8244.04 469.825   5
   1 -17  -5 8489.85 509.903   5
  -5  -1  17 8529.56 403.856   6
  -5   1  17 8819.37 417.896   6
  -1  -5  17 7707.16 379.466   6
   1  -5  17 7647.41 383.418   6
   5 -17   1 9405.30 495.180   4
  -1   5  17 9126.31 471.289   6
   5 -17  -1 9828.98 511.824   4
   1   5  17 9667.23 495.134   6
   1 -17   5 8748.01 472.285   4
   5  -1  17 7846.42 427.338   6
   5   1  17 8530.55 452.066   6
  -1 -17   5 8261.07 461.853   4
   1 -17  -5 8738.31 522.891   4
  -1 -17  -5 9708.03 582.779   4
 -17  -5   1 8529.42 470.681   3
  -5 -17   1 9218.56 559.770   4
  -5 -17  -1 9008.22 581.271   4
  17  -1   5 8968.58 491.442   6
  17   1   5 8444.25 488.944   6
 -17  -1   5 8147.19 440.520   3
 -17  -5   3 2471.87 295.602   4
  17  -3   5 2448.44 289.140   5
 -17   3   5 3036.39 261.306   3
 -17  -5  -3 2668.83 298.981   4
  17  -5   3 3204.08 310.304   5
  17  -5  -3 2505.98 236.639   5
   5 -17  -3 2649.54 276.165   5
   3 -17  -5 2410.59 276.185   5
  -5   3  17 2463.52 259.436   3
  -5  -3  17 2772.37 223.116   6
  -3  -5  17 2523.07 208.694   6
  -5   3  17 2887.99 243.882   6
   5 -17   3 2700.49 262.957   4
  -3   5  17 3038.22 262.280   6
   3  -5  17 2441.58 214.971   6
   3 -17   5 2899.62 266.848   4
   5 -17  -3 2631.94 270.064   4
   5  -3  17 2543.13 239.005   6
   3   5  17 2840.74 263.586   6
   3 -17  -5 3027.09 297.771   4
   5   3  17 2843.60 263.701   6
  -3 -17   5 3004.67 280.265   4
  -5 -17   3 2852.17 295.362   4
  -3 -17  -5 2663.19 324.184   4
 -17  -5   3 2243.19 233.542   3
  -5 -17  -3 2766.37 340.594   4
  17  -3   5 2671.84 265.139   6
  17   3   5 3094.25 297.405   6
 -17  -3   5 2843.93 270.991   3
  17  -5   5 5030.23 428.193   5
 -17  -5  -5 4880.54 403.776   4
 -17   5   5 4176.72 305.528   3
   5 -17  -5 4561.08 386.091   5
  -5   5  17 3663.73 324.407   3
  -5  -5  17 4001.74 266.734   6
  -5   5  17 4533.05 316.611   6
   5 -17   5 4652.66 346.621   4
   5 -17  -5 4734.75 367.791   4
   5   5  17 5176.07 354.238   6
  -5 -17   5 4222.51 344.800   4
  -5 -17  -5 4745.85 449.537   4
  17   5   5 4863.41 381.608   6
 -17  -5   5 4309.63 341.386   3
 -17  -7   1 1179.02 182.716   3
   7 -17  -1 1322.86 193.501   4
   1 -17   7 1199.66 173.631   4
  17  -7  -1 1446.24 194.464   5
  -1 -17   7 1199.35 174.521   4
   1 -17  -7 1394.45 211.807   4
  -7   1  17 1080.50 177.750   3
  -1 -17  -7 1282.21 217.109   4
  -7 -17   1 1411.51 232.981   4
  -7 -17  -1 1309.52 236.822   4
  17   1   7 1099.39 163.784   5
  17  -1   7 1026.06 178.982   5
  17  -7   1 1235.09 190.417   5
   7 -17   1 1272.88 187.852   5
   7 -17  -1 1105.83 176.817   5
 -17  -7   1 1232.27 217.911   4
 -17  -7  -1 1259.61 212.913   4
   1 -17  -7 1054.29 199.314   5
  -7  -1  17 1159.53 151.928   6
  -7   1  17 1277.77 160.244   6
   7 -17   1 1503.17 205.729   4
 -17  -1   7 1340.69 187.633   3
 -17   1   7 1210.71 177.661   3
  -1   7  17 1222.71 176.141   6
   1   7  17 1355.87 189.826   6
   7  -1  17 1143.07 163.852   6
   7   1  17 1258.16 174.726   6
  17  -1   7 1224.57 180.749   6
  17   1   7 1446.85 197.546   6
 -17  -7   3 3081.30 337.339   4
 -17  -7  -3 2997.49 322.852   4
  17  -3   7 2636.90 307.419   5
 -17   3   7 3432.98 291.067   3
  17  -7   3 4230.63 361.447   5
   7 -17   3 2910.02 279.178   5
  17  -7  -3 3270.33 284.186   5
   7 -17  -3 3430.82 319.105   5
  -7   3  17 3133.29 312.621   3
   3 -17  -7 3502.37 352.385   5
  -7   3  17 3701.03 274.318   6
   7 -17   3 3701.05 312.345   4
   7 -17  -3 3430.36 311.869   4
   3 -17   7 3310.27 289.187   4
  -3   7  17 3465.41 292.499   6
   3 -17  -7 3490.01 323.548   4
   3   7  17 3571.72 299.568   6
   7  -3  17 2822.58 250.587   6
   7   3  17 3806.92 305.094   6
  -3 -17   7 3072.96 279.473   4
 -17  -7   3 3131.49 293.865   3
  -3 -17  -7 3140.11 347.326   4
  -7 -17   3 3454.21 339.804   4
  17  -3   7 3110.74 275.158   6
  17   3   7 3589.65 312.386   6
  -7 -17  -3 3679.24 407.165   4
 -17  -3   7 3436.75 299.603   3
 -17   5   7 3134.61 277.714   3
   7 -17  -5 3628.01 347.013   5
   5 -17  -7 3434.98 350.843   5
  -7   5  17 3385.89 333.987   3
  -5   7  17 3096.04 307.600   3
   5 -17   7 3555.91 304.107   4
   7 -17  -5 3807.75 332.840   4
   5 -17  -7 4014.34 340.089   4
  -7 -17   5 3312.94 317.888   4
  -5 -17  -7 3468.91 376.915   4
  -9  -1  17 2675.59 299.776   3
   0 -18   0 30.7487 54.4409   4
   0   0  18-83.5508 69.5274   6
   2 -18   0 618.026 133.472   4
   0 -18   2 934.701 165.982   4
   0 -18  -2 1074.44 191.691   4
  -2 -18   0 1085.53 197.336   4
  -2   0  18 621.551 113.473   6
   0  -2  18 765.584 128.728   6
   0   2  18 862.317 143.797   6
   2   0  18 1150.12 169.966   6
   2 -18   2 219.252 93.4982   4
   2 -18  -2 234.458 95.2537   4
  -2 -18   2 219.471 91.8127   4
  -2 -18  -2 195.825 103.225   4
 -18  -2   2 515.968 109.543   3
  -2  -2  18 169.635 67.0946   6
  -2   2  18 233.617 76.7656   6
   2  -2  18 207.299 73.4802   6
   2   2  18 313.244 96.0495   6
   4 -18   0-18.4880 53.3982   4
   0 -18   4-51.1502 58.3499   4
   0 -18  -4-139.090 79.7260   4
  -4 -18   0 61.7076 73.8649   4
  18  -4   0 187.661 78.2637   5
 -18   0   4-24.9838 37.3688   3
  -4   0  18 98.1141 65.9498   6
   0  -4  18-11.8863 44.9348   6
   0   4  18-44.7971 76.4512   6
   4   0  18-58.5012 56.6538   6
   4 -18   2 25.8949 54.5938   4
   4 -18  -2 129.676 90.3423   4
   2 -18   4 26.2641 50.9866   4
   2 -18  -4-17.9822 69.8399   4
  -2 -18   4 94.0330 68.6441   4
  -2 -18  -4 349.638 130.635   4
  -4 -18   2 48.9770 57.3231   4
  -4 -18  -2 22.1382 92.5093   4
 -18  -4   2 37.5480 46.3512   3
  18  -2   4-14.5187 52.7985   5
  18  -4   2 171.631 72.3011   5
 -18  -2   4 43.9038 64.5908   3
   4 -18  -2 45.6037 40.6732   5
 -18  -4   2 93.2358 72.4463   4
 -18   2   4 215.152 75.8653   3
  -4  -2  18 70.5165 53.0698   6
  -2  -4  18 76.9797 49.7304   6
  -4   2  18 2.32065 46.0625   6
  -2   4  18-76.3233 77.1354   6
   2  -4  18-63.8412 60.2404   6
   4  -2  18 108.726 75.0507   6
   2   4  18 39.3035 60.8220   6
   4   2  18 79.7915 58.0124   6
   4 -18   4 10.2706 46.7694   4
   4 -18  -4 85.2307 70.2723   4
  -4 -18   4 86.2819 76.0258   4
  -4 -18  -4-36.9727 76.1134   4
 -18  -4   4-31.0782 57.9935   3
   4 -18  -4 37.9608 51.4043   5
  -4  -4  18 25.6650 52.0781   6
  -4   4  18-58.9798 51.9956   6
   4  -4  18-34.1759 53.6365   6
   4   4  18-2.36661 50.2625   6
   0 -18   6 74.6114 52.8360   4
   0 -18  -6 101.840 69.7554   4
  -6 -18   0-52.5434 111.353   4
  18  -6   0 163.416 80.6081   5
   6 -18   0 105.153 57.9619   5
 -18  -6   0 93.8390 81.1808   4
 -18   0   6 137.284 64.2276   3
  -6   0  18 144.587 70.6300   6
   6   0  18 196.782 83.1719   6
  18   0   6 36.7979 51.1875   6
   2 -18   6 101.724 56.5197   4
 -18  -6   2 52.6705 59.2783   3
   2 -18  -6 147.466 81.8412   4
  -2 -18   6 134.630 63.3431   4
  18  -2   6 34.5516 65.4863   5
  18  -6   2 227.300 96.2104   5
   6 -18  -2 101.725 66.4138   5
 -18  -6   2 116.672 84.3056   4
 -18   2   6 187.777 78.2492   3
   6  -2  18 112.498 65.4680   6
  18  -2   6 155.787 66.7630   6
  -1  -1  19 95.1636 49.7800   6
   1  -1  19 48.7971 53.2839   6
   0   0   0    0.00    0.00   0

TITL Jendrz21_CrZnReSe_06 in Fd-3m
REM Fd-3m (#227 in standard setting)
CELL 0.71073  10.500249  10.500249  10.500249  90.0000  90.0000  90.0000
ZERR    5.00   0.000153   0.000153   0.000153   0.0000   0.0000   0.0000
LATT  4
SYMM -x+3/4,-y+1/4, z+1/2
SYMM -x+1/4, y+1/2,-z+3/4
SYMM  x+1/2,-y+3/4,-z+1/4
SYMM  z, x, y
SYMM  z+1/2,-x+3/4,-y+1/4
SYMM -z+3/4,-x+1/4, y+1/2
SYMM -z+1/4, x+1/2,-y+3/4
SYMM  y, z, x
SYMM -y+1/4, z+1/2,-x+3/4
SYMM  y+1/2,-z+3/4,-x+1/4
SYMM -y+3/4,-z+1/4, x+1/2
SYMM  y+3/4, x+1/4,-z+1/2
SYMM -y,-x,-z
SYMM  y+1/4,-x+1/2, z+3/4
SYMM -y+1/2, x+3/4, z+1/4
SYMM  x+3/4, z+1/4,-y+1/2
SYMM -x+1/2, z+3/4, y+1/4
SYMM -x,-z,-y
SYMM  x+1/4,-z+1/2, y+3/4
SYMM  z+3/4, y+1/4,-x+1/2
SYMM  z+1/4,-y+1/2, x+3/4
SYMM -z+1/2, y+3/4, x+1/4
SYMM -z,-y,-x
SFAC C H N O
UNIT 55.00 50.00 5.00 5.00
TREF
HKLF 4
END
;
_shelx_hkl_checksum   89565
